# Supplementary material for: The role of the cancer stem cell marker CD271 in DNA damage response and drug resistance of melanoma cells
Source: Oncogenesis. 2017 Jan 23;6(1):e291–. doi: 10.1038/oncsis.2016.88 (PMC5294251; doi:10.1038/oncsis.2016.88)
Supplement: Supplementary Table S1 [file oncsis201688x18.xlsx]

## Sheet: allData
PROBE_ID	SYMBOL	Vind,Par	Vind,Par	Fote,Par	Fote,Par	Eto,Par	Eto,Par	Cis,Par	Cis,Par
		log2FC	Qval	log2FC	Qval	log2FC	Qval	log2FC	Qval
ILMN_1737640	CSAG1	4.3	0.000325	4.33	0.000508	3.89	0.000198	0.93	0.927
ILMN_2082209	TOX2	3.79	0.00119	3.84	0.0015	4.78	0.000117	0.82	0.927
ILMN_2231003	MAGEA12	3.56	0.000199	3.68	0.000287	3.38	8.56e-05	0.34	0.93
ILMN_3244117	STMN3	3.37	0.00013	3.01	0.000413	5.03	9.62e-06	0.63	0.927
ILMN_3298423	TOX2	3.23	0.000696	3.34	0.000865	3.83	9.75e-05	0.67	0.927
ILMN_2412880	CSAG3	3.16	7.98e-05	3.21	0.000114	2.69	6.09e-05	0.35	0.927
ILMN_1761122	CSAG3	3.08	0.000387	2.88	0.000865	2.59	0.000362	0.34	0.93
ILMN_1666894	CSPG4	3.02	0.000402	2.61	0.0013	3.35	8.56e-05	-0.25	0.931
ILMN_1758128	CYGB	2.97	0.00494	-0.34	0.763	0.81	0.294	-0.46	0.931
ILMN_1719759	TNC	2.93	3.38e-05	2.06	0.000413	0.77	0.0162	0.03	0.989
ILMN_1812070	ABCB1	2.89	1.17e-05	-0.03	0.939	0.14	0.536	0.02	0.993
ILMN_2355168	MGST1	2.89	0.0057	-0.3	0.794	2.6	0.00474	-0.53	0.93
ILMN_2372681	MAGEA6	2.88	3.14e-05	2.82	4.19e-05	1.74	0.000126	0.23	0.927
ILMN_1723480	BST2	2.82	0.00187	-0.66	0.36	-0.28	0.679	-0.19	0.957
ILMN_1753312	PLXDC2	2.78	0.000163	2.46	0.000489	3.13	3.31e-05	0.44	0.927
ILMN_1664859	ST8SIA1	2.77	2.05e-05	2.55	4.19e-05	2.64	1.32e-05	0.14	0.931
ILMN_2361714	MAGEA4	2.68	0.447	1.95	0.64	1.81	0.587	2.63	0.927
ILMN_1741430	MAGEA10	2.67	0.0232	5.1	0.00153	0.64	0.532	1.06	0.927
ILMN_3259146	BST2	2.61	0.0109	-0.8	0.408	-0.5	0.557	-0.44	0.931
ILMN_2297352	CSAG3	2.58	0.000361	2.43	0.000729	2.11	0.000371	0.31	0.927
ILMN_2145670	TNC	2.58	3.1e-05	1.7	0.000413	0.75	0.00696	0.02	0.99
ILMN_1718783	EXTL1	2.57	1.17e-05	1.81	0.000114	1.38	9.64e-05	0.15	0.93
ILMN_2232121	GPR65	2.57	6.48e-05	1.37	0.00203	0.26	0.378	0.1	0.951
ILMN_1701461	TIMP3	2.51	0.00239	2.58	0.0026	1.59	0.0113	0.26	0.935
ILMN_1803376	AEBP2	2.48	3.38e-05	1.86	0.000287	2.84	9.62e-06	0.08	0.958
ILMN_2096083	PLEKHA5	2.47	0.00145	1.89	0.00659	3.3	0.000105	0.09	0.979
ILMN_1685834	AMPH	2.36	0.00162	2.18	0.00313	1.95	0.00189	0.31	0.931
ILMN_1675651	MAGEA6	2.33	5.69e-05	1.69	0.000508	0.28	0.259	-0.2	0.927
ILMN_1776157	SEPT4	2.28	0.00255	0.95	0.115	-0.21	0.722	-0.17	0.957
ILMN_1797903	ZNF544	2.23	0.00264	1.03	0.0841	0.64	0.211	-0.23	0.936
ILMN_1789196	TPM2	2.2	0.006	1.43	0.0454	1.31	0.0352	0.89	0.927
ILMN_1728885	KIAA1644	2.17	0.000454	0.79	0.0602	0.58	0.107	0.55	0.927
ILMN_1652413	UCN2	2.14	0.000384	1.28	0.00674	1.06	0.00695	0.41	0.927
ILMN_1781761	ENPP4	2.12	0.000224	0.21	0.584	0.58	0.0574	-0.14	0.936
ILMN_1757604	TPM2	2.12	0.00361	1.64	0.0153	1.2	0.028	0.68	0.927
ILMN_1758728	FANCG	2.1	0.000894	1.52	0.00576	1.8	0.000776	0.54	0.927
ILMN_1736567	CD74	2.09	0.594	1.67	0.725	1.43	0.701	2.46	0.928
ILMN_1674063	OAS2	2	5.69e-05	0.15	0.591	0.12	0.602	0.03	0.98
ILMN_1675062	MYL9	1.99	0.00139	1.77	0.00304	0.43	0.276	0.31	0.927
ILMN_1679460	PPFIBP1	1.97	0.00146	1.57	0.0057	2.36	0.000204	0.35	0.927
ILMN_2096784	TFAP2C	1.97	0.000116	1.41	0.000902	0.9	0.00275	0.04	0.98
ILMN_2330243	NUDT1	1.96	0.0171	1.18	0.125	1.19	0.0778	0.94	0.927
ILMN_1737981	FSTL5	1.94	0.0698	0.45	0.734	0.32	0.769	-0.86	0.927
ILMN_1653856	UBASH3B	1.93	4.18e-05	0.8	0.00493	0.2	0.321	0.01	0.996
ILMN_2048011	ST8SIA1	1.91	0.000222	1.59	0.000851	2.01	5.93e-05	0.16	0.931
ILMN_1764364	FAM19A3	1.9	0.000514	0.3	0.445	0.33	0.305	0.25	0.927
ILMN_1688722	IL13RA2	1.9	0.249	1.55	0.392	1.47	0.335	1.27	0.927
ILMN_1794829	MRAP2	1.89	0.000325	0.49	0.144	1.45	0.000491	0.1	0.955
ILMN_3242105	LYPD1	1.88	7.03e-05	0.93	0.00352	1.2	0.000258	0.42	0.927
ILMN_2181593	MAGEA1	1.87	0.059	0.43	0.725	0.45	0.635	0.66	0.927
ILMN_1687384	IFI6	1.86	0.00135	0.66	0.119	0.52	0.157	0.68	0.927
ILMN_3260910	CSAG3	1.85	0.00177	1.63	0.00425	1.23	0.0068	0.3	0.927
ILMN_1741156	ARMCX5	1.83	0.00191	1.42	0.0086	1.87	0.000692	-0.3	0.927
ILMN_1749848	SLC35F1	1.83	0.0175	1.64	0.0332	2.53	0.0017	0.66	0.927
ILMN_2362346	TRPV4	1.82	3.38e-05	1.2	0.000508	0.91	0.000505	-0.09	0.934
ILMN_1688160	WDR27	1.81	0.000325	0.17	0.64	0.41	0.134	-0.01	0.996
ILMN_1654697	ZNF280B	1.81	0.000178	2.04	0.000148	2.54	1.32e-05	0.18	0.927
ILMN_2140990	CAMK1	1.8	0.000114	1.28	0.000865	-0.15	0.526	-0.1	0.94
ILMN_1763196	WDR72	1.78	0.000205	1.37	0.00111	1.74	7.8e-05	-0.01	0.995
ILMN_1904578	TENM1	1.77	6.84e-05	0.16	0.522	0.14	0.482	0.2	0.927
ILMN_1787509	HELZ2	1.77	0.000402	0.67	0.0477	0.86	0.00797	0.1	0.953
ILMN_1710124	CMTM8	1.76	0.00379	0.96	0.0608	2.2	0.000466	-0.22	0.932
ILMN_1742789	LPXN	1.76	0.000102	1.48	0.000413	0.55	0.0175	-0.25	0.927
ILMN_1739587	UTY	1.76	0.000178	1.31	0.00109	1.99	3.39e-05	0.06	0.964
ILMN_1789244	SOX8	1.75	0.000178	1.23	0.00145	1.96	3.39e-05	0.12	0.932
ILMN_2065690	GRAMD3	1.74	0.000509	1.03	0.00906	0.09	0.783	-0.13	0.935
ILMN_1784532	COL22A1	1.72	0.54	1.21	0.725	1.37	0.599	1.54	0.931
ILMN_1683664	FAM60A	1.72	0.000222	1.05	0.00356	2.22	2.63e-05	0.25	0.927
ILMN_1761093	B3GAT1	1.7	0.00155	1.21	0.0104	1.07	0.00759	0.17	0.934
ILMN_1811779	MGC24103	1.69	0.000129	0.46	0.0658	1.6	5.77e-05	-0.28	0.927
ILMN_1785618	SMTN	1.69	0.00392	1.25	0.0197	0.73	0.0855	0.13	0.957
ILMN_1771841	FOSL1	1.68	0.000664	1.14	0.00597	0.41	0.167	0.07	0.971
ILMN_2229922	KIAA1551	1.67	0.000789	1.47	0.00195	2.51	3.41e-05	0.01	0.996
ILMN_3247753	C2orf70	1.67	0.000309	0.14	0.69	0.6	0.0238	0.56	0.927
ILMN_1655961	SND1-IT1	1.66	0.000361	0.35	0.25	1.42	0.000297	0.18	0.93
ILMN_2059535	PPM1F	1.66	0.00194	1.16	0.0138	1.79	0.000521	0.49	0.927
ILMN_1734740	GPR65	1.64	0.000401	0.85	0.0135	-0.01	0.979	0.1	0.95
ILMN_1763605	DIDO1	1.63	0.000655	0.87	0.0174	1.42	0.000492	-0.08	0.964
ILMN_1718633	LRP5L	1.62	0.00223	1.05	0.0214	1.28	0.00335	0.3	0.927
ILMN_1781388	PGM5	1.62	0.00155	0.45	0.241	0.68	0.046	0.06	0.979
ILMN_1675709	ARFGAP1	1.61	0.00229	0.76	0.0705	0.68	0.0614	0.27	0.927
ILMN_3272603	FAM60A	1.61	0.000274	1.1	0.0024	2.04	3.31e-05	-0.17	0.93
ILMN_1675343	NPPC	1.61	0.000318	0.44	0.117	0.1	0.711	0.14	0.931
ILMN_1757099	PLEKHS1	1.6	0.00172	1.27	0.00686	-0.22	0.542	0.08	0.971
ILMN_1670638	PITPNC1	1.6	0.00025	0.96	0.00425	-0.14	0.56	0.13	0.931
ILMN_1790577	SLC35F2	1.6	0.00102	0.13	0.758	0.05	0.9	0.06	0.979
ILMN_1683891	TFAP2C	1.6	0.000478	1.11	0.00415	0.94	0.00363	0.16	0.931
ILMN_3305466	ZNF788	1.6	0.0105	-0.1	0.902	-0.07	0.905	-0.14	0.962
ILMN_2325506	BCAS4	1.59	0.000961	0.93	0.0159	1.59	0.000346	0.51	0.927
ILMN_1751607	FOSB	1.59	0.0121	1.35	0.0293	1.58	0.00634	-0.22	0.94
ILMN_1709590	PGM5	1.59	0.00264	0.56	0.188	0.8	0.0368	0.26	0.93
ILMN_1744725	BTBD6	1.58	0.000249	1.18	0.00158	1.7	5.93e-05	0.47	0.927
ILMN_1751228	TMEM74B	1.58	0.000349	-0.07	0.854	-0.1	0.699	0.19	0.927
ILMN_1803852	CSAG3	1.58	0.00172	1.08	0.0133	0.86	0.0172	0.32	0.927
ILMN_1773567	LAMA5	1.57	0.000402	0.17	0.594	0.7	0.0123	0.04	0.979
ILMN_1653282	LCE2A	1.57	0.000318	-0.23	0.418	1.1	0.000776	0.32	0.927
ILMN_2328433	NOP2	1.57	0.00126	0.62	0.0806	0.55	0.0776	0.12	0.944
ILMN_1762312	FOXRED1	1.56	0.00361	0.87	0.0556	0.43	0.263	0.45	0.927
ILMN_1755792	STK38L	1.55	0.000811	0.65	0.0534	1.2	0.00128	0.18	0.931
ILMN_1781742	FAM133A	1.54	0.00172	-1.17	0.00838	-2.41	6.09e-05	0.11	0.953
ILMN_3244176	MIR100HG	1.53	0.00924	0.81	0.123	-0.74	0.106	-0.03	0.994
ILMN_1652276	MAGEA3	1.53	0.000829	1.5	0.00132	0.06	0.855	-0.23	0.927
ILMN_1806320	PPFIBP1	1.53	0.00565	1.14	0.0258	1.76	0.00122	0.34	0.927
ILMN_3244019	KANK1	1.52	0.00127	1.29	0.00356	1.17	0.00195	0.3	0.927
ILMN_2071809	MGP	1.52	0.626	1.38	0.71	0.73	0.814	1.61	0.931
ILMN_1740155	COL9A3	1.51	0.00187	1.53	0.00222	1.26	0.00214	0.15	0.938
ILMN_1696028	ETNK1	1.51	0.000278	0.92	0.0044	1.67	5.81e-05	-0.08	0.95
ILMN_3246910	LOC100190986	1.51	9.28e-05	0.51	0.0231	1.69	2.23e-05	0.25	0.927
ILMN_2125374	CMAS	1.48	0.000174	1.08	0.00112	1.61	3.41e-05	0.09	0.935
ILMN_1691539	LAT	1.48	0.00235	0.98	0.0196	0.76	0.0282	0.6	0.927
ILMN_3226904	NOP2	1.48	0.000802	0.95	0.00906	0.73	0.0135	0.36	0.927
ILMN_2384857	DHRS2	1.47	0.000454	0.64	0.0312	0.83	0.00411	0.13	0.931
ILMN_1808059	BCAS4	1.46	0.00372	0.73	0.0812	1.62	0.00089	0.4	0.927
ILMN_2383163	DEPDC7	1.46	0.00442	1.19	0.0138	0.78	0.0408	0.2	0.931
ILMN_1718152	DEPDC7	1.46	0.00192	1.23	0.00576	0.68	0.0388	0.08	0.966
ILMN_2398159	DKK3	1.46	0.56	1.33	0.646	1.01	0.671	1.45	0.93
ILMN_1800512	HMOX1	1.46	0.0066	1.11	0.0273	0.04	0.934	0.16	0.947
ILMN_2054019	ISG15	1.46	0.00873	0.49	0.328	0.94	0.0349	0.69	0.927
ILMN_2404625	LAT	1.46	0.00129	0.6	0.075	0.54	0.0627	0.08	0.961
ILMN_2054510	BCAS3	1.45	0.0057	0.15	0.793	1.52	0.00203	0.15	0.945
ILMN_1699206	FHDC1	1.45	0.00451	1.58	0.00385	1.06	0.0105	0.57	0.927
ILMN_1762106	MMP2	1.45	0.000789	1.69	0.000511	0.7	0.0143	0.26	0.927
ILMN_2408576	FAM129B	1.44	0.000387	1.03	0.00298	0.75	0.00558	0.03	0.989
ILMN_2347798	IFI6	1.44	0.0276	0.27	0.726	0.2	0.746	0.56	0.927
ILMN_1731184	MELK	1.44	0.000378	1.01	0.00316	1.2	0.000371	0.3	0.927
ILMN_1794643	ZGPAT	1.44	0.00895	0.55	0.265	0.99	0.027	0.5	0.927
ILMN_1728049	S100A16	1.43	0.00177	1.08	0.00872	0.91	0.00834	0.11	0.949
ILMN_1726289	KIAA1551	1.42	0.000387	1.19	0.00145	2.14	2.23e-05	0	0.998
ILMN_1735877	EFEMP1	1.42	0.00301	0.9	0.0297	2.02	0.000179	0.12	0.952
ILMN_1775008	NCAPD2	1.42	0.000178	0.93	0.00184	0.21	0.263	-0.02	0.989
ILMN_1803995	TM7SF3	1.42	0.0017	1.1	0.00747	2.26	5.76e-05	-0.44	0.927
ILMN_1681118	CAPRIN2	1.41	0.00124	1.11	0.00486	2.48	2.65e-05	-0.05	0.979
ILMN_1714082	CMAS	1.41	0.00117	1.1	0.00495	1.62	0.00019	0	0.998
ILMN_1736026	MMP8	1.41	0.00367	0.68	0.0887	0.57	0.0991	-0.05	0.982
ILMN_2320250	NOL6	1.41	0.000405	0.71	0.0156	1.14	0.00048	0.12	0.931
ILMN_1738482	HAUS2	1.4	0.00452	0.23	0.62	1.28	0.00341	0.14	0.948
ILMN_1716382	C12orf75	1.4	0.00219	0.91	0.0207	0.99	0.00608	-0.13	0.943
ILMN_1666819	PHLDB1	1.4	0.00457	0.6	0.147	0.42	0.239	0.22	0.931
ILMN_1761281	MT2A	1.39	0.0721	1.01	0.203	1.27	0.0686	0.64	0.927
ILMN_3236935	ARHGDIA	1.39	0.000292	1.29	0.000648	1.14	0.000293	0.09	0.943
ILMN_1731561	ROBO3	1.39	0.00241	0.29	0.443	0.41	0.187	0.05	0.981
ILMN_3204117	FAM60A	1.38	0.000568	0.6	0.0366	1.54	0.000111	-0.27	0.927
ILMN_2150465	C5orf28	1.37	0.0873	0.75	0.383	1.14	0.114	0.47	0.931
ILMN_1748827	TMEM238	1.37	0.00429	0.49	0.22	0.44	0.201	0	0.999
ILMN_1775742	RNF128	1.37	0.00138	-0.28	0.403	-0.52	0.061	0.01	0.996
ILMN_3243112	RNF182	1.37	0.00178	0.98	0.0112	-0.34	0.246	-0.09	0.957
ILMN_1789364	ZNF789	1.37	0.000356	0.98	0.00257	1.08	0.000466	0.17	0.927
ILMN_1692973	BICD1	1.36	0.000811	1.02	0.00437	2.09	3.39e-05	0.35	0.927
ILMN_1744268	PLEC	1.36	0.067	1.31	0.0887	0.36	0.612	-0.44	0.93
ILMN_1812580	YDJC	1.36	0.00076	1.26	0.00155	1.36	0.000263	0.1	0.945
ILMN_1662799	GPSM3	1.35	0.00177	1.3	0.0027	1.13	0.00196	-0.02	0.993
ILMN_1713751	ADAM19	1.34	0.0107	1.06	0.0342	0.89	0.0374	0.39	0.927
ILMN_1684217	AURKB	1.34	0.0024	1.09	0.00832	0.95	0.00677	0.33	0.927
ILMN_1704286	FXYD5	1.34	0.0176	0.93	0.0847	1.89	0.00162	0.71	0.927
ILMN_1652762	HIC2	1.34	0.0114	0.78	0.107	1.52	0.00296	0.32	0.927
ILMN_1775814	GHR	1.33	0.00147	0.61	0.057	-0.15	0.615	-0.08	0.959
ILMN_1821176	RNF125	1.33	0.00116	1.5	0.000865	2.11	3.47e-05	0.36	0.927
ILMN_1773427	KANK1	1.33	0.00455	1.24	0.00821	1.07	0.00673	-0.14	0.943
ILMN_3283772	GAPDH	1.33	0.00686	0.18	0.728	-0.19	0.637	0.13	0.953
ILMN_1715508	NNMT	1.33	0.00271	0.15	0.725	-0.77	0.0196	0.3	0.927
ILMN_1678678	SLC37A4	1.33	0.00345	0.61	0.104	0.58	0.0769	0.4	0.927
ILMN_2345739	CAPRIN2	1.32	0.00249	1.07	0.00862	2.18	6.5e-05	0.06	0.974
ILMN_1703852	EFNB2	1.32	0.000833	1.55	0.000524	0.91	0.00248	0.04	0.983
ILMN_1682572	C2CD5	1.32	0.000622	0.67	0.0207	1.67	6.4e-05	0.07	0.956
ILMN_1679417	UPF2	1.32	0.00031	0.24	0.299	0.7	0.00346	0.4	0.927
ILMN_1745148	ZNFX1	1.32	0.000655	0.77	0.0114	1.07	0.000744	-0.09	0.947
ILMN_1783707	SPECC1	1.31	0.0014	1.33	0.00167	0.78	0.00856	0.6	0.927
ILMN_2075189	SLC35F2	1.31	0.000532	0.06	0.861	0.11	0.636	0	0.999
ILMN_1702301	DOCK10	1.3	0.000386	0.86	0.00412	1.39	9.68e-05	-0.01	0.997
ILMN_1743677	HNRNPU	1.3	0.000686	1.19	0.00153	1.18	0.000411	0.13	0.931
ILMN_1734742	ARHGDIA	1.29	0.000325	1.06	0.00126	1.03	0.000371	-0.29	0.927
ILMN_1762281	DCTN3	1.29	0.00876	0.88	0.0512	1.17	0.00739	0.52	0.927
ILMN_1697448	TXNIP	1.29	0.00155	1.27	0.00211	1.59	0.00019	0.24	0.927
ILMN_1717403	ARHGEF39	1.28	0.00187	0.64	0.0518	0.22	0.435	0.14	0.931
ILMN_2345908	DDX11	1.28	0.00069	1.05	0.00236	1.91	3.39e-05	-0.11	0.934
ILMN_1736103	ITPR2	1.28	0.0121	0.99	0.0434	1.9	0.000716	0.15	0.95
ILMN_1796335	LPCAT2	1.28	0.00463	1.3	0.00551	0	0.996	0.6	0.927
ILMN_2248970	OAS2	1.28	0.00127	-0.13	0.72	0.02	0.949	-0.04	0.979
ILMN_1709227	CCDC84	1.27	0.00119	0.47	0.103	0.67	0.0136	0.37	0.927
ILMN_1780302	DYNC1H1	1.27	0.000517	0.56	0.0325	0.62	0.00954	0.04	0.978
ILMN_1660727	ENPP5	1.27	0.00131	0.93	0.00709	0.05	0.878	-0.08	0.956
ILMN_2355665	MTFP1	1.27	0.0224	1.01	0.064	1.59	0.00396	0.43	0.927
ILMN_1810037	RUSC2	1.27	0.0129	0.61	0.194	1.1	0.0135	0.42	0.927
ILMN_1703946	ADORA2B	1.26	0.00303	0.91	0.017	0.45	0.129	0.19	0.931
ILMN_1750880	AMN1	1.26	0.000432	0.6	0.0204	2.08	1.56e-05	-0.03	0.979
ILMN_2406873	ARFGAP1	1.26	0.00391	0.61	0.0951	0.43	0.169	-0.33	0.927
ILMN_1798485	ATP6V1E1	1.26	0.0057	1.12	0.0123	1.26	0.00268	0.39	0.927
ILMN_1691290	CELSR3	1.26	0.000655	0.07	0.834	0.4	0.0713	0.01	0.995
ILMN_1696556	URB2	1.26	0.00177	0.76	0.0237	1.39	0.000403	0.33	0.927
ILMN_1691156	MT1A	1.26	0.0348	1.16	0.056	1.25	0.022	0.67	0.927
ILMN_1683441	NCAPD3	1.26	0.000401	0.82	0.00489	0.52	0.0172	0.03	0.984
ILMN_1807689	PKNOX2	1.26	0.000883	1.3	0.0011	1.02	0.00109	-0.01	0.996
ILMN_1655405	SCARF2	1.26	0.092	-0.13	0.906	-0.33	0.647	-0.29	0.943
ILMN_2196337	ASUN	1.25	0.00731	1.15	0.013	1.65	0.000735	0	0.998
ILMN_2343310	DYNC2H1	1.25	0.00276	0.41	0.224	0.66	0.0308	-0.01	0.997
ILMN_2285817	FAM89A	1.25	0.000709	1.28	0.000868	1.74	4.23e-05	-0.07	0.958
ILMN_1667476	LTBR	1.25	0.0138	0.55	0.243	0.09	0.849	-0.32	0.927
ILMN_1682957	PACSIN3	1.25	0.00155	0.81	0.0157	0.56	0.0368	0.28	0.927
ILMN_1804051	SNX8	1.25	0.00306	1.04	0.00957	-0.06	0.875	0.25	0.927
ILMN_1751901	TMEM163	1.25	0.00191	-0.13	0.734	-0.16	0.586	-0.17	0.931
ILMN_1849186	ZNF704	1.24	0.000814	0.7	0.0161	1.64	6.55e-05	0.09	0.947
ILMN_3243644	RNA28S5	1.24	0.289	-0.23	0.895	0.01	0.996	0.01	0.998
ILMN_1656938	SLC37A2	1.24	0.00151	0.23	0.458	-0.39	0.127	0.41	0.927
ILMN_1787190	NRP2	1.24	0.0179	0.8	0.106	0.72	0.0915	0.59	0.927
ILMN_3224926	RBM47	1.24	0.00187	1.05	0.00529	0.98	0.00281	0.17	0.931
ILMN_1793630	SLC4A3	1.24	0.000546	0.71	0.011	0.61	0.00981	0.04	0.977
ILMN_1696643	TLN1	1.24	0.00769	0.61	0.139	0.9	0.0191	-0.16	0.94
ILMN_1657893	TXNRD2	1.24	0.00214	0.9	0.0122	1.41	0.000398	0.07	0.966
ILMN_1777220	VCP	1.24	0.0016	0.73	0.0244	1.02	0.00188	0.15	0.931
ILMN_2349071	ADGRG2	1.23	0.00146	0.82	0.0122	0.15	0.572	0.05	0.974
ILMN_1793476	PRKCDBP	1.23	0.0108	0.61	0.166	0.52	0.169	0.76	0.927
ILMN_2227248	SLAMF9	1.23	0.00764	0.37	0.37	0.68	0.0579	0.61	0.927
ILMN_1680643	G2E3	1.22	0.00128	0.96	0.00519	1.08	0.000915	-0.03	0.988
ILMN_1728071	KRAS	1.22	0.00372	1.03	0.0105	1.93	0.000123	-0.09	0.961
ILMN_1703374	NAV1	1.22	0.00146	1.05	0.00398	1.22	0.000525	0.2	0.927
ILMN_1752658	NGFR	1.22	0.0186	1.6	0.00688	-0.02	0.965	-0.11	0.968
ILMN_1657111	AHNAK2	1.21	0.00392	0.32	0.37	0.68	0.0316	0.59	0.927
ILMN_1757631	DBNDD1	1.21	0.0298	0.75	0.166	0.23	0.649	0.1	0.977
ILMN_1732967	PPP1R18	1.21	0.00307	0.54	0.102	0.47	0.105	-0.02	0.991
ILMN_2212909	MELK	1.21	0.00238	0.85	0.0155	0.89	0.0053	0.12	0.94
ILMN_1744815	NECTIN1	1.21	0.00177	0.35	0.24	0.56	0.0361	0.06	0.969
ILMN_1652486	THAP7	1.21	0.0128	0.96	0.0414	1.09	0.0115	0.29	0.927
ILMN_1890614	FAM212B	1.2	0.00138	0.38	0.166	0.12	0.633	0.34	0.927
ILMN_2386982	PRKCZ	1.2	0.00633	0.52	0.173	0.76	0.0281	0.24	0.928
ILMN_2402172	SEPT4	1.2	0.00247	0.08	0.848	-0.3	0.265	-0.41	0.927
ILMN_1682996	VWA5A	1.2	0.000292	0.82	0.00246	0.52	0.00946	-0.09	0.934
ILMN_2379644	CD74	1.19	0.753	1.05	0.822	0.94	0.791	1.65	0.931
ILMN_3178050	SPECC1	1.19	0.0126	1.06	0.0247	0.52	0.167	0.39	0.927
ILMN_1815673	DKK3	1.19	0.628	1.31	0.638	0.87	0.71	1.22	0.931
ILMN_1801442	KRT81	1.19	0.0141	0.39	0.4	-0.31	0.436	0.31	0.927
ILMN_1667199	SQRDL	1.19	0.00227	0.63	0.0489	0.05	0.885	0.03	0.989
ILMN_1662316	VPS33A	1.19	0.00562	0.77	0.0448	0.39	0.218	0.22	0.93
ILMN_1656718	DEF8	1.18	0.00217	1.02	0.00576	0.9	0.00409	0.48	0.927
ILMN_1669599	DENND4C	1.18	0.00421	0.59	0.0885	0.95	0.00595	0.24	0.927
ILMN_1708728	H2AFJ	1.18	0.0376	0.98	0.0826	0.44	0.377	0.45	0.927
ILMN_3298716	FOSL1	1.18	0.0109	0.54	0.193	0.12	0.779	-0.06	0.98
ILMN_1663976	PDLIM4	1.18	0.00177	1.13	0.00273	1.82	6.5e-05	0.02	0.99
ILMN_2185845	BRSK1	1.17	0.00225	0.74	0.0237	0.33	0.204	-0.11	0.944
ILMN_1745299	FABP7	1.17	0.0233	0.4	0.453	1.46	0.00436	0.1	0.971
ILMN_1707695	IFIT1	1.17	0.00126	0.41	0.121	0.1	0.698	0.14	0.931
ILMN_1737163	SH3BGRL3	1.17	0.0219	0.72	0.14	0.71	0.0946	0.1	0.972
ILMN_2204545	ST3GAL4	1.17	0.00489	0.38	0.284	-0.23	0.465	-0.17	0.931
ILMN_1658094	ZNF365	1.17	0.0063	1.01	0.0151	1.69	0.000361	0.15	0.934
ILMN_1670881	CHST6	1.16	0.0125	0.78	0.0709	0.68	0.0689	0.2	0.931
ILMN_1730084	COMT	1.16	0.0142	1	0.0325	1.45	0.00239	0.49	0.927
ILMN_1671808	CSAG3	1.16	0.0185	0.64	0.166	0.7	0.0863	0	0.999
ILMN_1692760	DPAGT1	1.16	0.00926	0.53	0.188	0.44	0.196	0.39	0.927
ILMN_3224126	PPFIBP1	1.16	0.0109	0.76	0.069	1.46	0.0016	0.16	0.936
ILMN_2307025	CPNE1	1.15	0.00384	0.32	0.345	0.7	0.0211	0.3	0.927
ILMN_1723300	TMEM255B	1.15	0.0105	0.8	0.0556	0.3	0.406	0.44	0.927
ILMN_1726204	SCRG1	1.15	0.611	0.7	0.813	0.49	0.83	1.09	0.931
ILMN_1791067	TESK1	1.15	0.00452	0.61	0.075	0.74	0.0191	0.3	0.927
ILMN_1736751	VPS26B	1.15	0.00122	0.69	0.0167	0.15	0.526	0.44	0.927
ILMN_1809139	AHCTF1	1.14	0.0016	1.16	0.00191	0.95	0.00174	-0.07	0.957
ILMN_2387505	AP1B1	1.14	0.00263	0.93	0.00928	0.83	0.00627	-0.11	0.943
ILMN_2196335	ASUN	1.14	0.0112	0.94	0.032	1.5	0.00135	-0.27	0.927
ILMN_1793572	ANKRD20A11P	1.14	0.00177	0.29	0.307	0.13	0.626	-0.01	0.997
ILMN_1690982	DDT	1.14	0.0014	1.21	0.00145	1.25	0.000303	0.16	0.93
ILMN_1713301	DGCR2	1.14	0.000583	1.21	0.000648	1.36	8.43e-05	0.17	0.927
ILMN_1743367	FZD4	1.14	0.000881	0.66	0.0154	1.01	0.000646	0.3	0.927
ILMN_1664798	GRHPR	1.14	0.00741	0.58	0.12	1.16	0.00335	0.36	0.927
ILMN_1802027	MGST2	1.14	0.0544	1.21	0.0511	1.86	0.00324	-0.63	0.927
ILMN_2306033	PRAME	1.14	0.00873	1.16	0.00989	1.4	0.00141	-0.15	0.936
ILMN_1772163	PRKY	1.14	0.00146	0.55	0.049	1.14	0.000548	-0.22	0.927
ILMN_2403458	SMARCB1	1.14	0.00589	0.85	0.0265	1.16	0.0025	-0.28	0.927
ILMN_3249435	UBASH3B	1.14	0.0033	0.15	0.682	-0.25	0.372	-0.36	0.927
ILMN_1808587	ZFHX3	1.14	0.00573	0.31	0.39	0.5	0.103	0.27	0.927
ILMN_2386179	ZMYND8	1.14	0.0036	0.57	0.08	0.82	0.00942	0.04	0.983
ILMN_1670609	ATOX1	1.13	0.0422	0.74	0.18	0.53	0.266	0.68	0.927
ILMN_2413251	EWSR1	1.13	0.0406	1	0.0727	1.03	0.0377	0.4	0.927
ILMN_1752249	PIEZO1	1.13	0.00241	0.72	0.0246	0.89	0.00388	0.32	0.927
ILMN_2144401	GLB1L2	1.13	0.0257	0.49	0.325	0.49	0.245	-0.04	0.989
ILMN_1668863	LYPD1	1.13	0.00324	0.21	0.538	0.65	0.0238	0.03	0.989
ILMN_2358069	MAD1L1	1.13	0.00127	1.05	0.00221	0.44	0.0541	0.45	0.927
ILMN_1699545	PCSK7	1.13	0.00358	0.21	0.549	0.46	0.0988	0.36	0.927
ILMN_1655126	PI4KAP1	1.13	0.000424	1.22	0.000508	1.55	3.39e-05	0.08	0.943
ILMN_2404049	RBM38	1.13	0.00312	0.71	0.0319	0.84	0.00675	0.14	0.931
ILMN_1663954	NELFCD	1.13	0.0014	0.94	0.00415	0.86	0.00228	0.41	0.927
ILMN_1784037	ZBTB40	1.13	0.00567	0.87	0.0216	1.51	0.000487	0.19	0.931
ILMN_1747504	AHCTF1	1.12	0.00245	0.98	0.00597	0.52	0.0464	0.13	0.931
ILMN_1737993	ERBB3	1.12	0.0196	0.54	0.243	1.01	0.018	0.41	0.927
ILMN_1652677	FAM89A	1.12	0.0011	1.18	0.00119	1.78	3.41e-05	0.12	0.931
ILMN_1797786	MAPK12	1.12	0.00249	0.62	0.0447	0.41	0.109	0.08	0.957
ILMN_1686664	MT2A	1.12	0.0581	1.51	0.0214	1.44	0.0125	0.26	0.932
ILMN_1723158	NOP2	1.12	0.00116	0.48	0.0587	0.31	0.151	0.08	0.949
ILMN_1752897	RPL23AP32	1.12	0.00131	0.31	0.233	0.48	0.0374	-0.09	0.943
ILMN_1669094	ZNF672	1.12	0.0875	0.95	0.164	0.87	0.138	0.82	0.927
ILMN_2374352	DBNDD1	1.11	0.0104	0.26	0.549	0.04	0.932	0.02	0.996
ILMN_3267670	G2E3	1.11	0.00298	0.84	0.0139	0.59	0.0315	-0.08	0.957
ILMN_3249406	URB2	1.11	0.00138	1.01	0.00266	1.35	0.000166	0.09	0.945
ILMN_1776181	BIRC3	1.1	0.00768	-0.6	0.101	-1.41	0.000911	0.2	0.931
ILMN_1764410	GUCD1	1.1	0.00767	0.94	0.0189	1.28	0.00162	0.31	0.927
ILMN_1653828	CHFR	1.1	0.00145	0.81	0.0079	1.03	0.000771	0.12	0.931
ILMN_2107004	GPR1	1.1	0.00475	0.7	0.0425	1.3	0.000852	1.04	0.73
ILMN_1787762	HEATR1	1.1	0.00139	0.8	0.00809	0.4	0.0745	0.14	0.931
ILMN_1908918	SDIM1	1.1	0.0226	0.33	0.514	1.57	0.002	0.55	0.927
ILMN_3281195	SLC16A6	1.1	0.0038	0.93	0.0105	0.1	0.733	0.41	0.927
ILMN_1788878	MORN4	1.1	0.00567	1	0.0107	0.79	0.0144	0.06	0.977
ILMN_1758823	SMARCB1	1.1	0.00264	0.81	0.0139	1.24	0.000551	-0.17	0.93
ILMN_2166506	XRCC6	1.1	0.0219	0.49	0.295	0.64	0.11	0.59	0.927
ILMN_3196019	FAM60A	1.09	0.00267	0.58	0.0525	1.51	0.000187	-0.31	0.927
ILMN_1727134	KLHL42	1.09	0.00152	0.78	0.00972	1.69	5.76e-05	0.01	0.997
ILMN_1805999	MYO1D	1.09	0.00452	0.91	0.013	0.97	0.00403	-0.06	0.973
ILMN_1744959	NFX1	1.09	0.0141	0.63	0.127	1.19	0.00487	0.36	0.927
ILMN_1689177	PLPP4	1.09	0.0128	1.18	0.011	0.78	0.0313	0.08	0.971
ILMN_1740169	TYRO3	1.09	0.00135	0.67	0.0164	0.85	0.00205	0.07	0.958
ILMN_2155322	ZNF652	1.09	0.0293	0.07	0.92	0.94	0.0337	0.47	0.927
ILMN_1717990	CALD1	1.08	0.0237	0.23	0.675	0.87	0.035	0.34	0.927
ILMN_1754795	FAT1	1.08	0.00702	1.31	0.00366	0.94	0.00699	0.07	0.973
ILMN_1701789	IFIT3	1.08	0.0159	0.86	0.0493	0.71	0.0572	0.27	0.928
ILMN_1785756	H2AFX	1.08	0.00856	0.52	0.152	0.06	0.876	-0.07	0.973
ILMN_1670809	NRM	1.08	0.0223	0.66	0.14	1	0.0179	0.5	0.927
ILMN_2337974	PKIA	1.08	0.00072	1.18	0.000674	0.13	0.5	0.16	0.927
ILMN_1697267	PRKCZ	1.08	0.0181	0.65	0.134	0.9	0.0232	0.35	0.927
ILMN_1669703	TNK2	1.08	0.00249	0.5	0.0804	1.14	0.000773	0.28	0.927
ILMN_2344079	ZGPAT	1.08	0.0494	0.71	0.198	0.57	0.236	-0.01	0.998
ILMN_2371440	B3GAT1	1.07	0.00887	1.18	0.00715	1.01	0.00595	0.13	0.943
ILMN_2181968	CBL	1.07	0.000897	0.24	0.301	0.14	0.483	-0.06	0.958
ILMN_3238221	FLJ42627	1.07	0.0177	0.79	0.0685	0.56	0.133	0	1
ILMN_2309848	FXYD5	1.07	0.00506	0.55	0.0916	1.45	0.000389	0.36	0.927
ILMN_1751789	HNMT	1.07	0.00187	0.57	0.0425	0.56	0.0224	0.27	0.927
ILMN_1668748	MED15	1.07	0.0111	0.98	0.02	1.05	0.00644	-0.49	0.927
ILMN_1653292	PFKFB4	1.07	0.00288	0.7	0.0262	0.95	0.0025	0.16	0.931
ILMN_1763887	SFI1	1.07	0.00645	0.27	0.461	0.57	0.0559	0.13	0.94
ILMN_1803423	ARHGEF6	1.06	0.0538	-0.11	0.89	-0.08	0.895	-0.32	0.931
ILMN_1751086	ATL3	1.06	0.00801	0.38	0.281	-0.22	0.481	0.26	0.927
ILMN_1706238	CSE1L	1.06	0.000546	0.85	0.00221	0.91	0.000453	0.05	0.962
ILMN_1768973	HIST2H2AC	1.06	0.0274	0.69	0.138	0.87	0.0385	0.3	0.927
ILMN_1728224	OGFR	1.06	0.00191	0.59	0.0337	0.66	0.00981	-0.24	0.927
ILMN_2350183	ST5	1.06	0.026	0.7	0.13	0.58	0.143	-0.02	0.995
ILMN_1733703	TRMU	1.06	0.0254	0.64	0.165	0.46	0.241	0.39	0.927
ILMN_1737611	VAMP1	1.06	0.00249	0.72	0.019	0.54	0.032	-0.04	0.98
ILMN_1716264	ANKRD1	1.05	0.0144	1.6	0.00238	-1.02	0.00879	0.19	0.931
ILMN_2370825	ATM	1.05	0.00169	-0.13	0.652	0.31	0.153	0.02	0.992
ILMN_1700257	C4orf32	1.05	0.00223	0.28	0.298	0.45	0.0594	0.13	0.931
ILMN_2108735	EEF1A2	1.05	0.0212	-0.37	0.413	-0.55	0.144	0.08	0.973
ILMN_2397602	ERBB3	1.05	0.003	0.72	0.0208	0.92	0.00263	0.51	0.927
ILMN_3247578	FAT1	1.05	0.00496	0.86	0.0151	0.74	0.0139	-0.13	0.934
ILMN_1715748	FLNC	1.05	0.326	0.63	0.621	0.43	0.69	0.62	0.931
ILMN_2367010	ADGRG6	1.05	0.0322	0.87	0.0743	0.24	0.585	-0.17	0.943
ILMN_1810922	PCNT	1.05	0.00494	0.51	0.104	0.92	0.00449	0.35	0.927
ILMN_1797776	PRSS23	1.05	0.0502	1.07	0.0551	1.31	0.0117	-0.28	0.931
ILMN_2364022	SLC16A3	1.05	0.00145	0.5	0.0467	0.18	0.401	-0.01	0.995
ILMN_1685005	TNFRSF1A	1.05	0.00258	0.59	0.0412	0.07	0.804	-0.07	0.964
ILMN_2270845	WDR74	1.05	0.0633	0.2	0.792	0.78	0.116	0.44	0.927
ILMN_1652407	ZMYND8	1.05	0.0173	0.65	0.118	0.8	0.034	0.08	0.972
ILMN_1706660	HYI	1.04	0.0157	0.3	0.489	0.46	0.186	0.32	0.927
ILMN_1781952	MGST1	1.04	0.332	-0.15	0.924	1.01	0.3	-0.27	0.962
ILMN_1803277	MVP	1.04	0.0346	0.48	0.337	-0.31	0.479	0.3	0.93
ILMN_1710752	NAPRT	1.04	0.0696	0.36	0.581	0.38	0.473	-0.11	0.976
ILMN_1668345	OAF	1.04	0.0028	0.98	0.00486	0.59	0.0225	0.06	0.964
ILMN_1700031	PRAME	1.04	0.00237	1.34	0.000902	1.46	0.000149	-0.04	0.98
ILMN_2177965	RPS19BP1	1.04	0.0128	0.47	0.227	0.48	0.151	0.55	0.927
ILMN_1679880	THOC6	1.04	0.0133	0.52	0.177	1.44	0.00124	0.21	0.931
ILMN_1719649	TMEM63A	1.04	0.00367	0.27	0.373	0.27	0.288	-0.04	0.979
ILMN_2313889	ZNF682	1.04	0.0282	0.1	0.87	0.97	0.0226	0.25	0.931
ILMN_1781983	AP1B1	1.03	0.0237	0.91	0.0469	1.33	0.00379	0.29	0.927
ILMN_1656185	DEF8	1.03	0.0543	0.73	0.177	0.86	0.0697	0.52	0.927
ILMN_1712766	ERGIC2	1.03	0.0229	0.82	0.0652	1.34	0.0033	-0.12	0.958
ILMN_3240433	GSTT2B	1.03	0.00558	1.09	0.00529	1.59	0.000226	-0.09	0.953
ILMN_1694126	KIF24	1.03	0.00346	0.74	0.02	1.02	0.00159	0.1	0.947
ILMN_1807283	NDST1	1.03	0.00187	0.5	0.0548	0.74	0.00477	0.47	0.927
ILMN_2119297	SAMD4A	1.03	0.0155	0.86	0.0399	0.03	0.945	0.32	0.927
ILMN_1684886	VCX	1.03	0.526	0.64	0.749	0.59	0.703	0.93	0.931
ILMN_2362457	ZDHHC16	1.03	0.00269	0.36	0.196	0.45	0.062	0.38	0.927
ILMN_1757408	ZNF256	1.03	0.0162	0.67	0.0962	1.16	0.00476	-0.09	0.964
ILMN_1732809	ALG9	1.02	0.00355	-0.01	0.979	0.16	0.551	0.22	0.927
ILMN_1767351	AR	1.02	0.0348	0.55	0.251	1.29	0.00694	0.23	0.931
ILMN_1716080	CBL	1.02	0.00297	0.49	0.0806	0.19	0.432	-0.16	0.931
ILMN_3255061	SPECC1	1.02	0.0132	0.67	0.0792	0.61	0.0647	-0.06	0.979
ILMN_2283398	DUSP4	1.02	0.006	0.89	0.0135	1.26	0.000848	0.1	0.95
ILMN_1651776	FHOD1	1.02	0.00245	0.75	0.0135	0.46	0.0533	-0.01	0.996
ILMN_1805693	GMIP	1.02	0.013	0.69	0.072	0.16	0.657	0.3	0.927
ILMN_1725700	MOV10	1.02	0.00419	0.45	0.129	0.09	0.755	0.26	0.927
ILMN_1685608	NPTX2	1.02	0.507	0.68	0.717	0.88	0.532	1.01	0.927
ILMN_1676905	TIGD7	1.02	0.0241	0.62	0.157	0.65	0.0889	-0.08	0.976
ILMN_1689004	TNFRSF12A	1.02	0.0138	0.41	0.292	0.65	0.0541	0	0.998
ILMN_1700204	ZMYND8	1.02	0.00162	0.33	0.181	0.23	0.284	-0.08	0.947
ILMN_1801464	ANKFY1	1.01	0.00241	0.34	0.201	0.76	0.00476	-0.04	0.98
ILMN_2367753	ATP2B4	1.01	0.016	0.64	0.107	0.88	0.0171	0.08	0.97
ILMN_1809477	CARHSP1	1.01	0.0197	0.72	0.0847	0.96	0.0139	0.46	0.927
ILMN_1657234	CCL20	1.01	0.00177	0.2	0.456	-0.04	0.889	0.03	0.983
ILMN_2392352	CTPS2	1.01	0.000702	0.91	0.00167	1.46	3.58e-05	0.08	0.936
ILMN_2109708	TYMP	1.01	0.00249	0.41	0.119	0.32	0.154	0.16	0.93
ILMN_2344662	HMGA2	1.01	0.00263	0.72	0.0164	-0.1	0.711	-0.08	0.956
ILMN_1764964	IFNGR2	1.01	0.00134	0.43	0.0675	-0.02	0.922	0.07	0.955
ILMN_1772821	KIAA1671	1.01	0.00167	0.73	0.0105	0.64	0.00806	0.19	0.927
ILMN_1700762	PBX4	1.01	0.0051	0.71	0.0302	0.86	0.00566	0.34	0.927
ILMN_1766275	PIK3CD	1.01	0.00225	0.44	0.0902	0.82	0.00298	0.1	0.938
ILMN_1754126	SH2D5	1.01	0.00391	0.19	0.543	0.82	0.00528	0.1	0.944
ILMN_1692539	SH3BP1	1.01	0.0168	0.62	0.116	-0.29	0.412	-0.36	0.927
ILMN_1680579	ATP2B4	1	0.0121	0.61	0.0968	0.87	0.0125	0.11	0.951
ILMN_2372413	BID	1	0.00349	1.04	0.00385	1.33	0.000302	0.37	0.927
ILMN_1741604	CSAG3	1	0.00295	-0.02	0.96	-0.26	0.265	0.03	0.988
ILMN_1791593	DENND5B	1	0.00291	1.01	0.00373	2.05	3.31e-05	0.2	0.927
ILMN_1749892	EGLN1	1	0.00263	0.96	0.00415	1.18	0.000411	0.25	0.927
ILMN_1792168	GALE	1	0.0532	0.5	0.356	0.46	0.308	0.72	0.927
ILMN_1767837	GOLT1B	1	0.0196	0.87	0.0414	1.47	0.00142	-0.14	0.945
ILMN_3289172	KDM4A-AS1	1	0.0334	0.48	0.302	0.79	0.0539	0.47	0.927
ILMN_1709483	MRE11A	1	0.0025	0.36	0.177	0.12	0.62	0.09	0.946
ILMN_1753639	MTAP	1	0.00191	0.45	0.0721	0.8	0.0026	0.04	0.979
ILMN_2315569	N6AMT1	1	0.0394	0.36	0.491	0.99	0.025	0.55	0.927
ILMN_2210199	NLGN4Y	1	0.0153	1.05	0.0155	1.04	0.00695	-0.09	0.964
ILMN_1787186	NOV	1	0.173	0.83	0.29	-1.74	0.0171	0.23	0.953
ILMN_1745397	OAS3	1	0.017	0.26	0.543	0.15	0.699	-0.05	0.984
ILMN_2075800	PTK6	1	0.0126	-0.01	0.992	-0.32	0.32	0.2	0.931
ILMN_1725485	RGS17	1	0.00682	1.03	0.00716	1.6	0.000227	-0.05	0.979
ILMN_1706386	SLC39A4	1	0.022	0.43	0.316	-0.11	0.789	0.36	0.927
ILMN_1737535	TAF4	1	0.00329	0.44	0.114	0.76	0.00658	0.13	0.931
ILMN_1677877	UBE2L3	1	0.0311	0.87	0.0606	1.68	0.00126	0.35	0.927
ILMN_3237956	ZC3H12C	1	0.000812	0.13	0.589	0.42	0.0275	0.02	0.991
ILMN_1651826	BASP1	0.99	0.491	0.86	0.6	1.07	0.407	0.84	0.93
ILMN_1763386	BID	0.99	0.00678	1.03	0.00709	1.55	0.000263	0.28	0.927
ILMN_2182704	BIRC2	0.99	0.0328	0.27	0.596	0.3	0.458	-0.09	0.973
ILMN_1670355	OTOGL	0.99	0.00502	0.56	0.0665	0.42	0.108	0.24	0.927
ILMN_3246962	SPECC1L	0.99	0.00637	0.85	0.0158	1.07	0.00195	0.04	0.98
ILMN_1740737	DCPS	0.99	0.0586	0.18	0.796	-0.12	0.83	0.42	0.927
ILMN_1752967	DHPS	0.99	0.0118	0.22	0.59	0.41	0.188	0.12	0.949
ILMN_1742145	ESPL1	0.99	0.00767	0.74	0.0325	0.51	0.0758	0.17	0.931
ILMN_1762835	HELZ	0.99	0.00122	0.66	0.0102	0.52	0.0134	-0.22	0.927
ILMN_2070052	LOC613037	0.99	0.0118	0.27	0.477	1.07	0.00399	0.2	0.931
ILMN_1739423	RN7SK	0.99	0.0159	0.4	0.304	0.44	0.186	0.18	0.931
ILMN_2089175	SYAP1	0.99	0.0564	0.22	0.73	1.05	0.029	0.38	0.927
ILMN_1779875	THY1	0.99	0.444	-0.38	0.828	-0.44	0.733	-0.76	0.931
ILMN_1653553	C14orf80	0.98	0.0298	0.58	0.186	0.76	0.0525	0.45	0.927
ILMN_1680132	CADM1	0.98	0.00609	0.45	0.139	-0.51	0.059	0.03	0.988
ILMN_1662731	COL4A3	0.98	0.00263	1.19	0.00144	-0.13	0.595	-0.08	0.954
ILMN_1665797	CSE1L	0.98	0.000723	0.67	0.00618	0.69	0.00189	0.1	0.931
ILMN_2168952	DENR	0.98	0.0292	0.07	0.915	0.78	0.0472	0.01	0.997
ILMN_1719232	DGCR14	0.98	0.0575	1.02	0.06	1.1	0.0237	-0.19	0.943
ILMN_2318885	FAM19A3	0.98	0.00183	0.37	0.128	0.28	0.183	0.33	0.927
ILMN_1801043	GSN	0.98	0.0112	1.26	0.00439	0.65	0.0388	-0.01	0.997
ILMN_1732609	FAM214B	0.98	0.00494	0.49	0.102	0.22	0.402	-0.44	0.927
ILMN_1793386	MED12	0.98	0.00438	0.56	0.058	0.76	0.00793	0.09	0.951
ILMN_2259818	MELTF	0.98	0.00595	0.37	0.228	0.37	0.159	0	0.998
ILMN_2170949	SNX10	0.98	0.0246	1.04	0.0231	-0.11	0.79	-0.12	0.957
ILMN_2389876	TGFB1I1	0.98	0.00961	0.14	0.733	0.93	0.00629	0.16	0.931
ILMN_1753413	TRIOBP	0.98	0.0244	0.09	0.883	0.23	0.556	0.32	0.927
ILMN_1787366	ZNF335	0.98	0.00616	0.34	0.268	0.42	0.115	-0.02	0.991
ILMN_1657870	ABL2	0.97	0.00876	0.45	0.172	0.7	0.022	0.22	0.927
ILMN_2339779	ATP6V1E1	0.97	0.0054	0.85	0.0122	1.1	0.00126	0.2	0.927
ILMN_1709630	CCDC107	0.97	0.0102	0.21	0.589	0.39	0.184	0.28	0.927
ILMN_1711208	CELSR2	0.97	0.0199	0.07	0.905	0.2	0.573	0.08	0.973
ILMN_2326997	DHPS	0.97	0.00153	0.68	0.011	0.68	0.00428	0.41	0.927
ILMN_1751346	ERBB3	0.97	0.0615	0.36	0.544	1.54	0.00472	0.66	0.927
ILMN_1751425	ERMP1	0.97	0.00145	0.67	0.011	0.74	0.0025	0.27	0.927
ILMN_1745994	GAS7	0.97	0.00808	0.77	0.0279	1.02	0.00301	0.14	0.932
ILMN_1665832	ID1	0.97	0.00303	1	0.00348	1.02	0.00101	0.29	0.927
ILMN_2307032	OSBPL5	0.97	0.0124	0.28	0.452	0.3	0.334	0.1	0.955
ILMN_2105253	PTGR2	0.97	0.0175	-0.08	0.875	1.13	0.00449	-0.04	0.989
ILMN_1708025	RBPMS	0.97	0.00957	0.34	0.327	0.47	0.105	0.28	0.927
ILMN_1808404	RHBDF1	0.97	0.00301	1	0.00348	1.14	0.000493	0.17	0.927
ILMN_1759549	SRGAP2	0.97	0.00926	0.37	0.274	0.87	0.00844	0.17	0.931
ILMN_2391419	SYNE2	0.97	0.00392	0.52	0.0698	0.85	0.0037	-0.14	0.931
ILMN_1716913	TRAPPC1	0.97	0.0654	0.32	0.6	0.67	0.149	0.3	0.931
ILMN_1729973	ZC3HAV1	0.97	0.00306	0.47	0.0789	0.23	0.324	0.01	0.997
ILMN_1714567	AHNAK	0.96	0.00379	0.6	0.0385	0.83	0.00386	0.03	0.986
ILMN_1710979	ANKRD39	0.96	0.0384	0.49	0.289	0.39	0.327	0.64	0.927
ILMN_1778625	CD44	0.96	0.0237	0.45	0.276	0.89	0.0199	0.05	0.986
ILMN_3244439	DDTL	0.96	0.00409	0.84	0.00963	0.95	0.00192	0.05	0.979
ILMN_1720083	EHD4	0.96	0.000881	0.61	0.0101	0.86	0.000555	0.2	0.927
ILMN_1765446	EMP3	0.96	0.00836	0.38	0.242	0.66	0.025	0.16	0.931
ILMN_2244547	ETNK1	0.96	0.00214	0.39	0.114	1.31	0.000158	0.1	0.935
ILMN_2123559	FAM73A	0.96	0.0438	-0.1	0.884	0.84	0.0475	0.11	0.964
ILMN_1811692	FTSJ3	0.96	0.0437	0.53	0.264	0.05	0.918	0.45	0.927
ILMN_1724059	GAS2L1	0.96	0.0191	0.64	0.104	0.76	0.0316	-0.25	0.927
ILMN_1815500	ITPR3	0.96	0.00937	0.6	0.0743	0.55	0.0593	0.38	0.927
ILMN_1743476	LOC729609	0.96	0.0277	-0.01	0.986	0.88	0.0237	0.14	0.95
ILMN_1802151	OSBPL5	0.96	0.00274	0.46	0.0758	0.38	0.0889	0.07	0.958
ILMN_1655177	PI4KA	0.96	0.00191	0.99	0.00216	1.53	6.09e-05	0.04	0.979
ILMN_1706610	PLEKHA8P1	0.96	0.0148	0.75	0.0477	0.91	0.0104	0.33	0.927
ILMN_1695549	NECTIN1	0.96	0.00101	0.4	0.0608	0.43	0.0256	0.17	0.927
ILMN_1795839	SCCPDH	0.96	0.00531	0.91	0.00824	0.65	0.0173	0.52	0.927
ILMN_1713496	ST3GAL5	0.96	0.00392	0.67	0.0248	0.24	0.318	-0.15	0.931
ILMN_1750912	STXBP6	0.96	0.00631	0.45	0.136	0.68	0.0177	0.36	0.927
ILMN_1699570	TPD52L2	0.96	0.0238	0.4	0.339	0.85	0.0238	0.52	0.927
ILMN_2240003	ABL2	0.95	0.00214	0.36	0.138	0.7	0.00501	0.33	0.927
ILMN_3235104	CEP295	0.95	0.00276	0.12	0.679	-0.16	0.483	-0.13	0.931
ILMN_2369924	NDUFB6	0.95	0.0101	0.51	0.125	0.81	0.0114	0.46	0.927
ILMN_2112402	PHF5A	0.95	0.0485	0.18	0.766	0.52	0.209	0.42	0.927
ILMN_1732023	PRDM7	0.95	0.0053	0.32	0.274	1.46	0.000221	0.01	0.995
ILMN_1658917	SLC1A1	0.95	0.00724	0.61	0.0551	0.31	0.251	0.05	0.977
ILMN_1719599	SYTL4	0.95	0.00341	0.4	0.137	0.14	0.554	0.13	0.931
ILMN_2177413	TBL3	0.95	0.0107	0.75	0.0361	0.94	0.00585	0.17	0.931
ILMN_2408102	TFIP11	0.95	0.00876	0.99	0.00906	1.14	0.00162	0.28	0.927
ILMN_2329679	TPST2	0.95	0.00494	0.99	0.00508	1.5	0.000171	0.1	0.943
ILMN_3243156	AHNAK2	0.94	0.00625	0.18	0.596	0.33	0.193	0.15	0.931
ILMN_1693789	ALPP	0.94	0.0516	0	1	0.93	0.0336	0.44	0.927
ILMN_1780188	B3GALNT2	0.94	0.00463	0.92	0.00658	0.82	0.00442	0.38	0.927
ILMN_1706186	PIANP	0.94	0.00452	0.26	0.359	0.21	0.391	0.3	0.927
ILMN_3307877	C21orf58	0.94	0.0567	0.18	0.777	0.69	0.114	0.19	0.938
ILMN_2079098	INIP	0.94	0.0238	0.08	0.891	0.92	0.0159	0.37	0.927
ILMN_3237926	CCNJL	0.94	0.00722	0.46	0.133	0.45	0.0929	0.2	0.927
ILMN_1717714	CDKN2A	0.94	0.115	0.14	0.867	0.53	0.329	0.42	0.927
ILMN_1798181	IRF7	0.94	0.00155	0.22	0.346	0.04	0.867	0.31	0.927
ILMN_1807177	FOCAD	0.94	0.0014	0.52	0.0269	0.9	0.000678	-0.03	0.981
ILMN_1674768	PI4KAP2	0.94	0.00187	0.97	0.00211	1.41	8.33e-05	0.09	0.94
ILMN_1708743	NT5DC2	0.94	0.00921	0.69	0.0411	0.44	0.113	0.16	0.931
ILMN_1686313	PLXNB3	0.94	0.137	1.1	0.101	0.14	0.83	-0.05	0.99
ILMN_1741585	SFMBT1	0.94	0.00342	0.73	0.0139	0.58	0.0181	0.36	0.927
ILMN_2252136	YWHAE	0.94	0.431	0.71	0.617	0.04	0.978	-0.96	0.927
ILMN_2352009	ACADVL	0.93	0.00322	0.71	0.0144	0.76	0.00427	-0.07	0.956
ILMN_2188119	ARL16	0.93	0.0201	0.13	0.788	0.73	0.0337	0.2	0.931
ILMN_2362034	BICD1	0.93	0.00991	0.56	0.0887	1.73	0.00016	0.14	0.933
ILMN_1708485	BIN3	0.93	0.00194	0.51	0.0368	1.1	0.000304	0.36	0.927
ILMN_1764320	C8orf58	0.93	0.00393	0.54	0.0506	0.51	0.0365	0.02	0.989
ILMN_1779185	SPECC1L	0.93	0.00209	0.71	0.0099	0.97	0.000682	-0.1	0.932
ILMN_3253126	GAS6-AS1	0.93	0.0127	0.3	0.4	0.41	0.164	0.13	0.94
ILMN_1761044	GNB1L	0.93	0.0261	0.82	0.0508	1.64	0.000723	0.27	0.927
ILMN_3274790	ACTG1P17	0.93	0.103	-0.01	0.991	0.9	0.0815	0.45	0.927
ILMN_1772081	RPL23AP82	0.93	0.0135	0.83	0.0274	0.61	0.05	0.25	0.927
ILMN_1800634	NME4	0.93	0.00194	0.6	0.0195	1.01	0.00048	0.1	0.931
ILMN_2274306	NRP2	0.93	0.0216	0.35	0.374	0.22	0.54	0.24	0.928
ILMN_1702899	PLEKHA7	0.93	0.0057	0.64	0.036	0.42	0.0979	0.39	0.927
ILMN_2209993	PLIN5	0.93	0.0452	0.32	0.528	0.9	0.0334	0.41	0.927
ILMN_1719972	PLXNA3	0.93	0.0222	0.69	0.0774	0.81	0.0242	0.11	0.956
ILMN_1815264	RHBDD3	0.93	0.00146	1.23	0.000508	0.82	0.00116	-0.24	0.927
ILMN_1691293	RNF185	0.93	0.0025	0.55	0.0342	1.13	0.000346	0.03	0.985
ILMN_1752046	SH2B3	0.93	0.00747	1.12	0.004	0.8	0.00788	-0.13	0.934
ILMN_1681135	SPATA2	0.93	0.006	0.55	0.0626	0.8	0.00617	0.21	0.927
ILMN_1745811	TDRD3	0.93	0.00392	0.92	0.00551	1.96	3.39e-05	0.25	0.927
ILMN_1709451	TFPT	0.93	0.0579	0.73	0.142	0.64	0.136	0.61	0.927
ILMN_1747460	TMEM184B	0.93	0.0168	0.29	0.45	0.18	0.585	-0.39	0.927
ILMN_1753790	ZPR1	0.93	0.00172	0.18	0.455	-0.11	0.595	0.15	0.927
ILMN_1660654	CDCA2	0.92	0.00463	0.89	0.00664	0.65	0.0127	0.44	0.927
ILMN_1654690	CECR5	0.92	0.0114	1.02	0.00877	1.15	0.00175	0.12	0.945
ILMN_1685433	COL8A1	0.92	0.427	0.52	0.721	0.61	0.579	0.74	0.93
ILMN_1661755	FAM129B	0.92	0.00468	0.31	0.268	0.58	0.0232	-0.05	0.977
ILMN_1687335	FLNA	0.92	0.0864	1.04	0.0657	0.62	0.197	-0.32	0.93
ILMN_1343295	GAPDH	0.92	0.0084	0.11	0.771	-0.15	0.593	0.09	0.953
ILMN_2189675	HRCT1	0.92	0.00446	0.6	0.0353	0.47	0.0499	0.11	0.938
ILMN_1669362	IGFBP6	0.92	0.0166	0.1	0.833	-0.13	0.711	0.43	0.927
ILMN_3249366	JMJD8	0.92	0.017	0.4	0.277	1.29	0.00155	0.17	0.931
ILMN_1741398	TTI1	0.92	0.01	0.6	0.0686	0.47	0.0961	0.16	0.931
ILMN_1673455	RASAL2	0.92	0.0037	0.6	0.0317	0.58	0.0183	0.22	0.927
ILMN_1785660	SRPRA	0.92	0.0064	0.16	0.627	-0.13	0.627	-0.09	0.951
ILMN_1693004	SOGA1	0.91	0.0109	0.65	0.0532	0.44	0.117	-0.12	0.943
ILMN_1712936	PAXBP1	0.91	0.00557	0.57	0.0478	-0.29	0.232	0.12	0.932
ILMN_2415826	SPECC1	0.91	0.0225	1.28	0.00615	0.28	0.413	0.14	0.943
ILMN_1765796	ENO2	0.91	0.00675	1.06	0.00425	0.95	0.00265	0.11	0.94
ILMN_1808919	HPS4	0.91	0.0239	0.82	0.0432	2.05	0.000171	0.33	0.927
ILMN_1773389	PLTP	0.91	0.0226	1.28	0.00597	1.55	0.000731	-0.32	0.927
ILMN_1798880	RPA4	0.91	0.00171	0.31	0.155	0.46	0.0241	-0.01	0.995
ILMN_1813671	SLC25A1	0.91	0.0109	0.7	0.0395	0.77	0.0134	-0.19	0.93
ILMN_1740430	SLC2A4RG	0.91	0.0131	0.36	0.289	0.7	0.0236	0.24	0.927
ILMN_3230215	TOX2	0.91	0.0328	1.17	0.0136	1.34	0.00284	0.09	0.966
ILMN_2301083	UBE2C	0.91	0.00451	0.65	0.0249	0.3	0.193	0.25	0.927
ILMN_1693669	WRAP53	0.91	0.0515	0.66	0.158	1	0.0221	0.56	0.927
ILMN_1726986	AADAT	0.9	0.00934	0.25	0.438	0.06	0.861	0.25	0.927
ILMN_1686432	ACYP1	0.9	0.0155	0.98	0.0128	0.29	0.341	0.4	0.927
ILMN_1813669	ANKS1A	0.9	0.0586	0.86	0.0789	0.54	0.195	-0.03	0.994
ILMN_1748840	CALB2	0.9	0.0395	0.24	0.629	0.22	0.573	0.19	0.932
ILMN_1658411	CHD4	0.9	0.00276	0.56	0.0313	0.55	0.0168	0.05	0.966
ILMN_1677200	CYFIP2	0.9	0.204	0.43	0.62	1.02	0.118	0.68	0.927
ILMN_1814606	GALNT2	0.9	0.00145	0.9	0.00184	0.98	0.000312	-0.06	0.956
ILMN_1802252	GAPDH	0.9	0.0064	0.27	0.352	-0.25	0.323	-0.01	0.997
ILMN_2156982	IMP4	0.9	0.0451	0.67	0.134	0.33	0.406	0.66	0.927
ILMN_1798952	KDELR3	0.9	0.00593	0.03	0.93	0.31	0.204	0.14	0.931
ILMN_2176625	LINC00326	0.9	0.104	0.18	0.807	-0.02	0.979	-0.1	0.976
ILMN_3249624	PKD1P1	0.9	0.00738	0.64	0.0386	1.19	0.000754	0.33	0.927
ILMN_1746012	MBD6	0.9	0.0169	0.36	0.325	0.89	0.00997	0.47	0.927
ILMN_1669456	NME3	0.9	0.0534	0.5	0.301	1.5	0.00288	0.38	0.927
ILMN_2271149	PGM5	0.9	0.00249	0.25	0.295	0.35	0.0906	-0.21	0.927
ILMN_1709153	PRR16	0.9	0.0063	0.88	0.00865	0.65	0.0161	0	0.998
ILMN_1750240	PTPN14	0.9	0.00649	0.53	0.0708	0.07	0.798	0	0.997
ILMN_1655068	TOM1L2	0.9	0.0648	0.44	0.394	0.12	0.816	0.16	0.949
ILMN_1706706	DCAF7	0.9	0.0231	0.41	0.289	0.09	0.82	0.26	0.927
ILMN_1753885	YTHDF1	0.9	0.00198	0.49	0.0385	0.73	0.0026	0.11	0.931
ILMN_1806408	ACADVL	0.89	0.0185	0.9	0.0216	0.92	0.0088	-0.01	0.997
ILMN_2389013	ADRM1	0.89	0.00659	0.67	0.0297	0.62	0.0194	0.24	0.927
ILMN_1773148	MSANTD2	0.89	0.00767	0.61	0.0461	0.26	0.318	0.02	0.99
ILMN_2390853	CTSH	0.89	0.0152	1.35	0.00261	1.82	0.00016	0.35	0.927
ILMN_2321931	DCLRE1C	0.89	0.0166	0.11	0.802	0.74	0.022	0.35	0.927
ILMN_1689552	FAM63A	0.89	0.0482	0.1	0.863	0.8	0.0463	-0.07	0.979
ILMN_1800889	FIG4	0.89	0.0495	0.39	0.417	0.75	0.0617	0.53	0.927
ILMN_1706118	HN1L	0.89	0.006	0.56	0.0502	0.96	0.00184	0.34	0.927
ILMN_1745841	SUGP2	0.89	0.0104	0.12	0.749	0.75	0.0128	0.12	0.943
ILMN_1744534	LYRM5	0.89	0.00678	0.84	0.011	1.52	0.00016	0.05	0.977
ILMN_1656372	PES1	0.89	0.0654	0.72	0.141	1.49	0.00374	0.52	0.927
ILMN_1720430	PPDPF	0.89	0.226	0.66	0.417	0.37	0.609	-0.58	0.927
ILMN_1680850	RECQL	0.89	0.0105	0.97	0.00865	1.48	0.000304	0.03	0.989
ILMN_2398489	SIGMAR1	0.89	0.00342	0.47	0.064	0.75	0.00389	-0.09	0.943
ILMN_1773470	ST5	0.89	0.0126	0.53	0.104	0.39	0.172	-0.23	0.927
ILMN_2352380	TRPM2	0.89	0.0206	-1.12	0.00931	-0.34	0.281	0.11	0.955
ILMN_1778132	C2CD2L	0.88	0.034	0.41	0.325	-0.04	0.927	-0.23	0.931
ILMN_3245688	DGCR6L	0.88	0.114	0.91	0.118	1.27	0.0199	0.54	0.927
ILMN_1811373	FAM20B	0.88	0.00174	0.4	0.07	0.51	0.0134	0.38	0.927
ILMN_1710075	FAM89A	0.88	0.00264	1.02	0.00172	1.55	5.29e-05	-0.05	0.964
ILMN_2380801	FYN	0.88	0.0856	0.42	0.458	0.76	0.0988	-0.18	0.947
ILMN_1664861	ID1	0.88	0.0593	1.19	0.0221	1.4	0.00437	0.66	0.927
ILMN_1758039	KRTAP13-2	0.88	0.00458	0.02	0.965	0.09	0.733	-0.12	0.931
ILMN_1765558	NPAS2	0.88	0.00646	0.32	0.25	-0.58	0.024	-0.19	0.927
ILMN_1788701	PSIP1	0.88	0.00183	0.16	0.482	0.56	0.00829	-0.16	0.927
ILMN_1784655	TLCD1	0.88	0.0235	0.2	0.635	-0.09	0.812	0.25	0.927
ILMN_1721128	TOMM34	0.88	0.0136	0.68	0.0467	0.55	0.0588	0.28	0.927
ILMN_2269136	AGAP3	0.87	0.0484	0.17	0.761	0.14	0.747	-0.21	0.931
ILMN_2357438	AURKA	0.87	0.00172	0.29	0.169	0.18	0.331	0.14	0.927
ILMN_1709907	B3GALT2	0.87	0.0173	0.54	0.115	0.15	0.652	0.06	0.979
ILMN_1667405	ARHGEF39	0.87	0.0207	0.56	0.118	0.39	0.209	0.23	0.927
ILMN_1812096	CADM4	0.87	0.214	0.59	0.458	-0.39	0.564	0.05	0.992
ILMN_1678833	CCR1	0.87	0.00675	0.66	0.0278	0.57	0.0267	0.01	0.997
ILMN_1723481	CHST3	0.87	0.0192	0.86	0.0239	1	0.00532	0.38	0.927
ILMN_2140700	CRIPAK	0.87	0.00169	0.35	0.104	0.73	0.0018	0.15	0.927
ILMN_1668498	CWF19L2	0.87	0.00149	0.05	0.854	0.16	0.373	0.01	0.996
ILMN_1759598	DLX5	0.87	0.0385	0.68	0.102	0.05	0.91	0.44	0.927
ILMN_1697735	EWSR1	0.87	0.0191	0.77	0.0367	0.7	0.0279	0.28	0.927
ILMN_1760062	IFI44	0.87	0.00669	0.76	0.0153	0.39	0.109	0.09	0.947
ILMN_1745471	IRF9	0.87	0.00616	0.28	0.307	0.15	0.533	-0.04	0.979
ILMN_3180420	LINC01160	0.87	0.00649	0.06	0.867	0.79	0.00517	0.14	0.931
ILMN_1778991	NFIB	0.87	0.0109	0.43	0.164	1.15	0.00124	0.28	0.927
ILMN_1729161	NOTCH1	0.87	0.0354	0.28	0.524	0.71	0.0515	0.28	0.927
ILMN_2320932	PAX3	0.87	0.0175	0.36	0.31	0.47	0.12	0.28	0.927
ILMN_2070349	POLR3G	0.87	0.00172	0.54	0.0213	0.53	0.0106	0.24	0.927
ILMN_1693664	POMGNT1	0.87	0.0157	0.62	0.0693	0.61	0.0429	0.32	0.927
ILMN_1742824	SPATA13	0.87	0.0273	0.53	0.166	0.38	0.254	-0.02	0.993
ILMN_2315694	STRADA	0.87	0.0119	0.52	0.103	0.14	0.642	0.41	0.927
ILMN_1763568	ZDHHC16	0.87	0.0116	0.29	0.363	0.31	0.249	0.41	0.927
ILMN_1727574	ZNF827	0.87	0.0688	-0.11	0.874	-0.82	0.0606	0.2	0.935
ILMN_1753370	ABTB2	0.86	0.00361	0.67	0.0143	0.39	0.0661	0.26	0.927
ILMN_1789990	ARFGEF2	0.86	0.00674	0.35	0.197	-0.19	0.443	0.12	0.931
ILMN_2085659	OTOGL	0.86	0.00187	0.58	0.0154	0.33	0.0801	0.08	0.94
ILMN_1794011	CHST2	0.86	0.0145	0.41	0.21	0.67	0.0259	0.07	0.972
ILMN_1755114	EIF2AK4	0.86	0.012	0.08	0.842	0.62	0.028	0.23	0.927
ILMN_1706015	FAM43A	0.86	0.00423	0.69	0.0144	0.25	0.241	0.17	0.927
ILMN_1792014	TMEM255B	0.86	0.0606	0.49	0.295	-0.15	0.738	0.3	0.927
ILMN_1723706	GRAMD4	0.86	0.0109	-0.04	0.919	0.37	0.166	0	0.998
ILMN_3273854	HNRNPA2B1	0.86	0.00489	1.01	0.00284	-0.04	0.876	0.2	0.927
ILMN_1897310	LETM1	0.86	0.134	0.67	0.274	0.54	0.299	0.49	0.927
ILMN_1718769	ITSN1	0.86	0.0408	0	0.998	0.96	0.0161	0.57	0.927
ILMN_3254992	CSAG3	0.86	0.00567	0.69	0.0195	0.4	0.0833	0.23	0.927
ILMN_1679208	LHFPL3-AS1	0.86	0.0189	1.77	0.000851	2.08	8.37e-05	-0.12	0.943
ILMN_1758798	NPIPB9	0.86	0.0348	0.72	0.0786	0.88	0.0193	0.13	0.947
ILMN_1796336	MAP1S	0.86	0.00983	0.85	0.0129	0.63	0.0224	-0.01	0.997
ILMN_1689342	NUBP1	0.86	0.093	0.47	0.39	0.78	0.0918	0.72	0.927
ILMN_1675640	OAS1	0.86	0.013	0.41	0.198	0.21	0.468	0.38	0.927
ILMN_1809245	PITPNB	0.86	0.0044	1	0.00263	1.34	0.00016	0.24	0.927
ILMN_2205050	PRKX	0.86	0.00609	0.44	0.104	0.64	0.0131	0.37	0.927
ILMN_1654318	PTPN23	0.86	0.0288	0.5	0.195	0.5	0.132	-0.23	0.93
ILMN_1758831	RNF31	0.86	0.0156	0.56	0.0967	0.75	0.0173	0.26	0.927
ILMN_1703246	SBF1	0.86	0.0665	0.3	0.574	0.54	0.195	0.28	0.93
ILMN_2406299	SEMA3B	0.86	0.104	1.23	0.0356	1.7	0.00342	-0.12	0.969
ILMN_1741942	STX16	0.86	0.023	0.37	0.313	0.58	0.0658	0.39	0.927
ILMN_2319952	VDR	0.86	0.00857	0.3	0.307	-0.24	0.344	-0.24	0.927
ILMN_1710427	VPS37B	0.86	0.0111	0.42	0.168	0.11	0.702	-0.17	0.931
ILMN_1767816	APH1B	0.85	0.0862	-0.06	0.937	-1.3	0.00967	0.33	0.927
ILMN_1798270	SMCO4	0.85	0.014	-0.35	0.276	-0.18	0.537	0.23	0.927
ILMN_1716838	SPATC1L	0.85	0.00494	0.74	0.0114	0.45	0.0474	0.1	0.938
ILMN_1713482	CWC15	0.85	0.00605	0	0.995	-0.19	0.433	0.05	0.973
ILMN_1695983	DDX42	0.85	0.00306	0.34	0.148	0.18	0.378	0.21	0.927
ILMN_1651358	HBE1	0.85	0.00285	0.04	0.89	-0.16	0.436	-0.03	0.979
ILMN_3306977	IMPDH1	0.85	0.0508	0.56	0.201	0.51	0.178	0.05	0.987
ILMN_1707649	MPDZ	0.85	0.00846	0.51	0.0777	0.7	0.0112	0.08	0.954
ILMN_1726392	NIN	0.85	0.0321	0.84	0.0407	0.39	0.254	0.43	0.927
ILMN_2120965	NPAT	0.85	0.0168	0.28	0.424	0.46	0.114	0.05	0.979
ILMN_1732772	PPME1	0.85	0.0198	0.35	0.318	0.16	0.62	-0.06	0.979
ILMN_2236800	SON	0.85	0.0189	0.6	0.0841	0.66	0.0348	0.04	0.986
ILMN_2246882	SP140	0.85	0.00873	0.63	0.0385	0.49	0.0536	0.14	0.931
ILMN_1801040	SPN	0.85	0.0424	0.27	0.562	0.57	0.118	0.28	0.927
ILMN_2358560	TIAM2	0.85	0.00726	0.33	0.236	0.09	0.726	0.48	0.927
ILMN_1730999	TPR	0.85	0.00493	0.4	0.121	0.27	0.221	0.12	0.931
ILMN_1672908	TWIST1	0.85	0.0111	0.68	0.0355	-0.44	0.0957	0.26	0.927
ILMN_1807596	UBAP1	0.85	0.00149	0.66	0.00676	0.98	0.000256	0.07	0.943
ILMN_1713706	ZNF786	0.85	0.0394	0.12	0.823	0.72	0.0499	0.39	0.927
ILMN_1655645	AK2	0.84	0.00452	0.31	0.213	0.28	0.195	0.35	0.927
ILMN_1782004	NKX3-2	0.84	0.00458	0.61	0.0245	0.44	0.0481	0.17	0.927
ILMN_1747347	MILR1	0.84	0.0187	0.71	0.0457	0.39	0.181	0.34	0.927
ILMN_1757660	CAPS	0.84	0.0733	0.83	0.0897	1.37	0.00534	0.33	0.927
ILMN_1740385	CEP164	0.84	0.00964	-0.45	0.122	-0.06	0.83	-0.1	0.945
ILMN_1694432	CRIP2	0.84	0.0252	0.06	0.913	0.38	0.227	0.17	0.931
ILMN_1687279	DHPS	0.84	0.0111	0.44	0.142	0.52	0.0498	0.25	0.927
ILMN_1810289	MYOF	0.84	0.0273	0.4	0.284	-1.2	0.00248	0.3	0.927
ILMN_3307786	L3MBTL2	0.84	0.0396	0.48	0.236	0.91	0.0176	0.59	0.927
ILMN_1737394	LMNA	0.84	0.0196	0.63	0.0693	0.39	0.19	0.14	0.936
ILMN_3290380	XRCC6	0.84	0.0771	-0.02	0.981	0.1	0.843	0.27	0.931
ILMN_3306801	LOC730102	0.84	0.00249	0.26	0.248	0.21	0.273	0.01	0.994
ILMN_2301624	MACF1	0.84	0.0102	0.49	0.0992	0.07	0.824	-0.1	0.949
ILMN_1718303	NECTIN2	0.84	0.00869	0.72	0.0207	0.28	0.261	0.31	0.927
ILMN_1711450	NELFCD	0.84	0.00837	0.93	0.0062	0.76	0.00694	0.16	0.93
ILMN_1671913	TRMT2A	0.84	0.0196	0.64	0.0683	1	0.00466	0.36	0.927
ILMN_1804743	USP32	0.84	0.00448	0.02	0.963	0.21	0.325	-0.03	0.98
ILMN_1707336	ARPC4	0.83	0.0276	0.62	0.0907	-0.28	0.381	0.44	0.927
ILMN_1779214	ATM	0.83	0.00646	-0.13	0.674	0.22	0.34	-0.12	0.931
ILMN_2053650	AURKAPS1	0.83	0.0164	-0.15	0.704	0.15	0.608	-0.02	0.995
ILMN_1814044	CABIN1	0.83	0.0325	0.38	0.325	1.47	0.000962	-0.07	0.973
ILMN_1770787	DDAH2	0.83	0.00446	0.16	0.564	0.64	0.00797	0.02	0.992
ILMN_2167915	DSEL	0.83	0.0626	0.8	0.0799	-0.19	0.648	-0.23	0.931
ILMN_3257566	DSTYK	0.83	0.0147	-0.18	0.627	-0.36	0.187	-0.08	0.961
ILMN_1860638	ST3GAL1	0.83	0.0324	0.43	0.269	0.36	0.283	0.06	0.979
ILMN_1709937	KCNN4	0.83	0.00688	0.71	0.0168	0.39	0.0945	0.07	0.957
ILMN_3213925	GPX1	0.83	0.0176	0.39	0.233	0.27	0.348	0.4	0.927
ILMN_1668683	KMT2A	0.83	0.084	0.34	0.544	0.11	0.834	-0.3	0.93
ILMN_1763147	NDUFB6	0.83	0.00567	0.65	0.0208	0.76	0.00412	0.54	0.927
ILMN_2405297	NOTCH2	0.83	0.00483	0.09	0.771	0.35	0.106	0.03	0.982
ILMN_1814661	PHLPP1	0.83	0.0189	0.65	0.0602	1.29	0.000985	0.07	0.966
ILMN_1796712	S100A10	0.83	0.00537	0.17	0.54	0.22	0.315	0.13	0.931
ILMN_1657701	RBM14	0.83	0.0316	0.36	0.362	0.82	0.0202	0.14	0.94
ILMN_1806487	FAM109B	0.82	0.0077	0.57	0.0433	0.49	0.0417	-0.16	0.93
ILMN_3260180	LINC01205	0.82	0.0721	0.06	0.923	0.87	0.0402	0.38	0.927
ILMN_1653042	HSD3B7	0.82	0.0142	0.7	0.0325	0.21	0.444	0.07	0.966
ILMN_1765668	IL20RB	0.82	0.00449	0.25	0.315	0.32	0.123	0.24	0.927
ILMN_2322375	MAFF	0.82	0.0153	-0.05	0.913	-0.28	0.305	-0.18	0.93
ILMN_2372040	MTFP1	0.82	0.0177	0.68	0.0459	1.18	0.00143	-0.01	0.996
ILMN_2115490	NBPF9	0.82	0.394	0.5	0.669	0.75	0.391	0.06	0.993
ILMN_1680339	PDGFRL	0.82	0.0105	-0.62	0.0407	-1.81	6.55e-05	0.17	0.93
ILMN_2404512	PSEN2	0.82	0.00871	0.43	0.12	0.19	0.452	0.05	0.977
ILMN_2109156	RANBP1	0.82	0.0146	0.83	0.0174	1.11	0.00157	0.27	0.927
ILMN_1721457	RANBP1	0.82	0.0953	0.91	0.079	1.36	0.00752	0.39	0.927
ILMN_2414436	RBM3	0.82	0.0615	-0.04	0.949	0.79	0.0482	0.3	0.927
ILMN_1732343	SIK3	0.82	0.00172	-0.05	0.845	0.39	0.032	-0.09	0.931
ILMN_1742705	SLC39A11	0.82	0.00299	0.64	0.0119	1.58	3.58e-05	-0.05	0.971
ILMN_1682038	SNORA25	0.82	0.00325	-0.08	0.768	-0.04	0.869	-0.17	0.927
ILMN_2234412	TLE3	0.82	0.0125	0.6	0.051	0.28	0.275	-0.01	0.996
ILMN_1766346	ZNF512B	0.82	0.0797	0.47	0.346	0.89	0.0412	0.29	0.93
ILMN_3244390	ASAP1-IT1	0.81	0.185	0.44	0.533	1.12	0.0512	0.11	0.977
ILMN_1678454	CASP4	0.81	0.0184	-0.14	0.712	-0.35	0.215	0.01	0.997
ILMN_1723520	CD1A	0.81	0.00452	0.61	0.0201	1.52	6.39e-05	0	0.998
ILMN_1753249	DDX10	0.81	0.00196	0.07	0.779	0.02	0.933	0	0.997
ILMN_1732039	DDX3Y	0.81	0.0251	0.59	0.0911	0.88	0.00969	0.16	0.931
ILMN_2054554	DTWD2	0.81	0.0863	-0.08	0.912	0.77	0.0729	-0.03	0.993
ILMN_2133638	CTDNEP1	0.81	0.00906	0.99	0.0042	1.02	0.00125	0.2	0.927
ILMN_2223941	FBLN5	0.81	0.0327	0.47	0.212	1.76	0.00031	-0.1	0.957
ILMN_2393296	GK	0.81	0.019	0.41	0.205	0.12	0.695	0.18	0.931
ILMN_1749662	GPX1	0.81	0.0507	0.25	0.606	-0.07	0.879	0.12	0.955
ILMN_2318568	HCFC1R1	0.81	0.282	0.27	0.789	1.11	0.107	0.43	0.931
ILMN_1726306	HMBS	0.81	0.0421	0.09	0.874	-0.04	0.922	0.25	0.928
ILMN_1885771	FLJ42351	0.81	0.0424	0.49	0.221	0.59	0.0886	0.44	0.927
ILMN_3244240	RPL7A	0.81	0.00463	0.39	0.107	0.65	0.00661	0.3	0.927
ILMN_1757152	MAGEC2	0.81	0.0121	0.06	0.874	0.14	0.605	0.22	0.927
ILMN_2136089	MT1IP	0.81	0.123	0.6	0.289	0.82	0.0913	0.26	0.931
ILMN_1799062	NFKB2	0.81	0.0254	0.31	0.391	0.07	0.84	-0.07	0.971
ILMN_1705783	NXF1	0.81	0.0227	0.54	0.109	0.5	0.0889	0.34	0.927
ILMN_2372922	PPP2R4	0.81	0.00262	0.2	0.36	0.33	0.077	-0.06	0.953
ILMN_2067269	RECK	0.81	0.00816	0.65	0.025	0.45	0.0572	-0.07	0.962
ILMN_1663042	SDC4	0.81	0.0107	0.26	0.384	-0.64	0.0171	0.25	0.927
ILMN_3229733	SIGMAR1	0.81	0.0494	0.29	0.524	0.36	0.311	-0.63	0.927
ILMN_1719627	SLC27A3	0.81	0.0253	1.16	0.00617	1.58	0.000371	0.17	0.931
ILMN_1789040	SLITRK5	0.81	0.0173	0.6	0.0672	0.6	0.0365	0.11	0.948
ILMN_1773801	TGFB1I1	0.81	0.0233	0.47	0.171	0.62	0.0422	-0.22	0.927
ILMN_1667883	THOC5	0.81	0.0633	0.83	0.0676	0.96	0.0201	0.55	0.927
ILMN_2106380	TNFSF15	0.81	0.0514	0.19	0.712	0.8	0.0345	0.17	0.934
ILMN_2293374	TOP1MT	0.81	0.0163	0.51	0.108	0.86	0.00673	0.35	0.927
ILMN_2399174	TRAK1	0.81	0.0134	0.75	0.0221	0.66	0.0194	0.1	0.945
ILMN_1716157	UBAP2	0.81	0.0473	0.57	0.163	0.6	0.0893	-0.22	0.931
ILMN_1764891	ZNF384	0.81	0.00487	0.32	0.182	0.09	0.685	-0.15	0.93
ILMN_1735364	ANKFY1	0.8	0.0185	0.34	0.298	0.53	0.0616	0.28	0.927
ILMN_1766309	ANKRD54	0.8	0.00339	0.57	0.0205	0.45	0.0261	0.13	0.931
ILMN_1815184	ASPM	0.8	0.0118	0.61	0.0438	0.47	0.0642	0.11	0.94
ILMN_2089073	ATP9A	0.8	0.00646	0.68	0.0168	1.44	0.000118	-0.18	0.927
ILMN_1766221	B4GALT1	0.8	0.0341	0.33	0.392	0.33	0.313	0.14	0.94
ILMN_2073263	MSANTD2	0.8	0.0176	0.18	0.615	-0.08	0.815	-0.27	0.927
ILMN_1690443	FRMD6-AS1	0.8	0.0132	0.19	0.565	0.33	0.204	0	0.998
ILMN_1789405	TANGO2	0.8	0.0401	0.72	0.069	0.41	0.217	0.25	0.927
ILMN_1695420	CLTA	0.8	0.0292	0.46	0.201	0.6	0.0599	0.24	0.927
ILMN_2312194	CYB5A	0.8	0.0894	-0.03	0.965	-0.19	0.683	0.34	0.927
ILMN_1785356	DENND5A	0.8	0.00249	0.24	0.266	0.32	0.0796	0.08	0.937
ILMN_1672094	DLX1	0.8	0.00264	0.74	0.00486	1.26	8.71e-05	0.3	0.927
ILMN_1773413	DOCK9	0.8	0.0367	0.7	0.0715	0.64	0.057	-0.04	0.989
ILMN_1704398	FZD9	0.8	0.0413	0.77	0.0571	0.56	0.0975	0.05	0.986
ILMN_1752592	HLA-DRB4	0.8	0.488	0.56	0.682	0.66	0.533	0.82	0.927
ILMN_1686562	KIF13B	0.8	0.0166	0.67	0.0427	0.29	0.285	-0.14	0.932
ILMN_2183687	LIME1	0.8	0.0194	0.36	0.269	1.02	0.00316	-0.12	0.943
ILMN_1696749	LMNA	0.8	0.0333	0.98	0.0179	0.41	0.199	0.38	0.927
ILMN_3206804	LINC01018	0.8	0.0507	-0.34	0.438	0.57	0.11	-0.08	0.975
ILMN_3281651	DTWD2	0.8	0.00533	0.05	0.88	0.64	0.00772	0.12	0.931
ILMN_1682368	LRWD1	0.8	0.085	0.21	0.721	0.69	0.0967	0.37	0.927
ILMN_1772492	SSTR2	0.8	0.059	-0.2	0.701	0.6	0.104	0.11	0.959
ILMN_2142554	NENF	0.8	0.0469	0.27	0.535	0.61	0.0813	0.36	0.927
ILMN_2189371	NTNG1	0.8	0.0134	0.49	0.103	0.34	0.191	0.07	0.964
ILMN_1786105	PCBD1	0.8	0.12	0.27	0.666	0.27	0.593	-0.01	0.997
ILMN_1690237	PCDHB19P	0.8	0.0679	0.32	0.514	0.76	0.0584	0.32	0.927
ILMN_1691508	PLAUR	0.8	0.0581	0.41	0.36	0.11	0.806	0.47	0.927
ILMN_2342455	PPA2	0.8	0.111	-0.27	0.657	0.73	0.109	0.18	0.947
ILMN_1704079	RBM38	0.8	0.0406	0.55	0.156	0.55	0.103	-0.04	0.989
ILMN_1794017	SERTAD1	0.8	0.0721	0.53	0.256	0.48	0.227	0.64	0.927
ILMN_3249286	SNORD12C	0.8	0.00503	0.07	0.828	0.98	0.000731	0.21	0.927
ILMN_2181432	ACP7	0.8	0.079	0.33	0.524	0.2	0.654	0.25	0.931
ILMN_1760160	STX1A	0.8	0.0615	0.74	0.0905	0.22	0.576	0.24	0.931
ILMN_1785179	UBE2G2	0.8	0.0529	0.25	0.594	0.55	0.129	0.36	0.927
ILMN_2212823	ZNF577	0.8	0.0276	0.2	0.618	0.8	0.017	0.06	0.976
ILMN_1810127	ZNF789	0.8	0.00807	0.42	0.117	0.54	0.0262	0.22	0.927
ILMN_1670870	ALCAM	0.79	0.0309	0.33	0.369	-0.43	0.162	-0.02	0.995
ILMN_1688953	ARHGAP19	0.79	0.0257	1.27	0.00385	1.2	0.00175	0.1	0.952
ILMN_1812262	DDR1	0.79	0.0106	0.6	0.0427	0.09	0.753	-0.03	0.987
ILMN_1686555	FYN	0.79	0.0134	0.64	0.0396	1.05	0.0015	0.27	0.927
ILMN_1682717	IER3	0.79	0.129	0.33	0.589	-1.41	0.00878	0.14	0.961
ILMN_1729596	INF2	0.79	0.0276	0.37	0.289	0.37	0.22	-0.21	0.93
ILMN_3273047	POLR3G	0.79	0.0139	0.28	0.36	0.55	0.0399	0.04	0.979
ILMN_3235006	CNGB1	0.79	0.0162	0.22	0.506	0.68	0.0177	0.25	0.927
ILMN_2399304	NAV2	0.79	0.191	0.57	0.387	0.94	0.0913	0.14	0.968
ILMN_1690473	NFKBIB	0.79	0.0424	0.67	0.0859	0.35	0.3	0.48	0.927
ILMN_3246678	NPW	0.79	0.0108	0.07	0.851	0.05	0.872	0.12	0.933
ILMN_1778347	NUDT2	0.79	0.0523	0.48	0.244	0.88	0.021	0.36	0.927
ILMN_1781514	PCDH17	0.79	0.0275	0.54	0.124	0	0.991	-0.04	0.988
ILMN_2374340	PLAUR	0.79	0.0229	0.49	0.137	-0.22	0.463	0.23	0.927
ILMN_1658027	RAD54L	0.79	0.015	0.44	0.14	0.55	0.0398	0.19	0.928
ILMN_2154322	SEMA3E	0.79	0.113	0.09	0.899	0.91	0.0517	-0.04	0.989
ILMN_2203891	SMAD7	0.79	0.0152	0.67	0.0369	0.27	0.302	0.04	0.985
ILMN_2250445	SMTN	0.79	0.0124	0.57	0.0544	0.49	0.057	0.17	0.93
ILMN_2348243	STRADA	0.79	0.0137	0.59	0.051	0.35	0.165	0.22	0.927
ILMN_2059689	TMEM54	0.79	0.0393	0.4	0.299	0.42	0.196	0.07	0.977
ILMN_1669881	TSPAN13	0.79	0.0145	1.24	0.00218	-0.11	0.711	-0.05	0.975
ILMN_1714730	UBE2C	0.79	0.00731	0.52	0.0523	0.05	0.845	0.16	0.93
ILMN_2265654	UBE2C	0.79	0.0143	0.25	0.43	0.21	0.438	0.24	0.927
ILMN_1755897	UGT2B7	0.79	0.0472	0.3	0.484	-1.15	0.00509	0.16	0.934
ILMN_2325610	AKT3	0.78	0.00676	0.67	0.017	0.32	0.144	0	0.998
ILMN_2269564	ARID4B	0.78	0.1	0.44	0.394	0.85	0.0532	0.12	0.961
ILMN_2345837	CLTA	0.78	0.017	0.6	0.0586	0.67	0.0194	0.14	0.931
ILMN_1784847	CREBZF	0.78	0.00649	0.4	0.112	0.41	0.0608	0.09	0.945
ILMN_1690122	CRKL	0.78	0.00625	0.66	0.0164	1.13	0.000351	0	0.997
ILMN_1815114	MIRLET7BHG	0.78	0.0192	0.4	0.21	0.65	0.025	0.14	0.932
ILMN_2228453	CEP104	0.78	0.0233	0.41	0.221	1.02	0.00358	0.45	0.927
ILMN_1692785	KLHL21	0.78	0.00545	0.6	0.0222	0.75	0.00319	0.11	0.931
ILMN_1810852	LAMC1	0.78	0.00361	0.61	0.0144	0.66	0.00389	0.1	0.932
ILMN_3238608	PRRG1	0.78	0.026	0.32	0.359	0.27	0.361	0.21	0.928
ILMN_1796206	KMT2C	0.78	0.0804	0.28	0.583	0.7	0.0803	0.14	0.951
ILMN_1654068	NUDT1	0.78	0.0296	0.63	0.0743	0.54	0.078	0.52	0.927
ILMN_1748093	PAFAH1B3	0.78	0.0654	0.54	0.215	1.16	0.00745	0.59	0.927
ILMN_1810387	PLAA	0.78	0.00775	0.3	0.242	0.32	0.145	-0.06	0.964
ILMN_2060105	PPAN-P2RY11	0.78	0.00682	0.47	0.0683	0.35	0.109	0.18	0.927
ILMN_1753143	RHPN2	0.78	0.00769	0.54	0.0432	0.7	0.00675	0.33	0.927
ILMN_2337955	ZMAT5	0.78	0.00871	0.65	0.0239	1.09	0.000681	0.11	0.934
ILMN_2093748	ZNF669	0.78	0.0306	0.08	0.859	0.56	0.0696	-0.02	0.995
ILMN_1754400	RNASEH2C	0.77	0.104	0.53	0.284	0.33	0.443	0.68	0.927
ILMN_1756705	CHTF18	0.77	0.0128	0.82	0.0119	0.93	0.00249	0.04	0.98
ILMN_1791873	COG1	0.77	0.0689	0.35	0.458	-0.1	0.828	0.17	0.936
ILMN_1784218	DDX23	0.77	0.00694	0.69	0.0135	0.83	0.00215	0.3	0.927
ILMN_3245413	DENND5A	0.77	0.00616	0.27	0.264	0.49	0.028	0.1	0.934
ILMN_1789839	GTF3C1	0.77	0.00937	0.72	0.0159	0.58	0.0193	0.01	0.997
ILMN_3186390	CRHR1-IT1	0.77	0.0275	0.09	0.841	0.07	0.833	0.41	0.927
ILMN_1788099	LSM4	0.77	0.0454	0.33	0.404	0.33	0.318	0.23	0.93
ILMN_1675956	LYST	0.77	0.0287	0.95	0.0141	1.27	0.00124	0.01	0.997
ILMN_1807074	MIF	0.77	0.00916	0.53	0.0527	0.75	0.00536	0.09	0.946
ILMN_1734827	MKI67	0.77	0.00887	0.91	0.00495	0.57	0.0191	0.14	0.931
ILMN_2189993	MRPS35	0.77	0.037	0.79	0.0408	1.75	0.000292	-0.01	0.996
ILMN_2349444	NUDT2	0.77	0.0733	0.49	0.276	0.91	0.0249	0.49	0.927
ILMN_1652313	RNF215	0.77	0.0303	0.45	0.197	0.63	0.0429	-0.09	0.958
ILMN_2206188	SHROOM4	0.77	0.0651	0.18	0.733	0.68	0.0677	-0.03	0.993
ILMN_1775408	SPACA3	0.77	0.019	0.89	0.0118	1.1	0.00154	0.14	0.932
ILMN_1666306	SRRD	0.77	0.0152	0.81	0.0153	1.02	0.00183	-0.04	0.98
ILMN_2393169	THOC5	0.77	0.0477	0.73	0.069	0.98	0.01	0.55	0.927
ILMN_1794677	TMC6	0.77	0.11	0.12	0.862	0.65	0.134	0.01	0.997
ILMN_1815346	TMEM136	0.77	0.0221	0.33	0.317	-0.4	0.147	0.09	0.956
ILMN_1691487	TRAF2	0.77	0.0276	0.4	0.244	0.32	0.276	0.1	0.956
ILMN_1688011	UPF1	0.77	0.0129	0.48	0.0897	0.45	0.0684	0.19	0.927
ILMN_1771815	RTFDC1	0.76	0.00787	0.27	0.296	0.74	0.00432	0.38	0.927
ILMN_1757347	KIAA0930	0.76	0.068	0.84	0.0586	1.03	0.0124	0.48	0.927
ILMN_2400407	CNTN1	0.76	0.00964	1.04	0.00264	0.11	0.655	-0.08	0.951
ILMN_2374244	DYRK2	0.76	0.138	1.02	0.066	1.12	0.0245	0.39	0.927
ILMN_1776000	EID3	0.76	0.0265	-0.12	0.761	-0.23	0.433	0.06	0.977
ILMN_2316778	ETNK1	0.76	0.0154	0.61	0.0454	1.25	0.00054	-0.01	0.996
ILMN_3243324	VLDLR-AS1	0.76	0.0124	0.28	0.327	0.27	0.266	0.3	0.927
ILMN_1773645	GMPPB	0.76	0.13	0.42	0.457	0.16	0.75	0.6	0.927
ILMN_2184789	HSCB	0.76	0.0772	0.64	0.146	0.96	0.0196	0.21	0.931
ILMN_1680828	KRT27	0.76	0.0287	0.48	0.159	0.28	0.335	0.25	0.927
ILMN_1767377	SMA4	0.76	0.0121	0.15	0.635	0.69	0.0101	0.15	0.931
ILMN_1762262	PKIA	0.76	0.00497	0.74	0.00703	0.15	0.452	0.01	0.996
ILMN_1690610	RALY	0.76	0.0494	0.41	0.298	0.39	0.245	0.19	0.931
ILMN_1708611	RDX	0.76	0.121	0.47	0.375	0.22	0.647	-0.17	0.95
ILMN_3244444	RP9P	0.76	0.113	0.23	0.701	-0.07	0.901	0.33	0.927
ILMN_1691736	ST6GALNAC6	0.76	0.00767	0.8	0.00755	0.7	0.00558	-0.02	0.989
ILMN_1801130	STOML1	0.76	0.0638	0.35	0.422	0.17	0.667	0.23	0.931
ILMN_2414878	STXBP1	0.76	0.149	0.78	0.16	0.67	0.164	-0.22	0.938
ILMN_2285713	TDP1	0.76	0.221	0.14	0.873	0.81	0.148	0.01	0.997
ILMN_1654457	TXN2	0.76	0.15	0.22	0.74	0.67	0.164	0.58	0.927
ILMN_1794914	UBTD1	0.76	0.0144	1.04	0.0042	0.77	0.00705	-0.05	0.979
ILMN_1687626	ZDHHC24	0.76	0.0807	0.26	0.615	-0.22	0.599	0.06	0.98
ILMN_1712556	ZW10	0.76	0.0143	-0.03	0.951	-0.01	0.986	0.09	0.951
ILMN_1666019	ADNP	0.75	0.0173	0.26	0.404	0.75	0.00964	-0.06	0.974
ILMN_1700967	MB21D2	0.75	0.0153	0.34	0.236	0.13	0.63	0.23	0.927
ILMN_2366212	CD79B	0.75	0.074	1.76	0.00228	0.95	0.0193	0.21	0.931
ILMN_1711005	CDC25A	0.75	0.0154	0.61	0.0439	0.58	0.027	0.08	0.955
ILMN_1799011	CEP250	0.75	0.0141	0.16	0.614	0.51	0.0449	0.29	0.927
ILMN_1768031	DEDD2	0.75	0.096	0.27	0.621	-0.09	0.85	0.19	0.935
ILMN_2334205	ERCC6L	0.75	0.0136	0.62	0.0368	0.54	0.0336	0	0.997
ILMN_1794885	FRMD5	0.75	0.0115	0.7	0.0183	0.32	0.173	0.07	0.96
ILMN_1718977	GADD45B	0.75	0.0287	0.24	0.509	-0.66	0.0311	-0.08	0.966
ILMN_1727862	HPS4	0.75	0.0275	0.5	0.132	1.89	0.00011	0.1	0.955
ILMN_1886493	HNRNPA2B1	0.75	0.0232	0.88	0.0139	-0.31	0.253	-0.21	0.927
ILMN_2083559	AP5Z1	0.75	0.0192	0.6	0.0574	0.03	0.927	-0.09	0.954
ILMN_1685916	KIF2C	0.75	0.0275	0.56	0.0947	0.56	0.0554	0.4	0.927
ILMN_1785703	LMOD3	0.75	0.0693	-0.23	0.628	0.56	0.122	-0.12	0.955
ILMN_1718107	MAGEA12	0.75	0.268	1.3	0.0736	0.8	0.196	-0.22	0.952
ILMN_1761858	MID1	0.75	0.00937	0.67	0.0187	0.32	0.157	0.2	0.927
ILMN_1685810	NFATC3	0.75	0.023	0.52	0.0987	0.58	0.0415	0.12	0.937
ILMN_1771376	PEA15	0.75	0.0139	0.51	0.0765	0.56	0.0284	0.13	0.931
ILMN_1775901	PHF5A	0.75	0.0324	0.16	0.686	0.49	0.102	0.48	0.927
ILMN_1653613	PIGO	0.75	0.0212	0.43	0.17	0.81	0.00804	0.09	0.955
ILMN_1740706	PMP2	0.75	0.0212	1.24	0.00249	0.35	0.191	-0.14	0.931
ILMN_1786024	POLR3H	0.75	0.0608	0.05	0.938	0.58	0.0998	0.33	0.927
ILMN_1708159	PICK1	0.75	0.00396	0.17	0.466	0.06	0.792	0.38	0.927
ILMN_3306730	RBM47	0.75	0.0358	0.74	0.0451	0.65	0.0402	-0.26	0.927
ILMN_1665884	REP15	0.75	0.0118	0.19	0.524	0.97	0.00145	-0.08	0.953
ILMN_1794230	SCAND1	0.75	0.0139	0.18	0.566	0.19	0.449	0.09	0.949
ILMN_1701621	SCO2	0.75	0.123	0.37	0.502	0.86	0.0572	0.7	0.927
ILMN_1675583	SPG7	0.75	0.0753	0.35	0.447	0.02	0.969	0.16	0.941
ILMN_1713174	TCP11L1	0.75	0.0162	0.35	0.233	-0.04	0.906	0.33	0.927
ILMN_1781986	UQCR10	0.75	0.0132	1.02	0.00409	0.99	0.00158	0.02	0.989
ILMN_1737585	VARS2	0.75	0.0254	0.65	0.0534	0.51	0.0704	0.28	0.927
ILMN_1665730	ABCB10	0.74	0.0475	0.8	0.0408	1.33	0.00154	-0.16	0.934
ILMN_1750800	ACO1	0.74	0.00967	0.69	0.0165	0.83	0.00265	-0.02	0.993
ILMN_1657442	ADARB1	0.74	0.0114	0.25	0.366	0.32	0.164	0.15	0.931
ILMN_1710482	APLP2	0.74	0.0188	0.54	0.0736	-0.2	0.443	0.04	0.984
ILMN_1722491	APRT	0.74	0.00683	0.6	0.0215	0.62	0.00822	0.2	0.927
ILMN_1726410	APRT	0.74	0.0142	0.47	0.092	0.57	0.0258	0.33	0.927
ILMN_1810712	ARHGEF12	0.74	0.011	0.3	0.264	0.35	0.128	0.12	0.931
ILMN_1699071	MAP3K7CL	0.74	0.0217	0.23	0.484	0.09	0.772	-0.17	0.931
ILMN_1668721	CCND3	0.74	0.0476	0.7	0.0677	0.62	0.0599	0.36	0.927
ILMN_2341229	CD34	0.74	0.0153	-0.16	0.634	-0.14	0.586	0.01	0.997
ILMN_1741459	CDK10	0.74	0.0861	0.51	0.257	0.38	0.326	0.29	0.927
ILMN_2415529	CDK5RAP2	0.74	0.0106	0.57	0.0394	0.88	0.0022	0.3	0.927
ILMN_1685551	CHD4	0.74	0.00778	0.53	0.0392	0.53	0.0201	0.06	0.964
ILMN_2403247	CMTM7	0.74	0.0532	0.08	0.885	-0.19	0.598	0.1	0.96
ILMN_1750102	EME1	0.74	0.016	0.61	0.0431	0.33	0.185	0.29	0.927
ILMN_1661439	FLOT1	0.74	0.0257	0.46	0.153	0.09	0.776	0.23	0.927
ILMN_2370535	GAS2L1	0.74	0.0646	0.76	0.0706	0.64	0.0757	-0.28	0.927
ILMN_1786036	GPATCH2	0.74	0.0214	0.22	0.52	0.33	0.211	0.1	0.95
ILMN_1815158	GPS2	0.74	0.068	0.6	0.142	0.67	0.0663	0.46	0.927
ILMN_1757877	HCFC1R1	0.74	0.0535	0.45	0.251	1.27	0.0025	0.29	0.927
ILMN_1813314	HIST1H2BK	0.74	0.0118	0.82	0.00963	1.31	0.000256	0.18	0.927
ILMN_1735735	KATNB1	0.74	0.0652	0.33	0.446	0.88	0.0215	0.32	0.927
ILMN_3285162	LOC100131541	0.74	0.0558	0.13	0.805	0.69	0.0479	0.18	0.931
ILMN_1704868	LOC648570	0.74	0.0123	0.15	0.631	0.32	0.173	0.14	0.931
ILMN_3300744	PRELID1	0.74	0.0569	0.42	0.295	0.35	0.306	0.41	0.927
ILMN_1805161	LZTR1	0.74	0.0164	0.36	0.218	1.43	0.000234	-0.02	0.989
ILMN_3302919	MYOF	0.74	0.0831	0.41	0.373	-1.32	0.00403	-0.07	0.979
ILMN_1775224	NOS3	0.74	0.0905	0.18	0.739	0.84	0.0393	0.41	0.927
ILMN_2358652	NXF1	0.74	0.0271	0.55	0.0901	0.38	0.181	0.33	0.927
ILMN_1707314	PAX3	0.74	0.00757	0.31	0.198	0.54	0.0176	0.2	0.927
ILMN_1751793	PCNX2	0.74	0.0085	1.09	0.00172	0.66	0.00797	-0.15	0.93
ILMN_2276758	POFUT1	0.74	0.0566	-0.04	0.936	0.64	0.0648	0.14	0.943
ILMN_1796210	PPRC1	0.74	0.0124	0.55	0.0503	0.48	0.0465	-0.03	0.989
ILMN_1750167	PRR3	0.74	0.283	0.51	0.514	1.14	0.0743	0.85	0.927
ILMN_1764508	PTK6	0.74	0.0217	0.11	0.79	0.05	0.867	-0.08	0.962
ILMN_1660858	RIN1	0.74	0.0357	0.25	0.504	0.17	0.595	0.14	0.934
ILMN_1797822	SEL1L3	0.74	0.0257	0.8	0.0219	0	0.991	0.19	0.93
ILMN_1665384	SH3BP5L	0.74	0.0512	0.74	0.0608	0.63	0.0624	0.09	0.962
ILMN_1814281	SPC25	0.74	0.00873	0.63	0.0223	-0.06	0.799	0.27	0.927
ILMN_1730516	TMEM133	0.74	0.0123	-0.21	0.468	0.01	0.967	-0.19	0.927
ILMN_1747058	TRAPPC2L	0.74	0.0748	0.42	0.33	0.23	0.549	0.47	0.927
ILMN_1679194	UGT2B7	0.74	0.0262	0.3	0.37	-1.21	0.00118	0.11	0.943
ILMN_3240420	USP18	0.74	0.0226	0.53	0.09	1.02	0.00247	0.06	0.971
ILMN_1815578	ZNF223	0.74	0.0962	0.06	0.927	0.74	0.069	0.25	0.931
ILMN_1765876	ARHGAP24	0.73	0.03	0.13	0.749	0.99	0.00394	0.28	0.927
ILMN_2181445	BCL2L13	0.73	0.00763	0.62	0.0187	0.97	0.000745	0.03	0.988
ILMN_1743966	BCL9L	0.73	0.235	0.45	0.526	-0.39	0.497	-0.45	0.927
ILMN_1657683	C1orf198	0.73	0.0166	1.09	0.00342	1.33	0.000329	-0.05	0.978
ILMN_1776147	C21orf59	0.73	0.00836	0.13	0.646	0.13	0.548	0.08	0.949
ILMN_1804884	C22orf39	0.73	0.0175	0.75	0.0197	1.11	0.00105	0.06	0.972
ILMN_1715372	CAMKK1	0.73	0.0163	0.57	0.0521	1.25	0.000434	0.54	0.927
ILMN_3251545	CHMP5	0.73	0.00683	0.58	0.0239	0.59	0.00985	0.03	0.982
ILMN_1670841	CPNE1	0.73	0.0175	0.05	0.9	0.49	0.0586	0.06	0.973
ILMN_1773855	CPT1C	0.73	0.171	0.23	0.733	-0.32	0.526	0.51	0.927
ILMN_2376289	DBNL	0.73	0.00645	0.57	0.0228	-0.61	0.00765	-0.11	0.931
ILMN_1812934	DIDO1	0.73	0.00553	0.39	0.08	0.14	0.469	0.04	0.973
ILMN_3239766	FKBP1AP1	0.73	0.0328	0.23	0.534	0.72	0.0218	0.29	0.927
ILMN_1812859	GAD1	0.73	0.0577	0.31	0.458	-0.39	0.256	0.7	0.927
ILMN_3240685	INO80D	0.73	0.00572	0.14	0.577	0.44	0.0321	0.19	0.927
ILMN_2349061	IRF7	0.73	0.0106	0.29	0.27	-0.05	0.859	-0.23	0.927
ILMN_1680010	KIAA0753	0.73	0.0194	0.55	0.0687	0.66	0.0178	-0.07	0.966
ILMN_2316974	LILRB1	0.73	0.0482	0.08	0.872	0.69	0.0377	0.37	0.927
ILMN_1656233	SPDYE7P	0.73	0.0192	0.06	0.884	0.72	0.0113	0.16	0.931
ILMN_1655654	MPDU1	0.73	0.00769	0.58	0.025	0.54	0.0168	0.38	0.927
ILMN_1656942	PRICKLE3	0.73	0.0271	0.41	0.205	0.19	0.519	0.25	0.927
ILMN_1684440	PXN	0.73	0.0364	0.46	0.18	0.28	0.344	-0.07	0.971
ILMN_1805007	SEMA4F	0.73	0.0213	0.37	0.221	0.43	0.105	0.09	0.952
ILMN_1714165	ST3GAL2	0.73	0.0108	0.68	0.0174	0.39	0.0852	0.15	0.93
ILMN_1663002	STOML2	0.73	0.0142	0.51	0.0692	0.65	0.0129	0.26	0.927
ILMN_1797056	TAF5L	0.73	0.00444	0.43	0.0551	0.99	0.000346	0.02	0.987
ILMN_1780769	TUBB4B	0.73	0.0132	0.44	0.106	0.48	0.046	0.42	0.927
ILMN_1773868	ZRSR2	0.73	0.144	0.01	0.986	0.33	0.486	0.24	0.931
ILMN_2366642	VCX3A	0.73	0.589	0.54	0.739	0.51	0.687	0.64	0.931
ILMN_1717781	VPS11	0.73	0.0566	0.28	0.51	0.02	0.966	0.18	0.931
ILMN_1698185	WDR90	0.73	0.0618	0.29	0.497	0.53	0.125	0.35	0.927
ILMN_1741628	ABL2	0.72	0.0126	0.74	0.0132	0.37	0.11	-0.02	0.989
ILMN_1760143	ADRM1	0.72	0.00916	0.28	0.257	0.42	0.0548	0.15	0.928
ILMN_2261519	AIRE	0.72	0.062	0	0.998	0.69	0.048	0.17	0.934
ILMN_2330948	ARF1	0.72	0.00452	0.18	0.405	0.03	0.893	-0.05	0.966
ILMN_1802203	ARF1	0.72	0.0246	-0.08	0.854	0.08	0.8	0.16	0.931
ILMN_1704164	ATP13A2	0.72	0.0198	0.17	0.617	0.25	0.325	-0.19	0.927
ILMN_2106656	BLZF1	0.72	0.0863	-0.1	0.872	0.59	0.119	-0.1	0.964
ILMN_1732799	CD34	0.72	0.0104	-0.11	0.712	-0.25	0.252	-0.1	0.934
ILMN_1772677	CNOT4	0.72	0.00324	0.03	0.913	0.67	0.00209	0.21	0.927
ILMN_1799672	CROCC	0.72	0.0134	0.54	0.0512	1.01	0.00116	0.21	0.927
ILMN_2402042	CT45A5	0.72	0.626	0.46	0.809	0.69	0.612	0.86	0.93
ILMN_3180989	DSTYK	0.72	0.0464	-0.15	0.737	-0.49	0.116	-0.15	0.934
ILMN_1695719	AGO2	0.72	0.0436	0.41	0.256	0.73	0.0257	0.36	0.927
ILMN_1673899	FAM57A	0.72	0.0407	0.82	0.0287	0.96	0.00608	0.4	0.927
ILMN_2343273	TMEM255B	0.72	0.00611	0.48	0.0439	0.24	0.222	0.27	0.927
ILMN_1725471	GK	0.72	0.0111	0.3	0.245	0.12	0.608	0.13	0.931
ILMN_1757406	HIST1H1C	0.72	0.0537	0.08	0.872	0.47	0.149	0.23	0.93
ILMN_1687921	JMJD8	0.72	0.00724	0.49	0.0443	1.2	0.000198	0.09	0.94
ILMN_1705390	KLHL22	0.72	0.0653	0.85	0.0414	1.07	0.00696	0.28	0.927
ILMN_3251653	ZNF883	0.72	0.0153	0.56	0.0513	0.11	0.67	0.18	0.927
ILMN_3243664	LOC613037	0.72	0.189	0.59	0.319	0.81	0.11	-0.15	0.96
ILMN_3302499	IDS	0.72	0.153	0.06	0.932	0.9	0.0554	0.43	0.927
ILMN_3245600	LRRC37BP1	0.72	0.0478	-0.29	0.454	0.56	0.0796	0.09	0.96
ILMN_1719656	MRPL38	0.72	0.00458	0.3	0.154	0.69	0.00257	0.07	0.951
ILMN_2097421	MRPL51	0.72	0.00967	0.06	0.872	-0.32	0.134	0	0.998
ILMN_1722872	MYH9	0.72	0.0128	0.22	0.419	0.03	0.908	0.08	0.952
ILMN_2412564	NCBP2	0.72	0.0156	0.43	0.122	0	0.989	0.16	0.931
ILMN_1671288	ODF2	0.72	0.00567	0.42	0.0635	0.24	0.21	0.38	0.927
ILMN_1710544	PCDH7	0.72	0.0074	1.34	0.000508	1.23	0.000187	0.17	0.927
ILMN_1731720	PDRG1	0.72	0.0801	0.36	0.414	0.39	0.288	0.37	0.927
ILMN_1737580	DESI1	0.72	0.0721	0.15	0.779	-0.33	0.359	0.22	0.931
ILMN_1763842	PTRH1	0.72	0.0276	0.22	0.519	0.45	0.103	0.38	0.927
ILMN_1813701	RASAL2	0.72	0.0179	0.33	0.258	0.02	0.955	-0.2	0.927
ILMN_2323087	RBPMS	0.72	0.0211	0.33	0.278	0.1	0.725	0	0.998
ILMN_1703092	RECQL4	0.72	0.0437	0.76	0.043	0.51	0.101	-0.07	0.972
ILMN_2313730	RHOC	0.72	0.0103	0.04	0.913	-0.36	0.103	0.03	0.988
ILMN_2399036	SEPN1	0.72	0.195	0.4	0.537	0.36	0.501	0.14	0.962
ILMN_2261379	SRGAP2	0.72	0.0152	0.4	0.15	0.61	0.0193	-0.16	0.93
ILMN_1711566	TIMP1	0.72	0.12	0.18	0.772	0.41	0.329	0.34	0.927
ILMN_1660368	TRRAP	0.72	0.00978	0.12	0.7	0.56	0.0177	0.2	0.927
ILMN_1678814	UBL5	0.72	0.0291	0.47	0.147	0.37	0.183	0.46	0.927
ILMN_3248928	UBN2	0.72	0.0108	0.04	0.908	0.51	0.0277	0.17	0.927
ILMN_1795937	EZR	0.72	0.0237	0.4	0.197	-0.27	0.313	0.2	0.927
ILMN_1789492	ZDHHC8	0.72	0.0172	0.54	0.0625	1.14	0.000756	-0.26	0.927
ILMN_1676745	ZNF142	0.72	0.0485	0.3	0.446	0.68	0.0402	0.28	0.927
ILMN_1800750	ZNF692	0.72	0.00743	0.76	0.00709	0.5	0.0213	-0.11	0.931
ILMN_1770454	AGRN	0.71	0.163	0.37	0.531	0.34	0.477	-0.43	0.927
ILMN_2326591	ANXA6	0.71	0.00964	-0.14	0.614	0.82	0.00212	0.31	0.927
ILMN_1680955	AURKA	0.71	0.0126	0.26	0.327	0.15	0.538	0.14	0.931
ILMN_1739345	LBHD1	0.71	0.141	0.61	0.236	0.38	0.393	0.58	0.927
ILMN_1812249	C15orf54	0.71	0.02	0.62	0.0411	0.05	0.88	0.25	0.927
ILMN_2341690	ELP5	0.71	0.0329	0.65	0.0539	0.82	0.00953	0.38	0.927
ILMN_1779735	LAMTOR4	0.71	0.112	0.35	0.486	0.65	0.106	0.57	0.927
ILMN_1676523	CCDC91	0.71	0.0346	0.68	0.0466	1.61	0.000256	-0.02	0.992
ILMN_1725726	DHRS2	0.71	0.0147	0.15	0.628	0.36	0.12	-0.03	0.988
ILMN_2321416	DIAPH1	0.71	0.0346	0.24	0.513	0.43	0.129	0.03	0.989
ILMN_1787410	EIF6	0.71	0.133	0.21	0.725	0.41	0.351	0.58	0.927
ILMN_1795026	FAM189B	0.71	0.0249	0.31	0.315	0.61	0.028	0.18	0.93
ILMN_1763745	CCNJL	0.71	0.0287	0.32	0.319	0.35	0.196	0.13	0.934
ILMN_3269655	LINC00957	0.71	0.0656	-0.06	0.917	0.65	0.0627	0.2	0.931
ILMN_1807925	GNG2	0.71	0.0871	1.25	0.0116	1.58	0.0013	0.21	0.931
ILMN_1773059	ADGRA2	0.71	0.0293	0.6	0.0671	1.04	0.00252	-0.21	0.927
ILMN_1682599	GPRC5A	0.71	0.0553	-0.01	0.981	0	0.992	-0.1	0.96
ILMN_1687440	HIPK2	0.71	0.0581	0.05	0.93	0.06	0.881	0.02	0.993
ILMN_1703906	HJURP	0.71	0.00593	0.77	0.00489	0.4	0.0428	0.24	0.927
ILMN_1809145	TRIOBP	0.71	0.0567	0.24	0.562	0.04	0.914	0.08	0.971
ILMN_1694686	HMGXB3	0.71	0.0869	-0.13	0.815	0.61	0.102	0.26	0.93
ILMN_3265143	CCR6	0.71	0.0747	-0.09	0.868	0.68	0.0606	0	0.998
ILMN_3205656	GAPDH	0.71	0.00433	0.22	0.302	-0.09	0.635	0.01	0.993
ILMN_1778111	LINC01000	0.71	0.0193	0.12	0.737	0.37	0.139	-0.06	0.969
ILMN_1696843	LOC613037	0.71	0.187	0.72	0.208	1.01	0.0468	0.06	0.987
ILMN_1681674	MAD1L1	0.71	0.0729	0.68	0.0951	0.31	0.385	0.36	0.927
ILMN_3226214	LOC728755	0.71	0.00945	0.14	0.622	0.39	0.0711	0.22	0.927
ILMN_3233239	LINC00202-2	0.71	0.0475	0.11	0.815	0.77	0.0204	0.2	0.931
ILMN_1807972	MICAL1	0.71	0.154	0.57	0.286	0.62	0.177	0.38	0.927
ILMN_1815154	MYH10	0.71	0.0075	0.98	0.00196	0.92	0.000807	-0.09	0.936
ILMN_1715416	NUP188	0.71	0.0434	0.35	0.324	0.65	0.0378	-0.06	0.979
ILMN_1666049	NUP214	0.71	0.0276	0.64	0.0466	0.37	0.169	-0.21	0.927
ILMN_1782385	POLR2A	0.71	0.0226	0.47	0.118	0.42	0.102	-0.22	0.927
ILMN_2219437	PRRG4	0.71	0.0619	0.11	0.835	0.7	0.0442	0.18	0.931
ILMN_2368971	PSMD12	0.71	0.0405	0.64	0.0687	-0.59	0.0544	-0.04	0.983
ILMN_1738347	RNPEP	0.71	0.0832	0.03	0.967	0.4	0.274	0.37	0.927
ILMN_1730082	RPUSD4	0.71	0.00724	0.35	0.124	0.16	0.432	-0.08	0.943
ILMN_1750641	SRCAP	0.71	0.0525	0.34	0.376	0.39	0.222	-0.12	0.95
ILMN_2404795	SULT1A1	0.71	0.0691	-0.05	0.933	0.64	0.0688	0.19	0.931
ILMN_1749218	TOPORS	0.71	0.0103	0.58	0.0302	0.55	0.0182	0.02	0.993
ILMN_1796830	UBE2L3	0.71	0.00382	0.47	0.0293	0.54	0.00712	-0.02	0.988
ILMN_1685625	UCP2	0.71	0.0195	0.49	0.0915	-0.05	0.856	-0.02	0.994
ILMN_1786328	DCAF12	0.71	0.00844	0.28	0.244	0.75	0.00311	0.06	0.958
ILMN_1658289	WDR54	0.71	0.0375	0.27	0.458	0.71	0.0214	0.42	0.927
ILMN_2043728	ZNF341	0.71	0.0228	0.33	0.278	0.8	0.00739	0.26	0.927
ILMN_1778173	AK3	0.7	0.00878	0.71	0.0105	0.83	0.00169	0.34	0.927
ILMN_2051381	ALDH16A1	0.7	0.00994	0.69	0.0133	0.53	0.02	0.07	0.956
ILMN_1812638	ATP5L	0.7	0.0251	0.45	0.138	-0.09	0.768	0.18	0.93
ILMN_2398926	C17orf58	0.7	0.00731	0.45	0.0539	-0.33	0.0964	-0.07	0.95
ILMN_2110751	CHRNA5	0.7	0.166	-0.02	0.986	0.7	0.129	-0.04	0.992
ILMN_2320336	CLK3	0.7	0.104	0.41	0.376	0.44	0.265	0.63	0.927
ILMN_2180239	DOPEY2	0.7	0.0516	0.06	0.913	0.96	0.00794	0.35	0.927
ILMN_1700888	ENPP1	0.7	0.0153	0.24	0.4	-0.18	0.445	-0.29	0.927
ILMN_1725130	FAM50A	0.7	0.13	0.45	0.369	0.03	0.958	0.28	0.93
ILMN_2157544	GBF1	0.7	0.204	0.78	0.179	0.25	0.652	-0.17	0.955
ILMN_2370135	HNRNPU	0.7	0.0831	-0.14	0.795	0.53	0.138	-0.23	0.931
ILMN_1698463	ILF3	0.7	0.0105	0.48	0.0567	0.27	0.206	0.15	0.93
ILMN_1699521	LOC100506123	0.7	0.0476	0.42	0.238	0.69	0.0313	0.39	0.927
ILMN_2207505	LEP	0.7	0.174	-0.5	0.377	0.7	0.138	-0.02	0.996
ILMN_3178553	STAU2-AS1	0.7	0.0708	0.03	0.956	0.69	0.0524	-0.09	0.968
ILMN_1660067	KRTAP2-3	0.7	0.073	0.57	0.158	0.43	0.213	0.36	0.927
ILMN_3226276	SEC14L1P1	0.7	0.0126	0.4	0.116	0.58	0.0163	0.34	0.927
ILMN_1779010	MAP3K3	0.7	0.0493	0.48	0.18	-0.15	0.655	-0.04	0.987
ILMN_1687403	MRPL40	0.7	0.00864	0.55	0.0292	0.97	0.000682	0.01	0.995
ILMN_1745885	POLR2F	0.7	0.0531	0.11	0.818	0.09	0.805	0.36	0.927
ILMN_1727633	NECTIN3	0.7	0.218	0.49	0.441	0.27	0.626	-0.11	0.976
ILMN_2276290	RALGPS2	0.7	0.0277	0	0.999	-0.23	0.399	0.05	0.979
ILMN_3247906	RNF114	0.7	0.0124	0.28	0.277	0.81	0.00285	0.06	0.966
ILMN_1747192	RNF125	0.7	0.0112	0.69	0.0154	1.09	0.000498	-0.01	0.997
ILMN_1688178	RRP7A	0.7	0.0508	0.42	0.25	0.07	0.857	0.03	0.989
ILMN_1713529	SEMA6A	0.7	0.0129	1.09	0.00191	1.41	0.000139	0	0.998
ILMN_3240236	SMCR5	0.7	0.0747	-0.06	0.922	0.64	0.0689	0.28	0.927
ILMN_3238554	SNORA80A	0.7	0.00894	0.29	0.226	0.66	0.00634	0.2	0.927
ILMN_1790797	VPS28	0.7	0.108	0.17	0.772	0.41	0.294	0.23	0.931
ILMN_1669484	WDR6	0.7	0.0168	0.41	0.135	-0.05	0.867	0.24	0.927
ILMN_1690252	ALKBH2	0.69	0.0686	0.22	0.628	0.74	0.0359	0.55	0.927
ILMN_1669259	ANKRD49	0.69	0.0292	0.08	0.842	-0.05	0.88	-0.05	0.979
ILMN_2099783	ATP6V1F	0.69	0.128	0.32	0.542	0.76	0.0699	0.6	0.927
ILMN_1708131	BHLHB9	0.69	0.00856	0.53	0.0327	1.03	0.000441	0.03	0.985
ILMN_1684357	LINC00341	0.69	0.0687	0.36	0.374	0.25	0.482	0.04	0.989
ILMN_3195203	OGFOD3	0.69	0.127	0.56	0.245	0.5	0.229	0.39	0.927
ILMN_1778478	CCDC28B	0.69	0.322	0.33	0.702	1	0.116	0.63	0.927
ILMN_1686135	CEP95	0.69	0.0149	0.27	0.325	-0.14	0.568	0.09	0.945
ILMN_1780582	CD83	0.69	0.0068	0.35	0.111	0.32	0.0986	0.21	0.927
ILMN_1744295	CDKN2A	0.69	0.0619	0.38	0.324	0.63	0.0583	-0.06	0.979
ILMN_1772233	ARAP1	0.69	0.0263	0.62	0.0466	0.71	0.0132	0.14	0.931
ILMN_1702044	CNTROB	0.69	0.00731	0.47	0.0454	0.38	0.0576	0.03	0.987
ILMN_2392356	CTPS2	0.69	0.0125	0.56	0.0353	1.04	0.000682	-0.07	0.955
ILMN_1714167	CYB5A	0.69	0.00965	-0.03	0.921	-0.44	0.0407	0.1	0.932
ILMN_1789642	DNAJC5	0.69	0.0101	0.22	0.382	0.41	0.0556	-0.18	0.927
ILMN_1760778	ENG	0.69	0.049	0.9	0.0208	0.76	0.0204	-0.16	0.931
ILMN_1699859	GNPAT	0.69	0.0428	0.74	0.0384	1.13	0.00216	0	0.998
ILMN_1701402	IKBIP	0.69	0.025	-0.01	0.977	0.19	0.468	0.12	0.934
ILMN_1652185	IL4R	0.69	0.0195	0.71	0.0213	1.02	0.00134	0.21	0.927
ILMN_1793854	INTS1	0.69	0.0139	0.64	0.0223	-0.09	0.729	0.03	0.989
ILMN_1804789	CCAR2	0.69	0.0371	0.45	0.166	0.48	0.0898	0.37	0.927
ILMN_2208495	CERS5	0.69	0.0386	0.45	0.178	0.63	0.0361	0.28	0.927
ILMN_3236215	CHKB-AS1	0.69	0.0106	0.33	0.17	0.15	0.494	0.3	0.927
ILMN_1651788	MAP3K11	0.69	0.0126	0.84	0.00616	0.79	0.00319	-0.04	0.979
ILMN_3240092	MED17	0.69	0.0119	0.27	0.294	0.37	0.0894	0.19	0.927
ILMN_1801610	METRNL	0.69	0.0147	0.53	0.0521	0.35	0.126	0.31	0.927
ILMN_1815130	MICALL1	0.69	0.0259	0.29	0.353	0.09	0.764	-0.32	0.927
ILMN_1798931	MUC7	0.69	0.0218	0.18	0.584	0.16	0.551	-0.03	0.988
ILMN_2366654	NR5A2	0.69	0.00567	0.14	0.55	-0.05	0.813	0.11	0.931
ILMN_1738742	PLAT	0.69	0.0346	1.04	0.00716	1.48	0.000345	-0.2	0.928
ILMN_2194561	PLEKHG1	0.69	0.0657	0.24	0.568	0.26	0.436	0.08	0.972
ILMN_1780236	PMM1	0.69	0.168	0.3	0.613	-0.09	0.873	0.43	0.927
ILMN_1794333	POU2F1	0.69	0.0371	0.24	0.492	0.59	0.0451	0.16	0.931
ILMN_1801105	PRKCD	0.69	0.058	0.37	0.332	0.22	0.513	0.13	0.945
ILMN_2162328	PTS	0.69	0.0066	-0.01	0.969	-0.08	0.709	-0.03	0.979
ILMN_1762787	RNF26	0.69	0.0151	0.53	0.0521	-0.33	0.148	-0.25	0.927
ILMN_2210729	STYXL1	0.69	0.0272	0.41	0.177	0.05	0.876	0.35	0.927
ILMN_1725183	TBCE	0.69	0.0116	0.65	0.0196	1.11	0.000441	0.24	0.927
ILMN_1654370	TESK2	0.69	0.0135	0.86	0.00597	0.83	0.00265	0.13	0.931
ILMN_1659024	TMCC2	0.69	0.027	-0.15	0.659	-0.11	0.692	-0.41	0.927
ILMN_3250273	TMOD2	0.69	0.0321	0.53	0.0951	1.47	0.000343	-0.21	0.927
ILMN_1714623	TOMM22	0.69	0.0268	0.26	0.401	0.35	0.172	0.41	0.927
ILMN_1795964	UBR1	0.69	0.0479	0.51	0.14	0.25	0.427	0.1	0.956
ILMN_1779410	VAPA	0.69	0.0209	0	0.995	0.18	0.489	-0.27	0.927
ILMN_1696601	VARS	0.69	0.0751	0.2	0.673	0.55	0.116	0.25	0.928
ILMN_1656940	ABLIM3	0.68	0.031	0.56	0.072	1.5	0.000258	0.1	0.947
ILMN_2393144	ARL6IP4	0.68	0.0359	0.31	0.355	0.55	0.0541	0.06	0.972
ILMN_1656452	C16orf59	0.68	0.103	0.51	0.25	1.01	0.0148	0.05	0.988
ILMN_1754894	C1orf162	0.68	0.0338	0.38	0.231	0.36	0.191	0.35	0.927
ILMN_1747556	CDK9	0.68	0.161	0.14	0.842	0.13	0.794	0.44	0.927
ILMN_1692706	DCUN1D2	0.68	0.034	0.26	0.435	0.44	0.107	0.11	0.945
ILMN_2215382	DDX51	0.68	0.101	-0.06	0.923	0.76	0.0512	0.2	0.931
ILMN_1803348	EHBP1	0.68	0.00901	0.55	0.0269	0.43	0.0387	0.06	0.957
ILMN_2370772	EIF4G1	0.68	0.00901	0.56	0.0254	0.42	0.0431	0.07	0.956
ILMN_2334204	ERCC6L	0.68	0.0166	0.51	0.0604	0.45	0.0567	0.21	0.927
ILMN_2129927	EXT1	0.68	0.0389	0.1	0.823	-0.56	0.0551	0.03	0.989
ILMN_2287276	FAM177A1	0.68	0.0387	0.59	0.0756	0.78	0.0134	0.3	0.927
ILMN_1736742	COLGALT2	0.68	0.0292	0.25	0.432	-0.03	0.914	0.29	0.927
ILMN_1764230	GNPTG	0.68	0.31	0.27	0.752	1	0.1	0.94	0.927
ILMN_1728724	IL17RA	0.68	0.0379	0.66	0.0511	0.54	0.0607	0.16	0.931
ILMN_3256478	LOC100129034	0.68	0.0253	0.72	0.0241	0.41	0.109	0.2	0.927
ILMN_3293049	POLRMT	0.68	0.054	0.38	0.298	0.5	0.109	0.09	0.959
ILMN_1727165	TNFRSF9	0.68	0.106	-0.17	0.746	0.64	0.0972	0.1	0.965
ILMN_2347424	MBOAT2	0.68	0.0376	0.37	0.26	1.32	0.000707	0.28	0.927
ILMN_2103591	MORC2	0.68	0.0136	0.22	0.405	0.55	0.0204	0.19	0.927
ILMN_1653730	OXCT2	0.68	0.0346	0.25	0.453	-0.11	0.728	0.01	0.997
ILMN_3251691	POLR3G	0.68	0.0109	0.4	0.102	0.73	0.00394	0.02	0.988
ILMN_1722738	ROGDI	0.68	0.0213	0.31	0.282	0.71	0.0102	0.01	0.996
ILMN_1722059	SAFB	0.68	0.134	0.32	0.55	0.47	0.256	0.44	0.927
ILMN_2237428	SCD5	0.68	0.0233	0.13	0.709	0.87	0.00396	0.08	0.958
ILMN_2391912	SEC14L1	0.68	0.075	0.73	0.0704	-0.06	0.881	0.44	0.927
ILMN_1666502	SOBP	0.68	0.0259	0.57	0.0608	0.89	0.00388	0.21	0.927
ILMN_2257607	STARD13	0.68	0.0141	0.59	0.0325	0.52	0.0261	0.23	0.927
ILMN_1738420	TMEM201	0.68	0.0354	0.55	0.0909	0.97	0.00384	-0.05	0.98
ILMN_1737644	TMEM219	0.68	0.0336	0.38	0.231	0.14	0.622	0	0.999
ILMN_1726786	TNRC6B	0.68	0.0753	0.23	0.605	0.68	0.0515	0.25	0.927
ILMN_1666376	TRIM56	0.68	0.0461	0.09	0.849	-0.01	0.97	0.34	0.927
ILMN_2099301	SUN2	0.68	0.0262	0.48	0.102	0.33	0.199	0.2	0.927
ILMN_1654118	BCL2L1	0.67	0.0152	0.37	0.151	0.25	0.261	-0.09	0.945
ILMN_1726809	BHLHE41	0.67	0.0262	0.49	0.0967	1.21	0.000606	0.02	0.989
ILMN_2369826	C16orf13	0.67	0.0534	0.34	0.341	0.53	0.0833	0.29	0.927
ILMN_1681741	COA6	0.67	0.0764	0.59	0.127	1.1	0.00553	0.33	0.927
ILMN_1790136	MRGBP	0.67	0.0229	0.23	0.43	0.28	0.259	0.07	0.959
ILMN_3248941	FAM229B	0.67	0.0814	0.04	0.948	0.81	0.0257	0.08	0.971
ILMN_1664630	CHEK1	0.67	0.0282	0.39	0.188	-0.23	0.391	0.09	0.954
ILMN_2334242	CREB1	0.67	0.118	0.19	0.72	0.72	0.0673	-0.06	0.98
ILMN_1752451	CTSH	0.67	0.0601	1.17	0.00696	1.57	0.00048	0.05	0.979
ILMN_1653115	ECH1	0.67	0.136	0.5	0.298	0.87	0.0392	0.56	0.927
ILMN_1745112	FAM102A	0.67	0.00602	0.91	0.00172	0.85	0.000723	0.08	0.943
ILMN_1751885	ADGRG2	0.67	0.0138	0.38	0.126	0	0.986	-0.13	0.931
ILMN_2246548	GSTTP2	0.67	0.101	0.09	0.874	0.84	0.0301	0.28	0.927
ILMN_2395043	HSPA4	0.67	0.0334	0.35	0.269	-0.17	0.558	0.27	0.927
ILMN_1686884	IL1RAP	0.67	0.0199	0.65	0.028	-0.05	0.85	-0.17	0.927
ILMN_2336109	L3MBTL2	0.67	0.011	0.46	0.0601	0.57	0.0127	0.34	0.927
ILMN_3205910	LOC100131541	0.67	0.0195	0.02	0.969	0.28	0.23	-0.07	0.961
ILMN_3248164	SNORD12B	0.67	0.0411	0.39	0.23	0.43	0.13	-0.01	0.996
ILMN_1815141	MTR	0.67	0.0103	0.55	0.0295	0.29	0.15	0.17	0.927
ILMN_1747423	XRCC6	0.67	0.304	-0.14	0.881	-0.03	0.97	0.22	0.951
ILMN_3247256	RPL7L1	0.67	0.153	0.3	0.597	0.82	0.0617	0.68	0.927
ILMN_3224952	RPS16	0.67	0.0173	0.64	0.025	0.74	0.00576	0.64	0.927
ILMN_1694539	MAP3K6	0.67	0.0463	0.23	0.537	0.9	0.00715	-0.03	0.989
ILMN_1759991	NOL12	0.67	0.209	0.4	0.517	0.71	0.144	0.24	0.934
ILMN_1809522	NACC2	0.67	0.0725	0.38	0.336	-0.29	0.382	0.29	0.927
ILMN_1750864	NIN	0.67	0.0105	0.34	0.148	0.33	0.102	0.37	0.927
ILMN_1655046	NUTF2	0.67	0.131	0.2	0.721	0.77	0.0615	0.28	0.93
ILMN_3251217	PDXDC2P	0.67	0.136	0.12	0.851	0.4	0.341	0.13	0.957
ILMN_1769508	PIGX	0.67	0.191	0.34	0.575	0.67	0.149	0.42	0.927
ILMN_1741674	PPP1R9A	0.67	0.0533	-0.01	0.987	0.24	0.432	-0.05	0.979
ILMN_1704656	PPP2R1B	0.67	0.0274	0.07	0.852	-0.63	0.0205	0.1	0.944
ILMN_2188521	NECTIN3	0.67	0.219	0.44	0.472	0.16	0.778	-0.16	0.957
ILMN_2380839	SNRNP70	0.67	0.106	0.62	0.148	0.32	0.409	0.08	0.974
ILMN_1684446	SPAG7	0.67	0.206	0.54	0.351	0.73	0.136	0.45	0.927
ILMN_2152257	SSTR2	0.67	0.113	-0.17	0.763	0.63	0.101	-0.07	0.979
ILMN_1701991	SYNJ1	0.67	0.0345	0.14	0.695	-0.01	0.986	-0.09	0.954
ILMN_1701514	TRAF3IP2	0.67	0.0324	0.59	0.0648	0.81	0.00837	0.32	0.927
ILMN_1700337	TROAP	0.67	0.068	0.37	0.332	0.94	0.0104	0.18	0.931
ILMN_1777982	USF1	0.67	0.393	0.05	0.971	0.4	0.596	0.63	0.927
ILMN_1680279	USP49	0.67	0.0672	-0.26	0.534	0.59	0.0738	0.07	0.974
ILMN_1703370	ZDHHC12	0.67	0.0432	0.07	0.887	-0.52	0.0741	-0.29	0.927
ILMN_2279834	ZNF483	0.67	0.0655	-0.22	0.594	0.55	0.0865	-0.43	0.927
ILMN_2388507	AKT1	0.66	0.0464	0.47	0.158	0.46	0.108	0.02	0.993
ILMN_1726752	APTX	0.66	0.00637	0.3	0.148	0.53	0.0101	-0.21	0.927
ILMN_1794707	ATHL1	0.66	0.0887	0.24	0.602	-0.1	0.796	0.12	0.952
ILMN_2234697	BEX1	0.66	0.546	0.56	0.658	0.4	0.706	0.62	0.931
ILMN_2106658	BLZF1	0.66	0.0867	-0.14	0.779	0.66	0.0594	0.09	0.966
ILMN_1801658	BMPR1B	0.66	0.027	0.34	0.243	0.33	0.189	0.27	0.927
ILMN_1783676	CCDC15	0.66	0.0386	0.49	0.118	0.12	0.68	0.08	0.962
ILMN_1670238	CDC45	0.66	0.0115	0.58	0.0252	1.03	0.000499	0.15	0.927
ILMN_2335398	CECR5	0.66	0.0536	0.86	0.0228	0.91	0.00794	0.16	0.931
ILMN_1664516	CENPF	0.66	0.0146	0.22	0.405	0.37	0.087	0.02	0.989
ILMN_1739734	CLTCL1	0.66	0.106	0.52	0.225	0.26	0.491	0.34	0.927
ILMN_2415235	CSNK1E	0.66	0.0534	0.15	0.731	0.42	0.164	0.28	0.927
ILMN_1739576	CYB5R2	0.66	0.134	-0.94	0.0517	-0.44	0.275	0.6	0.927
ILMN_2401878	DUSP10	0.66	0.0336	0.73	0.0278	0.13	0.659	-0.02	0.994
ILMN_3182275	FAM160B1	0.66	0.0134	1.21	0.00102	0.37	0.0847	0.01	0.996
ILMN_2279367	FCAR	0.66	0.179	-0.05	0.948	0.58	0.2	0.01	0.998
ILMN_2186877	EBLN2	0.66	0.0447	0.12	0.761	0.38	0.186	0.05	0.979
ILMN_1686929	GPATCH3	0.66	0.0174	0.52	0.0543	0.72	0.00605	0.32	0.927
ILMN_1773940	GPR161	0.66	0.0312	0.49	0.107	0.75	0.0105	-0.06	0.972
ILMN_1856861	INO80D	0.66	0.0196	0.2	0.5	0.4	0.0889	0.02	0.993
ILMN_2399827	HSF4	0.66	0.151	0.53	0.276	0.54	0.198	0.11	0.964
ILMN_1774589	IQCC	0.66	0.0364	0.03	0.953	0.23	0.411	0.05	0.977
ILMN_3250585	HMGXB3	0.66	0.0708	-0.13	0.784	0.48	0.139	0.19	0.931
ILMN_2270443	LIMK2	0.66	0.0128	0.56	0.0312	0.75	0.00353	0.17	0.927
ILMN_3249658	LOC100134868	0.66	0.108	-0.25	0.617	0.67	0.0772	0.18	0.934
ILMN_3218292	PAXIP1-AS1	0.66	0.0669	0.1	0.84	0.59	0.068	0.21	0.93
ILMN_3233838	TRIM51EP	0.66	0.0302	0.77	0.0185	0.82	0.00599	0.18	0.93
ILMN_1770994	LINC01191	0.66	0.0237	0.15	0.651	-0.3	0.206	-0.19	0.927
ILMN_3282768	PPP1R14B	0.66	0.111	0.02	0.97	0.26	0.508	0.31	0.927
ILMN_1688335	MAGEB2	0.66	0.575	0.8	0.541	0.64	0.554	0.81	0.927
ILMN_1706677	MAPK1	0.66	0.0188	0.5	0.0668	1.29	0.000263	0.01	0.996
ILMN_1795639	MGMT	0.66	0.438	4.89	0.000534	0.46	0.566	0.62	0.927
ILMN_1675130	NFIC	0.66	0.246	0.08	0.921	0.67	0.194	0.43	0.927
ILMN_1652928	ORAI2	0.66	0.0109	0.34	0.144	0.3	0.142	-0.16	0.927
ILMN_1656482	OSBPL2	0.66	0.00983	0.12	0.641	0.33	0.0961	0.08	0.943
ILMN_1757053	PAX3	0.66	0.0279	0.34	0.245	0.46	0.0741	0.13	0.931
ILMN_1692895	PIK3R3	0.66	0.0679	0.64	0.0853	0.74	0.0287	0.06	0.979
ILMN_2362858	PILRA	0.66	0.0614	0.17	0.693	0.6	0.0606	0.38	0.927
ILMN_1797184	PKN3	0.66	0.0316	0.63	0.045	0.17	0.522	-0.11	0.944
ILMN_2233050	PLA2G2D	0.66	0.17	-0.09	0.899	0.66	0.133	0.28	0.931
ILMN_1659888	PPP1R14B	0.66	0.0622	0.05	0.926	0.3	0.335	0.3	0.927
ILMN_1720322	PTS	0.66	0.0267	-0.1	0.784	-0.01	0.981	0.17	0.93
ILMN_1727045	RASGRP3	0.66	0.0251	0.17	0.609	-0.58	0.0275	0.21	0.927
ILMN_1688630	RECK	0.66	0.0464	0.47	0.158	0.06	0.863	-0.18	0.931
ILMN_1728802	SDCCAG8	0.66	0.0347	0.59	0.0602	0.23	0.389	0	0.998
ILMN_1787266	SPINK1	0.66	0.0196	-0.3	0.277	-0.72	0.00735	0.14	0.931
ILMN_2086105	SPRY4	0.66	0.141	0.35	0.496	0.16	0.722	-0.49	0.927
ILMN_3249244	TMEM106A	0.66	0.255	-0.42	0.527	0.64	0.23	0.1	0.979
ILMN_1746846	TTLL4	0.66	0.0168	0.54	0.0464	0.78	0.0038	-0.03	0.988
ILMN_1777811	URGCP	0.66	0.0754	0.41	0.293	-0.43	0.199	0.25	0.927
ILMN_1812118	ZNF570	0.66	0.00873	0	1	-0.09	0.68	-0.12	0.931
ILMN_2367070	ACOT9	0.65	0.00813	0.46	0.042	0.41	0.0352	0.31	0.927
ILMN_2296950	APOBEC3F	0.65	0.0693	-0.01	0.982	-0.04	0.924	0.16	0.932
ILMN_1672596	BCAR1	0.65	0.0265	0.7	0.0239	0.38	0.121	0.08	0.958
ILMN_1677080	IFT46	0.65	0.0204	0.37	0.173	0.23	0.328	0.01	0.996
ILMN_1702676	CTC1	0.65	0.0606	0.58	0.101	0.5	0.105	0.5	0.927
ILMN_1705414	ELP5	0.65	0.0295	0.34	0.249	0.29	0.254	0.28	0.927
ILMN_1811682	CLIP2	0.65	0.0475	0.92	0.0135	1.14	0.00175	-0.28	0.927
ILMN_1754211	DCLRE1C	0.65	0.0536	0.18	0.638	0.44	0.138	0.1	0.955
ILMN_1796179	HIST1H2BK	0.65	0.0165	0.42	0.103	1.16	0.000371	-0.08	0.95
ILMN_2411731	HPS5	0.65	0.0354	0.22	0.509	0.21	0.442	0.16	0.931
ILMN_3239435	HTT	0.65	0.0305	0.15	0.651	0.49	0.0594	0.15	0.931
ILMN_1669927	ICOS	0.65	0.0563	0.77	0.0342	0.55	0.0689	-0.05	0.98
ILMN_3299365	PPP1R14B	0.65	0.0803	0.26	0.541	0.35	0.302	0.38	0.927
ILMN_1726547	MAP3K5	0.65	0.175	0.34	0.551	0.58	0.19	-0.15	0.953
ILMN_2371251	MPG	0.65	0.24	0.17	0.824	0.45	0.381	0.35	0.93
ILMN_1660629	NBEAL2	0.65	0.0312	0.19	0.571	0.33	0.191	0.02	0.989
ILMN_1715908	NCAPH2	0.65	0.0104	0.35	0.127	0.31	0.116	-0.13	0.93
ILMN_2330495	OCIAD1	0.65	0.0674	-0.04	0.934	0.54	0.0923	0.04	0.987
ILMN_2155272	PIF1	0.65	0.00733	0.55	0.0192	0.5	0.0135	0.01	0.997
ILMN_2309156	PMEPA1	0.65	0.318	0.47	0.528	-0.31	0.625	0.29	0.932
ILMN_1793616	RNF38	0.65	0.0187	-0.04	0.908	0.41	0.0687	-0.14	0.931
ILMN_1732923	SIPA1L2	0.65	0.00586	0.71	0.00489	0.85	0.00057	0.06	0.957
ILMN_1727200	SLCO4A1	0.65	0.0189	0.02	0.969	-0.41	0.0765	0.04	0.979
ILMN_1703263	SP140	0.65	0.0138	0.44	0.0737	0.19	0.385	-0.12	0.931
ILMN_2095133	SPTAN1	0.65	0.0171	0.46	0.0781	0.88	0.00191	0.13	0.931
ILMN_1724407	TACC3	0.65	0.018	0.47	0.0711	0.31	0.163	0.05	0.975
ILMN_2359014	TBCE	0.65	0.0553	0.72	0.0447	1.07	0.00308	0.24	0.927
ILMN_2048119	TBX19	0.65	0.0233	0.38	0.168	1.02	0.00131	0.22	0.927
ILMN_1682781	TEAD2	0.65	0.0253	0.57	0.0476	1.03	0.00128	0.28	0.927
ILMN_1672571	TFIP11	0.65	0.0708	0.54	0.142	0.59	0.0714	0.24	0.927
ILMN_2130525	TSPAN13	0.65	0.0179	0.67	0.019	-0.36	0.113	-0.24	0.927
ILMN_1697160	TTC7A	0.65	0.0127	0.43	0.074	0.13	0.537	0.3	0.927
ILMN_2395285	SNRNP35	0.65	0.0887	0.07	0.895	0.6	0.0853	0.51	0.927
ILMN_1669747	UNC13B	0.65	0.0371	0.26	0.433	0.63	0.0252	0.11	0.945
ILMN_1720829	ZFP36	0.65	0.0459	0.22	0.549	0.31	0.281	0.18	0.931
ILMN_1799889	ATP6V0D2	0.64	0.0656	0.52	0.148	-0.08	0.82	-0.06	0.979
ILMN_1749210	BUD13	0.64	0.027	-0.2	0.5	0.08	0.777	-0.04	0.979
ILMN_1709026	PXDC1	0.64	0.0343	0.15	0.676	-0.34	0.188	-0.06	0.975
ILMN_1680364	CD109	0.64	0.0435	1.14	0.0042	0.28	0.3	0.3	0.927
ILMN_1781472	CDC42BPA	0.64	0.167	0.08	0.908	0.16	0.731	0.57	0.927
ILMN_1664330	CEACAM1	0.64	0.0285	0.67	0.0288	0.12	0.659	0.08	0.958
ILMN_1703072	CREB3	0.64	0.236	0.18	0.808	0.26	0.632	-0.19	0.948
ILMN_1670627	CT45A5	0.64	0.6	0.44	0.771	0.48	0.674	0.47	0.938
ILMN_1672496	DNAJA1	0.64	0.0127	0.61	0.0196	0.62	0.00781	-0.05	0.973
ILMN_2066060	HLA-DRB6	0.64	0.462	0.54	0.591	0.54	0.497	0.54	0.93
ILMN_1770719	CLUH	0.64	0.014	0.79	0.00678	0.61	0.00974	-0.05	0.966
ILMN_1762608	EPG5	0.64	0.0276	0.09	0.81	0.27	0.269	-0.14	0.931
ILMN_3235637	LOC100128288	0.64	0.121	-0.06	0.923	0.66	0.0808	-0.07	0.979
ILMN_3267800	C14orf105	0.64	0.0765	0.01	0.993	0.7	0.0373	0.07	0.972
ILMN_3244669	SNORD12B	0.64	0.117	0.21	0.687	0.31	0.418	0.05	0.988
ILMN_3201480	RPS27A	0.64	0.0114	0.82	0.00443	0.8	0.0018	0.71	0.754
ILMN_2342066	METRNL	0.64	0.0174	0.47	0.0685	0.1	0.683	0.39	0.927
ILMN_1719695	NFKBIZ	0.64	0.00837	0.82	0.00348	0.94	0.000476	0.07	0.949
ILMN_2410826	OAS1	0.64	0.0273	0.13	0.694	-0.07	0.789	0.12	0.932
ILMN_2381697	P4HA2	0.64	0.078	0.68	0.0742	0.78	0.0242	0.3	0.927
ILMN_2133784	PATE2	0.64	0.0259	0.04	0.919	0.55	0.0308	0.26	0.927
ILMN_2396272	PDCD4	0.64	0.124	0.05	0.935	0.63	0.0962	0.35	0.927
ILMN_1809813	PGF	0.64	0.0324	-0.08	0.834	-0.19	0.466	-0.26	0.927
ILMN_1719696	PLD1	0.64	0.0199	0.45	0.0878	0.45	0.0507	0.36	0.927
ILMN_1734276	PMEPA1	0.64	0.195	0.11	0.879	-0.54	0.23	0.17	0.95
ILMN_1694147	PUS3	0.64	0.00914	0.35	0.107	0.19	0.322	0.18	0.927
ILMN_2380999	RECQL	0.64	0.226	0.95	0.0946	1.07	0.0354	0	1
ILMN_1677085	RGS19	0.64	0.0174	0.11	0.706	0.11	0.626	-0.36	0.927
ILMN_1759513	RND3	0.64	0.01	0.92	0.00211	0.25	0.186	0	0.998
ILMN_1771462	RPL36	0.64	0.112	0.65	0.118	0.83	0.0288	0.4	0.927
ILMN_2046730	S100A10	0.64	0.00724	-0.15	0.516	-0.02	0.926	-0.19	0.927
ILMN_1672662	SLC20A1	0.64	0.019	0.54	0.043	0.12	0.606	-0.12	0.931
ILMN_1741954	SMYD3	0.64	0.0139	0.51	0.044	0.61	0.00942	0.1	0.932
ILMN_1711383	STK4	0.64	0.0231	0.28	0.3	0.18	0.454	0.08	0.951
ILMN_2055634	TIAF1	0.64	0.0232	0.54	0.0548	0.54	0.0302	-0.2	0.927
ILMN_1655577	TIAM1	0.64	0.043	0.59	0.0668	0.49	0.0738	0.22	0.927
ILMN_1758679	TMEM168	0.64	0.097	0.26	0.566	0.72	0.047	0.05	0.982
ILMN_3251472	TOMM20	0.64	0.0257	0.88	0.00754	1.21	0.000487	-0.01	0.997
ILMN_1675577	TRMT61A	0.64	0.0725	0.37	0.319	0.54	0.09	0.27	0.927
ILMN_2102580	UTP20	0.64	0.0577	0.56	0.1	0.39	0.184	0.42	0.927
ILMN_1676899	YEATS2	0.64	0.0137	0.18	0.494	0.56	0.0149	0.12	0.931
ILMN_1786396	ZZEF1	0.64	0.0575	0.46	0.178	0.78	0.0165	0.3	0.927
ILMN_1733259	TMIGD3	0.63	0.0353	0.14	0.687	0.13	0.645	0.23	0.927
ILMN_2092664	ADSS	0.63	0.0137	0.82	0.00495	0.77	0.00242	-0.09	0.94
ILMN_1801606	AMZ2	0.63	0.0214	0.69	0.0183	-0.36	0.119	0.09	0.943
ILMN_2317348	APTX	0.63	0.0108	0.24	0.284	0.48	0.0205	-0.04	0.973
ILMN_1724480	AXIN2	0.63	0.094	0.35	0.38	0.16	0.662	0.33	0.927
ILMN_1804895	LSMEM1	0.63	0.0199	-0.22	0.41	0.15	0.51	-0.06	0.964
ILMN_1709294	CDCA8	0.63	0.0318	0.46	0.112	0.27	0.283	0.04	0.979
ILMN_2368718	CENPM	0.63	0.0537	0.32	0.336	0.06	0.849	0.14	0.933
ILMN_1788377	COL27A1	0.63	0.394	0.83	0.286	0.67	0.312	-0.19	0.961
ILMN_1737344	DDX41	0.63	0.105	0.24	0.597	0.3	0.403	0.16	0.938
ILMN_1804117	FAM89B	0.63	0.0352	0.48	0.106	0.75	0.00953	0	0.999
ILMN_2370976	MYOF	0.63	0.113	0.44	0.29	-0.8	0.034	0.45	0.927
ILMN_1671777	FGF13	0.63	0.0315	2.78	3.42e-05	1.14	0.000817	0.04	0.984
ILMN_1703430	CCDC94	0.63	0.177	0.12	0.863	1.07	0.0201	0.78	0.927
ILMN_3241870	FRMD8	0.63	0.0952	0.61	0.118	0.47	0.164	0.24	0.928
ILMN_1736757	GNPTAB	0.63	0.0319	0.76	0.0172	0.81	0.00552	0.22	0.927
ILMN_1717887	GOLGA7B	0.63	0.0236	0.47	0.0832	0.48	0.0465	-0.1	0.943
ILMN_3178792	HNRNPA2B1	0.63	0.0426	0.7	0.034	-0.46	0.0859	0	0.999
ILMN_1857017	SNX8	0.63	0.104	0.64	0.116	0.21	0.578	0.39	0.927
ILMN_1765146	IFNAR2	0.63	0.0133	0.37	0.111	-0.09	0.687	0.07	0.952
ILMN_2366177	IFT122	0.63	0.0309	0.29	0.317	0.6	0.0238	0.32	0.927
ILMN_2073307	IL10	0.63	0.0716	-0.33	0.386	0.68	0.0384	0.09	0.961
ILMN_1723117	IPO9	0.63	0.184	0.3	0.592	0.12	0.815	-0.05	0.988
ILMN_1744968	KCNAB1	0.63	0.0156	1.08	0.00155	1.8	3.39e-05	0	0.997
ILMN_1743034	KIF1B	0.63	0.0813	0.54	0.153	1.06	0.00556	0.35	0.927
ILMN_1712487	EIF2D	0.63	0.0637	-0.06	0.898	0.35	0.24	0.46	0.927
ILMN_1783156	MAP2K3	0.63	0.0442	0.15	0.685	0.55	0.0502	0.04	0.98
ILMN_1756152	MFSD11	0.63	0.142	0.06	0.923	0.65	0.103	0.3	0.927
ILMN_1778734	FAN1	0.63	0.026	0.31	0.253	0.52	0.0359	0.11	0.935
ILMN_1686136	NSD1	0.63	0.0153	0.5	0.0477	0.4	0.0634	0.16	0.927
ILMN_2048811	NUBPL	0.63	0.167	-0.2	0.736	0.67	0.109	0.26	0.931
ILMN_1746618	PAQR7	0.63	0.0153	-0.24	0.337	-0.82	0.0021	0.21	0.927
ILMN_3251723	PNPT1	0.63	0.144	-0.24	0.64	0.62	0.118	0.13	0.955
ILMN_1769517	PRKDC	0.63	0.242	0.27	0.684	0.65	0.184	0.41	0.927
ILMN_2097185	PUS3	0.63	0.0282	0.44	0.121	0.17	0.488	0.04	0.98
ILMN_1786976	RAB22A	0.63	0.0321	-0.15	0.657	0.39	0.124	0.09	0.95
ILMN_1672446	RPL11	0.63	0.0734	0.58	0.115	0.61	0.0595	0.67	0.927
ILMN_3244216	SCARNA3	0.63	0.0751	0.05	0.923	0.42	0.181	-0.2	0.931
ILMN_1717925	SIGMAR1	0.63	0.0908	0.34	0.403	0.43	0.203	-0.41	0.927
ILMN_1666512	SKIV2L	0.63	0.244	0.33	0.607	0.24	0.648	0.42	0.927
ILMN_1663090	SON	0.63	0.0188	0.16	0.579	0.38	0.0893	-0.24	0.927
ILMN_1725642	SUMO3	0.63	0.0108	0.16	0.497	0.54	0.012	0	0.998
ILMN_1759460	TAF7	0.63	0.104	0.69	0.0915	-0.23	0.542	-0.01	0.997
ILMN_1792256	TBX2	0.63	0.0604	0.63	0.0685	-0.09	0.803	-0.56	0.927
ILMN_3251132	TMOD2	0.63	0.0324	0.52	0.0747	1.49	0.000187	-0.22	0.927
ILMN_2383774	TRAF3	0.63	0.0831	0.13	0.79	-0.03	0.937	0.13	0.947
ILMN_2262275	TRIM13	0.63	0.143	-0.07	0.915	0.52	0.182	-0.04	0.989
ILMN_2115949	ZNF394	0.63	0.164	0.03	0.962	0.6	0.146	-0.15	0.95
ILMN_2096191	AASDHPPT	0.62	0.0224	-0.15	0.626	-0.01	0.98	-0.19	0.927
ILMN_2325337	APOL2	0.62	0.0509	0.17	0.658	0.1	0.759	0.29	0.927
ILMN_1703593	BAIAP2L1	0.62	0.0584	0.03	0.951	-0.74	0.018	0.13	0.937
ILMN_1798980	CAPZB	0.62	0.0607	0.51	0.13	0.25	0.408	-0.02	0.993
ILMN_1773119	CCNF	0.62	0.0734	0.57	0.107	1.29	0.00137	0.39	0.927
ILMN_1725510	DHCR24	0.62	0.0798	0.65	0.0799	0.75	0.0268	0.15	0.935
ILMN_2275098	DTX2	0.62	0.0198	0.27	0.291	0.24	0.27	0.18	0.927
ILMN_1653376	FAM171B	0.62	0.026	0.17	0.583	0.08	0.775	-0.12	0.932
ILMN_1733799	FAM195B	0.62	0.0577	0.91	0.015	1.42	0.00054	-0.21	0.928
ILMN_2412927	GMPPB	0.62	0.0633	0.68	0.0525	0.13	0.677	0.19	0.931
ILMN_1729749	HERC5	0.62	0.113	-0.74	0.0741	-1.59	0.000902	0.25	0.93
ILMN_1788107	IL11	0.62	0.0681	-0.38	0.276	-1.36	0.000869	0.37	0.927
ILMN_2412024	JMJD6	0.62	0.211	0.33	0.577	0.14	0.783	0.57	0.927
ILMN_1664960	CEP170B	0.62	0.0499	0.22	0.528	0.04	0.917	-0.1	0.95
ILMN_1703335	LACTB	0.62	0.0121	0.58	0.0205	0.34	0.0893	0.08	0.943
ILMN_3262849	LINC00667	0.62	0.11	0.04	0.952	0.68	0.057	0.09	0.971
ILMN_1674983	LINC00857	0.62	0.0672	0.3	0.419	0.3	0.315	0.26	0.927
ILMN_1790534	MAP2K3	0.62	0.0512	0.3	0.358	0.65	0.0261	0.09	0.956
ILMN_2055310	MBD4	0.62	0.132	-0.17	0.75	0.76	0.0487	0.12	0.956
ILMN_3241451	MRAP2	0.62	0.0145	0.17	0.517	0.45	0.0329	0.07	0.954
ILMN_1659952	MTMR2	0.62	0.0269	-0.15	0.623	0.41	0.0814	0.07	0.96
ILMN_1739641	MTMR3	0.62	0.0401	0.7	0.0293	1.01	0.00208	-0.12	0.934
ILMN_1749838	MZF1	0.62	0.152	0.14	0.809	1.17	0.00947	0.24	0.931
ILMN_1698653	ODF2	0.62	0.0716	0.15	0.728	0.09	0.812	0.28	0.927
ILMN_2379931	PIGO	0.62	0.0206	0.6	0.0284	0.69	0.0067	0.1	0.94
ILMN_2408543	PLAUR	0.62	0.0275	0.58	0.0424	0.1	0.713	0.18	0.927
ILMN_1699383	LOC729609	0.62	0.186	0.21	0.728	0.65	0.131	0.13	0.96
ILMN_1770356	POLRMT	0.62	0.0393	0.34	0.253	0.4	0.124	0.01	0.996
ILMN_2394132	NDUFAF7	0.62	0.104	-0.17	0.719	0.78	0.031	0.09	0.964
ILMN_2315789	PTPRD	0.62	0.0101	0.01	0.981	-0.86	0.000795	0.14	0.927
ILMN_1731699	RAB15	0.62	0.0364	0.34	0.243	0.4	0.119	-0.3	0.927
ILMN_2403994	RALY	0.62	0.0188	0.39	0.118	0.53	0.0222	0.13	0.931
ILMN_1713636	S100A6	0.62	0.0181	0.54	0.0392	0.37	0.09	0.62	0.927
ILMN_1779381	SEC61A2	0.62	0.0539	0.11	0.798	0.22	0.449	-0.12	0.944
ILMN_1741491	ZNHIT1	0.62	0.0864	0.3	0.458	0.38	0.243	0.49	0.927
ILMN_3247732	ZRSR2	0.62	0.0633	0.23	0.534	0.4	0.172	0.2	0.93
ILMN_1769694	ASIC1	0.61	0.0577	0.28	0.404	1.75	0.000159	0	0.998
ILMN_2060086	ADAM23	0.61	0.00909	0.61	0.011	1.1	0.000168	-0.07	0.943
ILMN_1766560	ANKHD1-EIF4EBP3	0.61	0.0384	0.34	0.245	0.35	0.163	-0.05	0.979
ILMN_1739645	ANLN	0.61	0.0381	0.68	0.0293	-0.34	0.181	-0.08	0.955
ILMN_1812926	ANTXR2	0.61	0.0625	0.19	0.606	-0.28	0.337	-0.11	0.95
ILMN_1727444	PAGR1	0.61	0.035	0.31	0.287	0.27	0.271	-0.04	0.979
ILMN_2228196	TBC1D32	0.61	0.0892	0.1	0.845	0.58	0.0729	0.38	0.927
ILMN_1737089	CAPN5	0.61	0.135	1.39	0.00703	2.1	0.000256	0.22	0.931
ILMN_3244319	CCDC125	0.61	0.148	-0.09	0.889	0.6	0.124	0.13	0.955
ILMN_1752914	ARHGAP31	0.61	0.0192	0.61	0.0239	0.56	0.0165	0.08	0.952
ILMN_2294684	CEP170	0.61	0.0153	0.45	0.0614	0.9	0.00099	0.01	0.994
ILMN_2370414	CHD3	0.61	0.0711	0.58	0.0973	0.27	0.378	-0.01	0.997
ILMN_1660551	CRAMP1	0.61	0.033	0.32	0.255	0.56	0.0287	0.21	0.927
ILMN_2381537	CRCP	0.61	0.222	0.01	0.986	0.69	0.133	-0.06	0.986
ILMN_1735499	DCBLD2	0.61	0.0162	0.66	0.0147	0.08	0.715	-0.12	0.931
ILMN_1754842	DLGAP4	0.61	0.0548	0.47	0.138	0.24	0.403	-0.25	0.927
ILMN_1712929	DNAJB12	0.61	0.0378	0.41	0.16	0.49	0.0559	0.16	0.931
ILMN_1815933	FTSJ2	0.61	0.0105	0.45	0.0435	0.17	0.376	0.2	0.927
ILMN_1790228	FURIN	0.61	0.128	0.57	0.179	0.11	0.79	-0.49	0.927
ILMN_1660973	GAD1	0.61	0.141	0.21	0.691	-0.62	0.1	0.69	0.927
ILMN_1653432	HNRNPDL	0.61	0.00766	-0.01	0.968	0.3	0.0879	0.21	0.927
ILMN_1820244	NRAV	0.61	0.101	0.23	0.598	0.55	0.1	0.69	0.927
ILMN_1771921	HSCB	0.61	0.0721	0.64	0.0687	0.7	0.0269	0.34	0.927
ILMN_3236821	HSPB1	0.61	0.113	0.38	0.365	0.35	0.314	0.28	0.927
ILMN_1791057	IFNAR2	0.61	0.155	0	1	0.16	0.711	-0.08	0.977
ILMN_1671005	IRF2BP2	0.61	0.052	1.06	0.00615	1.08	0.00202	0.42	0.927
ILMN_1747934	ISYNA1	0.61	0.0403	0.44	0.139	0.78	0.00796	0.24	0.927
ILMN_1718900	KCTD2	0.61	0.0268	0.18	0.528	-0.22	0.339	-0.26	0.927
ILMN_1797362	LIMK1	0.61	0.289	0.26	0.723	0.24	0.682	-0.3	0.931
ILMN_3261439	FKBP5	0.61	0.0966	-0.25	0.552	0.7	0.041	-0.14	0.943
ILMN_3274671	FGF14-AS2	0.61	0.0317	0.51	0.073	0.57	0.0267	0.18	0.927
ILMN_1658950	CRKL	0.61	0.0385	0.59	0.0506	0.99	0.002	-0.08	0.96
ILMN_3298800	SEC14L1P1	0.61	0.0145	0.23	0.327	0.32	0.111	0.21	0.927
ILMN_1695404	LY6E	0.61	0.269	0.64	0.277	0.37	0.474	-0.43	0.927
ILMN_2222101	N4BP2	0.61	0.166	-0.2	0.725	0.78	0.0581	0.29	0.93
ILMN_1721621	NKTR	0.61	0.0145	0.27	0.237	0.56	0.0121	0.09	0.94
ILMN_1763382	NPPB	0.61	0.466	0.53	0.577	0.56	0.459	0.63	0.927
ILMN_1684143	NPTXR	0.61	0.0939	0.45	0.237	0.35	0.29	0.02	0.996
ILMN_1680091	POP7	0.61	0.105	0.23	0.61	0.31	0.365	0.68	0.927
ILMN_2070043	PPM1K	0.61	0.0479	-0.11	0.789	0.39	0.144	0.12	0.936
ILMN_1771538	PSCA	0.61	0.071	0.35	0.324	0.12	0.721	0.16	0.931
ILMN_1661485	RBM34	0.61	0.0573	0.71	0.0386	0.76	0.0142	-0.01	0.997
ILMN_1728218	RBPMS	0.61	0.419	0.43	0.638	0.5	0.475	0.59	0.927
ILMN_1696870	TGFBRAP1	0.61	0.3	0.32	0.653	-0.12	0.85	0.45	0.927
ILMN_1690826	TNKS1BP1	0.61	0.0931	0.67	0.0765	0.33	0.318	-0.21	0.931
ILMN_1700487	TOP3A	0.61	0.0427	0.42	0.167	0.44	0.0947	0.1	0.945
ILMN_1779706	TP53BP2	0.61	0.0561	0.07	0.884	0.28	0.323	0.43	0.927
ILMN_2323633	TPD52L2	0.61	0.0177	0.52	0.0412	0.69	0.00523	0.14	0.931
ILMN_2321064	BAX	0.6	0.0707	0.39	0.253	0.64	0.0359	0.29	0.927
ILMN_2405684	BIRC3	0.6	0.0713	-0.34	0.33	0.47	0.114	-0.04	0.983
ILMN_3240370	UQCC3	0.6	0.132	0.33	0.452	0.8	0.0332	0.43	0.927
ILMN_1764188	CCDC171	0.6	0.0123	0.37	0.0905	0.6	0.00629	0.02	0.988
ILMN_1655821	CAPG	0.6	0.0432	0.16	0.642	-0.42	0.0978	0.04	0.979
ILMN_1811775	CCDC124	0.6	0.0596	0.29	0.395	0.51	0.0723	0.31	0.927
ILMN_1651237	CDT1	0.6	0.166	0.52	0.259	0.72	0.0701	0.37	0.927
ILMN_2392940	CEP250	0.6	0.0442	0.36	0.223	0.23	0.383	0.12	0.934
ILMN_3236344	BMS1P4	0.6	0.0154	0.46	0.0527	0.49	0.0216	0.15	0.927
ILMN_2174127	DCBLD2	0.6	0.0202	0.69	0.0133	0.19	0.395	-0.02	0.991
ILMN_3245066	DENND4B	0.6	0.0194	0.25	0.315	0.19	0.374	-0.25	0.927
ILMN_1722680	DSEL	0.6	0.119	0.4	0.342	0.05	0.915	0	0.998
ILMN_1711909	EDEM2	0.6	0.121	0.15	0.769	-0.11	0.787	0.17	0.934
ILMN_1706502	EIF2AK2	0.6	0.0239	0.19	0.5	0.25	0.249	0.11	0.932
ILMN_1811608	BIN3-IT1	0.6	0.0126	0.14	0.572	0.38	0.0524	-0.13	0.93
ILMN_2106265	GDPD1	0.6	0.132	-0.13	0.819	0.58	0.108	0.1	0.962
ILMN_1784709	GNPDA1	0.6	0.0597	0.23	0.525	0.36	0.2	0.44	0.927
ILMN_2121408	HBEGF	0.6	0.0173	0.55	0.031	0.25	0.226	0.19	0.927
ILMN_3235410	MFSD14C	0.6	0.111	-0.29	0.5	0.58	0.0912	-0.12	0.953
ILMN_2407851	IL17RD	0.6	0.116	-0.32	0.461	0.7	0.0503	0.01	0.996
ILMN_1765649	IRF3	0.6	0.0422	0.69	0.0293	0.49	0.0571	0.2	0.927
ILMN_1685636	KCNN2	0.6	0.111	0.51	0.196	-0.27	0.444	0.38	0.927
ILMN_3253787	LOC100131257	0.6	0.0546	0.15	0.683	0.58	0.0403	0.29	0.927
ILMN_3294213	PALM2	0.6	0.109	-0.37	0.363	0.5	0.138	-0.06	0.979
ILMN_1655710	RPS25	0.6	0.0252	-0.04	0.915	-0.67	0.00806	-0.55	0.927
ILMN_1664233	TMC6	0.6	0.0882	0.04	0.941	0.32	0.314	-0.38	0.927
ILMN_3298400	SVIL	0.6	0.039	0.44	0.124	0.01	0.967	0.12	0.933
ILMN_2084353	M6PR	0.6	0.0796	0.99	0.0132	0.39	0.203	0.28	0.927
ILMN_1721349	MAGT1	0.6	0.0916	-0.12	0.805	0.15	0.668	-0.2	0.931
ILMN_1761912	MGAT1	0.6	0.0905	0.33	0.391	0.38	0.241	-0.02	0.996
ILMN_1718646	MMP15	0.6	0.341	0.69	0.308	0.79	0.167	0.05	0.992
ILMN_1795025	NFX1	0.6	0.0596	0.33	0.318	0.33	0.243	-0.33	0.927
ILMN_1705686	NRGN	0.6	0.143	0.95	0.0378	0.19	0.635	-0.09	0.968
ILMN_1776464	PARP4	0.6	0.0832	0.29	0.445	0.39	0.203	0.34	0.927
ILMN_2373982	PICK1	0.6	0.0492	-0.22	0.5	-0.36	0.176	0.15	0.931
ILMN_2339028	PKD1	0.6	0.0555	0.59	0.0686	0.78	0.0111	0.11	0.943
ILMN_1740395	RAVER1	0.6	0.0231	0.33	0.203	0.21	0.353	-0.17	0.927
ILMN_1689972	RRP9	0.6	0.071	0.43	0.211	0.29	0.335	0.27	0.927
ILMN_2180929	SLC16A12	0.6	0.048	0.11	0.769	0.63	0.024	0.25	0.927
ILMN_3238435	SNORA12	0.6	0.0292	0.64	0.0274	0.65	0.0123	0.16	0.93
ILMN_2286334	U2SURP	0.6	0.0646	0.76	0.0306	-0.01	0.981	0.16	0.931
ILMN_1746090	STT3A	0.6	0.0414	0.34	0.252	0.11	0.684	-0.1	0.949
ILMN_1677736	TMEM104	0.6	0.0751	0.59	0.0924	-0.15	0.654	-0.23	0.927
ILMN_1722774	VPS72	0.6	0.164	0.22	0.691	0.44	0.271	0.39	0.927
ILMN_1678957	WDR55	0.6	0.0301	0.12	0.718	-0.11	0.67	-0.1	0.943
ILMN_1759495	XPO5	0.6	0.0259	0.73	0.0132	0.94	0.00147	0.56	0.927
ILMN_1755303	ZNF217	0.6	0.0241	0.34	0.19	0.09	0.707	-0.02	0.989
ILMN_1723662	ABHD2	0.59	0.104	0.5	0.186	-0.33	0.319	0.38	0.927
ILMN_1802096	ABTB1	0.59	0.0648	0.2	0.593	0.25	0.39	0.22	0.927
ILMN_1688322	ADIPOR1	0.59	0.0464	0.3	0.325	0.01	0.972	-0.19	0.928
ILMN_1811480	ADPRHL2	0.59	0.108	0.1	0.852	0.41	0.22	0.48	0.927
ILMN_1699703	ARCN1	0.59	0.0317	0.38	0.166	-0.1	0.705	-0.26	0.927
ILMN_1800935	ARV1	0.59	0.0105	0.48	0.0293	1.03	0.000238	0.14	0.927
ILMN_1738529	BCS1L	0.59	0.133	0.21	0.654	0.72	0.049	0.34	0.927
ILMN_1797693	BRI3BP	0.59	0.155	0.23	0.653	0.33	0.399	0.32	0.927
ILMN_3239861	SKIDA1	0.59	0.0193	0.04	0.914	0.3	0.143	-0.1	0.932
ILMN_1792110	C10orf76	0.59	0.0921	0.39	0.285	0.54	0.0887	0.33	0.927
ILMN_1752988	AKIP1	0.59	0.0504	0.39	0.196	0.39	0.134	0.32	0.927
ILMN_2369580	NPRL3	0.59	0.0754	0.17	0.666	0.96	0.00599	0.31	0.927
ILMN_3251733	C19orf43	0.59	0.144	0.26	0.589	0.21	0.584	0.44	0.927
ILMN_1688480	CCND1	0.59	0.0324	0.47	0.0857	0.18	0.451	0.07	0.962
ILMN_2402392	COL8A1	0.59	0.161	0.6	0.177	0.55	0.153	0.52	0.927
ILMN_1719286	CTSA	0.59	0.0887	0.36	0.328	-0.17	0.606	-0.25	0.927
ILMN_1711910	ENO4	0.59	0.0456	0.53	0.0762	0.97	0.00236	0.02	0.993
ILMN_3247320	ENHO	0.59	0.0362	0.31	0.267	0.73	0.00796	0.38	0.927
ILMN_1773780	FAM173A	0.59	0.0917	0.42	0.248	0.77	0.022	0.32	0.927
ILMN_1712684	FAM20C	0.59	0.0618	0.44	0.174	-0.5	0.0789	-0.04	0.981
ILMN_1652280	FBXO32	0.59	0.122	0.69	0.0829	0.16	0.673	0.05	0.985
ILMN_1747223	FRYL	0.59	0.0132	0.25	0.255	0.32	0.0927	0.13	0.93
ILMN_1791222	GLYCTK	0.59	0.0506	0.15	0.675	0.12	0.663	0.2	0.927
ILMN_1738821	GOLGA2	0.59	0.0547	0.16	0.647	0.25	0.353	0.55	0.927
ILMN_1691578	GTF3C6	0.59	0.101	0.37	0.332	0.74	0.0299	0.45	0.927
ILMN_1766269	HM13	0.59	0.095	0.24	0.558	0.36	0.259	0.12	0.946
ILMN_1917341	PTPN14	0.59	0.0264	0.12	0.71	0.39	0.0803	-0.01	0.995
ILMN_1912737	HIPK2	0.59	0.0408	-0.08	0.83	0.12	0.655	0.03	0.989
ILMN_2332440	KCNMB2	0.59	0.109	0.04	0.945	0.46	0.168	0.23	0.93
ILMN_1669433	ZSWIM8	0.59	0.0192	0.61	0.0215	0.28	0.183	0.01	0.995
ILMN_3255931	LOC100129297	0.59	0.124	0.37	0.367	0.26	0.477	0.51	0.927
ILMN_3268993	ABCB10	0.59	0.0285	0.43	0.106	0.78	0.00438	-0.24	0.927
ILMN_3231550	MRI1	0.59	0.213	-0.38	0.487	0.52	0.231	0.03	0.993
ILMN_1701077	N6AMT1	0.59	0.0112	0.02	0.952	-0.47	0.0173	-0.01	0.994
ILMN_1795055	LRRC3	0.59	0.014	0	0.989	0.31	0.108	0.15	0.927
ILMN_1680856	MAMLD1	0.59	0.0334	0.37	0.167	0.81	0.00413	0.18	0.927
ILMN_1657708	MGLL	0.59	0.118	1.08	0.0157	-0.5	0.148	-0.02	0.994
ILMN_2407811	NEURL4	0.59	0.0456	0.7	0.0264	0.48	0.0647	-0.2	0.927
ILMN_2390859	NFKB2	0.59	0.0966	0.1	0.845	-0.17	0.616	-0.34	0.927
ILMN_2075794	NLRP8	0.59	0.303	-0.55	0.373	0.58	0.267	0.05	0.989
ILMN_2135798	NR2C2AP	0.59	0.195	0.16	0.795	0.83	0.0507	0.47	0.927
ILMN_1694111	PNKP	0.59	0.0688	0.11	0.793	0.42	0.143	0.16	0.931
ILMN_1656393	PPP2R3A	0.59	0.0599	0.44	0.176	0.88	0.00623	0.08	0.962
ILMN_2291619	RAB3IP	0.59	0.054	0.04	0.923	0.13	0.663	0.19	0.928
ILMN_1748578	RAD21	0.59	0.354	0.62	0.369	0.57	0.328	0.32	0.931
ILMN_1733115	RALGAPB	0.59	0.0628	0.16	0.685	-0.37	0.19	-0.12	0.941
ILMN_1653501	SEMA3B	0.59	0.0327	0.92	0.0057	1.66	7.51e-05	-0.03	0.989
ILMN_1803110	SF3B3	0.59	0.123	0.69	0.0866	0.9	0.0175	0.47	0.927
ILMN_2133675	SGSH	0.59	0.0698	0.17	0.653	0.33	0.253	-0.26	0.927
ILMN_1691048	SLC22A18AS	0.59	0.101	0.08	0.876	-0.44	0.176	0.36	0.927
ILMN_1709399	SLC25A34	0.59	0.0464	0.07	0.867	0.4	0.119	0.16	0.931
ILMN_2093389	SNAPC1	0.59	0.242	-0.13	0.863	0.39	0.412	0.38	0.927
ILMN_2327276	STAU1	0.59	0.0406	0.47	0.102	0.5	0.0504	-0.04	0.979
ILMN_1754579	SYNE2	0.59	0.0301	0.37	0.166	0.41	0.0771	-0.16	0.93
ILMN_1783563	TBX19	0.59	0.0336	0.4	0.137	0.93	0.00194	0.16	0.93
ILMN_1813796	TMEM169	0.59	0.0367	0.68	0.024	1.39	0.000233	0.06	0.971
ILMN_2349658	TSPO	0.59	0.0185	0.1	0.733	0.24	0.252	-0.1	0.932
ILMN_1670948	TSR2	0.59	0.169	0.27	0.596	0.54	0.164	0.18	0.934
ILMN_1800261	TUBA1B	0.59	0.0183	0.46	0.0602	0.5	0.0219	0.5	0.927
ILMN_3250870	USP46	0.59	0.0289	0.01	0.97	-0.29	0.203	0.04	0.979
ILMN_1805863	WDR81	0.59	0.202	1.01	0.0465	0.16	0.732	-0.21	0.932
ILMN_1679520	AGPAT1	0.58	0.133	0.61	0.133	0.36	0.315	-0.38	0.927
ILMN_1737833	ATN1	0.58	0.316	0.78	0.203	0.24	0.681	-0.47	0.927
ILMN_1753755	B4GALT2	0.58	0.254	0.49	0.373	0.8	0.0861	0.55	0.927
ILMN_2390416	BAG6	0.58	0.0502	0.39	0.19	0.5	0.0572	-0.09	0.951
ILMN_1657144	IBA57	0.58	0.0286	0.16	0.583	0.32	0.156	0.06	0.961
ILMN_2288483	CEP19	0.58	0.131	0.12	0.821	0.66	0.0642	-0.15	0.94
ILMN_1747622	CD33	0.58	0.0671	-0.7	0.0418	0.65	0.0284	0.51	0.927
ILMN_1663390	CDC20	0.58	0.201	0.02	0.984	0.15	0.755	0.47	0.927
ILMN_1740170	CHCHD10	0.58	0.157	0.65	0.134	0.49	0.192	-0.18	0.933
ILMN_2352190	CLIP2	0.58	0.0572	0.74	0.0268	1.21	0.000892	0.05	0.979
ILMN_1711888	COBL	0.58	0.021	-0.14	0.618	-1.17	0.000258	0	0.998
ILMN_1718309	COX15	0.58	0.0702	0.89	0.0155	0.57	0.0508	0.49	0.927
ILMN_1676833	CYB5RL	0.58	0.0307	0.14	0.632	0.01	0.986	0.33	0.927
ILMN_2186108	DGCR6	0.58	0.0624	0.8	0.0215	0.82	0.00875	0.08	0.961
ILMN_1691117	DNTTIP1	0.58	0.079	0.21	0.578	-0.04	0.908	0.3	0.927
ILMN_2357386	FKTN	0.58	0.0488	0.17	0.615	0.54	0.0417	0.31	0.927
ILMN_1737170	FLII	0.58	0.0165	0.36	0.11	0.49	0.021	0.14	0.927
ILMN_1683204	GMEB2	0.58	0.0173	0.17	0.5	0.4	0.0475	-0.27	0.927
ILMN_1775268	HECW2	0.58	0.0169	0.37	0.107	-0.2	0.308	-0.03	0.984
ILMN_1727142	IKBKB	0.58	0.0109	0.06	0.827	0.46	0.0182	0.02	0.989
ILMN_1801124	MSANTD4	0.58	0.029	-0.06	0.877	-0.24	0.285	0.13	0.931
ILMN_3227912	RPL15	0.58	0.0367	0.43	0.113	-0.05	0.866	0.56	0.927
ILMN_1658586	GPR161	0.58	0.0788	0.28	0.429	0.58	0.0571	-0.08	0.962
ILMN_1722830	MAGEA1	0.58	0.0514	0.28	0.36	0.28	0.288	0.26	0.927
ILMN_1764383	MCOLN1	0.58	0.117	0.49	0.202	-0.06	0.877	0	0.998
ILMN_3242377	NACC2	0.58	0.0318	0.5	0.0657	-0.28	0.222	-0.14	0.931
ILMN_1705594	NAT10	0.58	0.188	0.1	0.877	0.3	0.464	0.29	0.93
ILMN_2397199	NDEL1	0.58	0.114	0.42	0.281	0.63	0.0642	0.14	0.943
ILMN_2338722	NRXN3	0.58	0.0232	0.16	0.556	0.25	0.245	-0.07	0.956
ILMN_2102693	NUFIP2	0.58	0.0328	0.42	0.114	0.35	0.126	-0.03	0.987
ILMN_1673395	PIGO	0.58	0.0677	0.48	0.14	0.55	0.0564	0.31	0.927
ILMN_1787673	PLLP	0.58	0.0475	-0.05	0.904	0.25	0.328	0.15	0.931
ILMN_1795089	RASAL3	0.58	0.0477	0.32	0.274	0.39	0.121	0.32	0.927
ILMN_1813766	RCL1	0.58	0.0164	0.04	0.907	0.33	0.0882	-0.01	0.997
ILMN_1673305	RHOC	0.58	0.164	-0.14	0.807	-0.41	0.284	0.17	0.94
ILMN_2352023	DSTYK	0.58	0.0638	-0.42	0.198	-0.35	0.211	-0.11	0.945
ILMN_1785252	SLC26A6	0.58	0.108	0.73	0.0609	0.58	0.0792	0.3	0.927
ILMN_1746986	SLC39A3	0.58	0.0296	0.29	0.267	-0.21	0.35	-0.01	0.997
ILMN_3247018	SNORA67	0.58	0.0425	0.7	0.024	1.07	0.00112	0.12	0.932
ILMN_2413650	STIL	0.58	0.0672	0.44	0.176	0.55	0.0554	0.2	0.93
ILMN_1755822	SYDE1	0.58	0.0258	0.16	0.558	0.56	0.0179	-0.05	0.971
ILMN_2192316	TOP1	0.58	0.0627	0.28	0.385	0.41	0.138	0.15	0.931
ILMN_1664537	USP11	0.58	0.175	0.33	0.5	0.57	0.147	0.23	0.931
ILMN_1679978	WBSCR16	0.58	0.0157	0.49	0.0373	0.14	0.49	-0.12	0.931
ILMN_1799082	ZNF609	0.58	0.0421	0.29	0.319	0.18	0.495	0.17	0.93
ILMN_2336595	ACSS2	0.57	0.0772	-0.02	0.969	-0.01	0.976	0.07	0.97
ILMN_3239130	AGAP6	0.57	0.0665	0.43	0.179	0.41	0.14	0.33	0.927
ILMN_2338038	AK4	0.57	0.0138	0.25	0.242	-0.34	0.0663	0.02	0.988
ILMN_1794470	ANKFY1	0.57	0.0188	0.66	0.0117	0.73	0.00275	0.32	0.927
ILMN_1801833	ARHGAP24	0.57	0.032	-0.14	0.651	1.04	0.000848	0.26	0.927
ILMN_1679178	ATP5D	0.57	0.146	0.45	0.286	-0.02	0.965	0.31	0.927
ILMN_1739256	BAHD1	0.57	0.0396	0.33	0.236	0.63	0.0157	0.05	0.977
ILMN_1658327	BAZ1A	0.57	0.015	0.23	0.293	0.14	0.488	-0.1	0.931
ILMN_1811991	OGFOD3	0.57	0.0665	0.5	0.114	0.34	0.209	0.36	0.927
ILMN_1695959	EVA1C	0.57	0.0386	-0.05	0.902	-0.24	0.305	0	0.998
ILMN_1652237	CBR3	0.57	0.189	-0.18	0.752	0.51	0.194	0.23	0.931
ILMN_1825660	CCDC15	0.57	0.0386	0.49	0.0743	0.09	0.728	-0.03	0.986
ILMN_2395236	CHEK2	0.57	0.0488	0.97	0.00604	1.34	0.000342	0.24	0.927
ILMN_1698934	CMTM7	0.57	0.0729	-0.06	0.895	-0.21	0.462	0.08	0.961
ILMN_1773576	CPNE3	0.57	0.0702	0.66	0.0472	0.63	0.0322	-0.13	0.938
ILMN_2260313	CRYBA2	0.57	0.0309	0.11	0.721	0.47	0.0421	0.08	0.949
ILMN_1676406	CTU2	0.57	0.172	0.35	0.452	0.62	0.107	0.54	0.927
ILMN_1697864	CXorf38	0.57	0.0175	0.36	0.114	-0.08	0.723	0.21	0.927
ILMN_2160727	CYTH3	0.57	0.0369	0.85	0.00788	0.04	0.874	0.04	0.981
ILMN_1655941	TMEM191A	0.57	0.0265	0.5	0.0544	1.08	0.000493	0.04	0.979
ILMN_1811328	DPP7	0.57	0.116	0.25	0.547	0.55	0.0959	0.05	0.984
ILMN_1723235	DUS3L	0.57	0.066	0.08	0.85	0.36	0.19	0.25	0.927
ILMN_1768470	EIF4G1	0.57	0.0405	0.56	0.0512	0.5	0.0436	-0.02	0.993
ILMN_1699022	ENDOD1	0.57	0.0894	0.24	0.533	0.1	0.765	-0.21	0.93
ILMN_3245907	FAM160B2	0.57	0.0551	0.46	0.126	0.2	0.45	-0.21	0.927
ILMN_1771870	FAM98C	0.57	0.0601	0.31	0.327	0.66	0.0199	0.38	0.927
ILMN_1658351	FIS1	0.57	0.198	0.02	0.981	0.11	0.815	0.47	0.927
ILMN_2353697	HINFP	0.57	0.022	0.27	0.268	0.11	0.631	0.28	0.927
ILMN_1671661	HSD17B7	0.57	0.114	-0.1	0.835	0.5	0.129	0	0.998
ILMN_3272500	IFI27L1	0.57	0.106	0.37	0.331	1.16	0.00315	0.4	0.927
ILMN_1705769	IL7	0.57	0.0188	0.64	0.0132	0.56	0.0116	0.19	0.927
ILMN_3243175	GOLGA6L6	0.57	0.185	0.04	0.947	0.66	0.0946	0.38	0.927
ILMN_1790819	MEMO1	0.57	0.0423	0.33	0.242	0.51	0.0418	0.23	0.927
ILMN_1715968	KMT2B	0.57	0.0425	0.39	0.164	0.34	0.165	-0.05	0.977
ILMN_1798288	MOB3C	0.57	0.111	-0.01	0.982	-0.06	0.883	0.4	0.927
ILMN_1672547	MYO9B	0.57	0.0735	-0.04	0.934	-0.34	0.237	0.03	0.989
ILMN_1797594	NFAT5	0.57	0.145	0.33	0.445	0.7	0.055	0.31	0.927
ILMN_3229812	PI4KA	0.57	0.192	0.54	0.252	0.35	0.396	-0.16	0.944
ILMN_3299393	PNMAL1	0.57	0.385	2.12	0.00847	0.43	0.485	0.58	0.927
ILMN_2067101	GDNF	0.57	0.0478	0.31	0.281	0.64	0.0174	0.03	0.989
ILMN_1802380	RERE	0.57	0.0311	0.19	0.482	1.02	0.000795	0.02	0.989
ILMN_1697286	SF3A1	0.57	0.0612	0.62	0.0525	1.09	0.00165	0.12	0.934
ILMN_2367258	SMOX	0.57	0.129	0.39	0.339	0.16	0.665	0.42	0.927
ILMN_1779399	SNRPA	0.57	0.155	0.18	0.733	0.47	0.198	0.14	0.95
ILMN_1729767	TARBP2	0.57	0.243	0.19	0.77	0.58	0.187	0.55	0.927
ILMN_1654516	TMEM120A	0.57	0.195	0.07	0.909	0.1	0.829	0.32	0.927
ILMN_1711109	TOM1L2	0.57	0.0375	0.26	0.357	-0.1	0.698	0.05	0.977
ILMN_1658619	WWC1	0.57	0.0396	-0.24	0.406	0.42	0.0803	0.16	0.93
ILMN_2204909	XRCC2	0.57	0.119	-0.13	0.796	0.45	0.17	-0.23	0.93
ILMN_1739618	ZNF408	0.57	0.143	0.31	0.473	0.68	0.0594	0.39	0.927
ILMN_2158164	ZNF430	0.57	0.103	0.13	0.775	0.67	0.0398	0.29	0.927
ILMN_1736577	ZNF688	0.57	0.0707	-0.1	0.819	-0.06	0.853	-0.03	0.989
ILMN_2225595	ACAD8	0.56	0.0192	0.3	0.182	0.07	0.733	0.19	0.927
ILMN_2410909	AKT1	0.56	0.067	0.3	0.34	0.14	0.633	-0.21	0.927
ILMN_1807003	ANXA11	0.56	0.015	0.21	0.325	0.37	0.0527	0.09	0.934
ILMN_1653896	ATRIP	0.56	0.166	0.1	0.869	0.43	0.25	0.24	0.931
ILMN_1653836	KIAA1549L	0.56	0.0447	0.77	0.015	1.62	9.8e-05	-0.07	0.96
ILMN_2225746	BORCS6	0.56	0.0771	0.45	0.17	0.28	0.332	0.05	0.979
ILMN_1775999	ATAT1	0.56	0.101	0.28	0.457	0.89	0.0101	0.54	0.927
ILMN_1705116	SLC22A23	0.56	0.0981	0.27	0.472	0.59	0.0612	0.13	0.943
ILMN_1660633	CAMK2N2	0.56	0.102	0.08	0.875	0.3	0.341	-0.04	0.987
ILMN_2286400	CAPS	0.56	0.216	1.03	0.0391	1.14	0.0127	0.05	0.987
ILMN_1655990	CDK5RAP2	0.56	0.0755	0.37	0.253	0.59	0.0427	0.29	0.927
ILMN_2130078	CDKN2AIPNL	0.56	0.0908	0.04	0.935	0.46	0.121	0.08	0.968
ILMN_1748883	CDKN2D	0.56	0.206	0.23	0.672	0.39	0.34	0.41	0.927
ILMN_1750563	CERCAM	0.56	0.159	0.47	0.268	0.27	0.474	-0.44	0.927
ILMN_1708204	COPG1	0.56	0.0345	0.01	0.979	-0.02	0.94	-0.03	0.989
ILMN_1786984	DCTN3	0.56	0.0329	0.48	0.071	0.52	0.0273	0.14	0.931
ILMN_1676759	DDX27	0.56	0.17	0.13	0.824	0.25	0.52	-0.1	0.962
ILMN_1678904	ENO3	0.56	0.242	0.17	0.796	-0.41	0.358	0.36	0.927
ILMN_1807201	FAM104A	0.56	0.0294	0.45	0.0756	-0.47	0.0367	-0.14	0.931
ILMN_2352216	FBXL6	0.56	0.0831	0.46	0.171	0.16	0.598	-0.01	0.998
ILMN_1806862	LINC01239	0.56	0.538	0.83	0.379	0.38	0.654	1.08	0.927
ILMN_1769031	MTOR	0.56	0.0157	0.41	0.0608	1.2	0.000123	0.39	0.927
ILMN_1704665	GPM6B	0.56	0.0385	0.48	0.0746	0.77	0.00503	0.07	0.957
ILMN_1683462	GSS	0.56	0.0864	0.23	0.521	-0.07	0.828	-0.06	0.975
ILMN_1682034	HEY2	0.56	0.112	0.53	0.15	0.71	0.0324	0.28	0.927
ILMN_1686435	HILS1	0.56	0.235	0.53	0.297	0.43	0.33	0.47	0.927
ILMN_1697820	HINT2	0.56	0.243	0.33	0.56	0.24	0.618	0.36	0.927
ILMN_1676515	IMPDH1	0.56	0.289	-0.02	0.977	0.75	0.122	0.16	0.954
ILMN_2289093	RNF213	0.56	0.0391	-0.08	0.822	-0.85	0.00296	-0.08	0.953
ILMN_2132161	KIF18A	0.56	0.0575	0.45	0.133	0.39	0.132	-0.01	0.996
ILMN_1728132	LDHB	0.56	0.0215	0.46	0.0527	0.61	0.00791	-0.14	0.93
ILMN_2413615	LLGL2	0.56	0.0561	0.23	0.474	0.33	0.201	0.14	0.931
ILMN_1668228	RPL18	0.56	0.446	0.1	0.921	0.37	0.599	0.69	0.927
ILMN_3246247	PKD1P1	0.56	0.13	0.47	0.23	0.96	0.0104	0.04	0.988
ILMN_3206429	CTBP2	0.56	0.0516	0.49	0.0913	0.59	0.0269	0.21	0.927
ILMN_1751803	LSM10	0.56	0.15	0.37	0.381	0.42	0.23	0.6	0.927
ILMN_1811574	MAPK8IP3	0.56	0.0908	0.8	0.0313	1.13	0.0025	-0.18	0.931
ILMN_1762464	MBL2	0.56	0.0179	0.35	0.115	0.77	0.0018	0.03	0.986
ILMN_1742544	MEF2C	0.56	0.015	0.67	0.00832	0.88	0.000678	0.3	0.927
ILMN_1766159	MIER2	0.56	0.023	0.42	0.0792	0.4	0.0547	-0.2	0.927
ILMN_1741847	MMP10	0.56	0.0205	0.08	0.8	0.18	0.388	0.08	0.943
ILMN_1754943	MYO1E	0.56	0.101	0.37	0.309	0.33	0.284	0.21	0.93
ILMN_2173919	MYO9A	0.56	0.0597	0.11	0.771	0.62	0.025	0.28	0.927
ILMN_2155719	NBPF10	0.56	0.517	0.47	0.638	0.43	0.595	-0.28	0.949
ILMN_1705064	NDEL1	0.56	0.0181	0.58	0.0189	0.64	0.00534	0.09	0.937
ILMN_2049766	NFE2L3	0.56	0.392	0.34	0.669	-1.1	0.0637	0.31	0.931
ILMN_1804610	NFX1	0.56	0.0227	0.33	0.166	1.01	0.000552	-0.07	0.952
ILMN_2326578	NRF1	0.56	0.0313	0.13	0.647	0.23	0.3	0.32	0.927
ILMN_1806432	NT5C	0.56	0.122	-0.15	0.756	-0.41	0.207	0.23	0.93
ILMN_1683980	PLEKHM2	0.56	0.0885	0.35	0.324	0.94	0.00654	0.16	0.931
ILMN_1678655	PNLIPRP3	0.56	0.0276	0.72	0.0112	0.63	0.00931	0.12	0.931
ILMN_1659936	PPP1R15A	0.56	0.094	-0.1	0.835	-0.39	0.188	-0.04	0.985
ILMN_3304219	RBMS2	0.56	0.0622	0.47	0.119	0.54	0.0476	0.19	0.93
ILMN_1753008	REXO1	0.56	0.0862	0.09	0.852	0.36	0.215	-0.23	0.927
ILMN_2116827	RGPD1	0.56	0.121	0.17	0.707	1.13	0.00413	0.33	0.927
ILMN_3234762	RNA5S9	0.56	0.0692	0.22	0.519	0.26	0.347	0.05	0.979
ILMN_1767446	RNF150	0.56	0.087	0.12	0.79	0.91	0.00712	-0.12	0.943
ILMN_2219131	RPS15	0.56	0.0393	0.48	0.0765	0.28	0.23	0.25	0.927
ILMN_1746883	SAT2	0.56	0.0543	0.43	0.141	0.28	0.268	0.02	0.995
ILMN_2115669	SEMA4C	0.56	0.0479	0.2	0.526	0.45	0.0665	0.16	0.931
ILMN_1787718	SLC27A1	0.56	0.182	0.39	0.395	0.51	0.183	0.03	0.993
ILMN_1784105	SLC38A7	0.56	0.248	0.14	0.833	0.49	0.267	0.05	0.988
ILMN_3248113	SNRNP70	0.56	0.104	0.38	0.296	0.32	0.309	0.17	0.931
ILMN_1763739	CAPN15	0.56	0.0926	0.38	0.276	0.68	0.0314	-0.14	0.934
ILMN_1718607	TSPAN4	0.56	0.171	0.19	0.712	0.63	0.0952	0.27	0.928
ILMN_1682783	TUG1	0.56	0.0152	0.87	0.00226	0.61	0.00528	-0.03	0.986
ILMN_2054652	TYRP1	0.56	0.0267	0.65	0.0173	0.76	0.00335	0.65	0.881
ILMN_1684594	USP24	0.56	0.0772	0.31	0.36	0.49	0.0853	0.18	0.931
ILMN_1708672	ACAT2	0.55	0.0477	0.46	0.102	1.01	0.00142	0.01	0.997
ILMN_2371147	BCL7C	0.55	0.0699	0.38	0.227	0.53	0.0536	0.05	0.979
ILMN_2211724	FOXK1	0.55	0.058	-0.01	0.983	0.6	0.0254	0.08	0.957
ILMN_2325112	CDPF1	0.55	0.0573	0.41	0.156	0.46	0.0694	0.18	0.93
ILMN_1803317	C9orf114	0.55	0.11	0.38	0.303	0.51	0.102	0.38	0.927
ILMN_1715437	CASC5	0.55	0.067	0.43	0.161	-0.18	0.523	0.08	0.958
ILMN_1784352	CCM2	0.55	0.13	0.17	0.717	-0.4	0.22	0.24	0.928
ILMN_1734744	CDH19	0.55	0.157	0.26	0.568	0.89	0.0195	0.18	0.931
ILMN_1668814	CENPM	0.55	0.0743	0.33	0.308	0	0.995	0.19	0.93
ILMN_1690327	CLCN5	0.55	0.0442	0.54	0.0551	0.42	0.0787	0.32	0.927
ILMN_1682399	CLOCK	0.55	0.0729	0.07	0.873	-0.08	0.797	0.42	0.927
ILMN_1672389	CRYZ	0.55	0.0136	0.3	0.153	0.05	0.813	0.08	0.938
ILMN_1708858	CSNK1E	0.55	0.0908	0.17	0.669	0.07	0.833	-0.38	0.927
ILMN_1792710	DAPK3	0.55	0.14	0.48	0.231	-0.02	0.958	-0.09	0.962
ILMN_1665455	DCUN1D3	0.55	0.16	0.14	0.798	0.8	0.0333	0.26	0.93
ILMN_1781721	DDX31	0.55	0.0411	0.39	0.139	0.38	0.102	0.21	0.927
ILMN_2388445	DLX1	0.55	0.0196	0.51	0.034	0.63	0.00566	0.04	0.979
ILMN_2252309	DPP7	0.55	0.306	0.42	0.484	1.03	0.0416	0.49	0.927
ILMN_1671291	EIF3I	0.55	0.0805	0.21	0.558	0.16	0.604	0.33	0.927
ILMN_3272378	EZR	0.55	0.0206	0.21	0.356	-0.43	0.0359	0.04	0.977
ILMN_1804863	FKBP15	0.55	0.0401	0.4	0.126	0.48	0.0441	0.07	0.96
ILMN_1747078	HYLS1	0.55	0.0309	0.29	0.251	-0.03	0.923	0.01	0.996
ILMN_2415979	CFAP74	0.55	0.202	-0.35	0.484	0.67	0.0914	-0.26	0.931
ILMN_1790160	KIT	0.55	0.363	1.59	0.0215	0.73	0.184	0.5	0.927
ILMN_1723978	LGALS1	0.55	0.122	0.08	0.872	-0.06	0.884	0.23	0.93
ILMN_3268697	RPL31	0.55	0.558	0.26	0.834	0.3	0.744	-0.26	0.956
ILMN_1656380	LOC652276	0.55	0.0628	0.41	0.175	0.63	0.0235	-0.01	0.995
ILMN_3202024	FTL	0.55	0.0312	0.66	0.0166	0.66	0.00721	0.64	0.881
ILMN_3287583	UBB	0.55	0.191	0.52	0.25	0.82	0.0401	0.7	0.927
ILMN_3223813	FOSL1	0.55	0.166	0.27	0.566	0.08	0.847	-0.11	0.958
ILMN_1759341	MAN2B1	0.55	0.0443	0.83	0.00898	0.26	0.265	-0.06	0.964
ILMN_1806123	MRPL23	0.55	0.224	-0.17	0.777	0.25	0.573	0.47	0.927
ILMN_1686392	NBAS	0.55	0.152	0.21	0.652	0.54	0.121	0.46	0.927
ILMN_1756676	PHF19	0.55	0.194	0.55	0.226	0.11	0.805	0.63	0.927
ILMN_1793934	PISD	0.55	0.0885	0.25	0.492	0.32	0.27	-0.02	0.995
ILMN_1689968	PLEKHO2	0.55	0.195	0.32	0.51	0.39	0.319	-0.35	0.927
ILMN_2363027	RAD51	0.55	0.114	0.13	0.788	0.57	0.0743	0.11	0.953
ILMN_1783846	RAPH1	0.55	0.0432	0.17	0.58	0.46	0.0549	0.22	0.927
ILMN_1801504	RUNX1	0.55	0.0955	0.2	0.619	0.34	0.259	0.18	0.931
ILMN_1679614	SGSM3	0.55	0.0297	0.3	0.216	0.81	0.00229	-0.14	0.93
ILMN_1779492	SMURF1	0.55	0.0321	0.23	0.387	0.3	0.168	0.04	0.979
ILMN_3238707	SNORA8	0.55	0.101	0.08	0.862	0.24	0.433	-0.04	0.989
ILMN_3248218	SNORD104	0.55	0.0649	0.22	0.493	-0.05	0.883	0.34	0.927
ILMN_2415926	THOC3	0.55	0.107	0.24	0.533	0.39	0.197	0.36	0.927
ILMN_2180624	TMCO6	0.55	0.0511	0.09	0.804	0.41	0.0993	0.2	0.927
ILMN_2210386	TMEM17	0.55	0.0838	-0.09	0.847	0.52	0.0739	-0.27	0.927
ILMN_1741371	TMEM8A	0.55	0.113	0.69	0.063	0.27	0.406	-0.5	0.927
ILMN_2203147	TMPRSS12	0.55	0.0368	0.59	0.0325	0.7	0.00705	0.66	0.881
ILMN_1702489	TRIM63	0.55	0.124	0.75	0.0541	0.82	0.0199	0.45	0.927
ILMN_1663113	TTLL12	0.55	0.0652	-0.08	0.854	0.2	0.461	-0.04	0.98
ILMN_1665737	UFD1L	0.55	0.063	0.5	0.0986	1	0.00215	-0.03	0.988
ILMN_1705144	ULK1	0.55	0.0852	0.16	0.691	0.28	0.334	-0.05	0.979
ILMN_1735052	ULK1	0.55	0.0312	0.19	0.481	0.32	0.142	-0.01	0.997
ILMN_1724837	ZC3HAV1	0.55	0.16	0.4	0.346	0	0.994	-0.03	0.989
ILMN_1668851	AADACL4	0.54	0.0417	0.35	0.182	0.62	0.0136	-0.2	0.927
ILMN_1713732	ABL1	0.54	0.0837	0.24	0.481	0.14	0.636	0.13	0.936
ILMN_1812640	AHR	0.54	0.159	-0.02	0.977	0.38	0.286	0.24	0.93
ILMN_2325338	APOL2	0.54	0.137	0.26	0.547	0.28	0.415	0.36	0.927
ILMN_2370464	ATRIP	0.54	0.105	0.18	0.649	0.48	0.108	0.12	0.947
ILMN_1750338	PROSER2	0.54	0.0323	0.5	0.0504	0.61	0.0104	0.23	0.927
ILMN_1712985	C17orf58	0.54	0.0868	0.37	0.259	-0.42	0.133	-0.03	0.989
ILMN_1755711	CTC1	0.54	0.146	0.3	0.472	0.16	0.667	0.08	0.972
ILMN_1678052	C19orf24	0.54	0.0617	0.58	0.0567	0.24	0.361	0.15	0.931
ILMN_2371470	SPRTN	0.54	0.0316	0.69	0.013	0.93	0.00105	0.25	0.927
ILMN_1707503	SZRD1	0.54	0.0379	0.49	0.0606	0.99	0.000974	0.32	0.927
ILMN_1728168	PRELID3B	0.54	0.0728	0.27	0.4	0.21	0.442	0.28	0.927
ILMN_1809883	CCDC134	0.54	0.0365	0.32	0.207	-0.11	0.64	0.22	0.927
ILMN_2165975	CES3	0.54	0.0395	0.15	0.62	-0.14	0.566	-0.03	0.988
ILMN_2078466	DZIP1L	0.54	0.0511	0.13	0.697	0.37	0.128	0.08	0.955
ILMN_1794522	EIF5A	0.54	0.12	0.45	0.225	0.37	0.246	-0.45	0.927
ILMN_1718044	ELAC2	0.54	0.151	0.4	0.326	0.49	0.156	0.25	0.928
ILMN_1652082	ELF4	0.54	0.211	0.44	0.354	-0.8	0.0497	0.34	0.927
ILMN_1673023	EP400	0.54	0.015	0.1	0.664	0.72	0.00165	0.03	0.981
ILMN_1760830	FBXO32	0.54	0.129	0.32	0.415	0.29	0.378	-0.05	0.982
ILMN_1771320	LOC401261	0.54	0.044	-0.05	0.899	0.46	0.0531	0.25	0.927
ILMN_1651819	GALNT11	0.54	0.0563	0.37	0.197	0.58	0.027	-0.04	0.98
ILMN_1674560	GBA2	0.54	0.0643	0	0.994	0.16	0.552	0.04	0.979
ILMN_1692276	GGPS1	0.54	0.118	0.66	0.0707	1.01	0.00578	-0.03	0.991
ILMN_3253579	HAUS8	0.54	0.129	0.28	0.488	-0.12	0.736	0.19	0.931
ILMN_1689655	HLA-DRA	0.54	0.395	0.35	0.64	0.75	0.186	0.61	0.927
ILMN_1898682	PHIP	0.54	0.0187	0.2	0.356	0.16	0.407	-0.32	0.927
ILMN_1708987	HSD11B1L	0.54	0.0484	0.46	0.0993	1.03	0.00121	0.05	0.974
ILMN_1683178	JAK2	0.54	0.087	0.14	0.733	0.15	0.637	-0.06	0.976
ILMN_3243568	VSTM4	0.54	0.0731	-0.15	0.685	0.58	0.0363	0.24	0.927
ILMN_3199489	PDCD4-AS1	0.54	0.059	0.52	0.0788	0.36	0.153	0.4	0.927
ILMN_3209317	NICN1	0.54	0.0462	0.21	0.478	0.45	0.0614	0.1	0.943
ILMN_3206064	SSBP3	0.54	0.351	0.82	0.178	0.32	0.567	-0.35	0.93
ILMN_1808591	UBE2S	0.54	0.14	0.23	0.597	-0.14	0.711	0.16	0.934
ILMN_2219618	AOC4P	0.54	0.215	-0.42	0.373	0.41	0.301	-0.11	0.964
ILMN_3301042	FLVCR1-AS1	0.54	0.148	0.14	0.791	0.56	0.105	0.33	0.927
ILMN_1671351	TAB3	0.54	0.0189	0.3	0.176	0.06	0.767	0.06	0.958
ILMN_1658261	MAPKBP1	0.54	0.13	0.18	0.671	0.13	0.715	-0.27	0.927
ILMN_3246388	MED14	0.54	0.0532	0.44	0.119	0.34	0.16	-0.15	0.931
ILMN_1805345	MOSPD3	0.54	0.0303	0.45	0.0715	0.36	0.09	0.21	0.927
ILMN_1681324	MRPL49	0.54	0.0606	0.16	0.632	0.14	0.59	0.17	0.93
ILMN_1657898	MTFP1	0.54	0.0301	0.73	0.0104	1.03	0.000564	0.23	0.927
ILMN_1812616	MYO1C	0.54	0.242	0.73	0.132	0.35	0.417	-0.34	0.927
ILMN_1754988	N6AMT1	0.54	0.0474	0.17	0.589	-0.26	0.271	0.05	0.975
ILMN_1703153	GLYR1	0.54	0.0633	0.24	0.441	0.81	0.00619	-0.09	0.952
ILMN_1811303	NR5A2	0.54	0.0654	-0.03	0.945	-0.06	0.835	0.04	0.979
ILMN_1686871	PARP1	0.54	0.0279	0.31	0.194	0.16	0.444	0.08	0.945
ILMN_1761277	PDE4C	0.54	0.0804	-0.06	0.888	0.55	0.0512	0.21	0.927
ILMN_1795285	JADE2	0.54	0.199	0.12	0.845	0.14	0.751	0.26	0.93
ILMN_1720476	PHF2	0.54	0.0576	0.35	0.225	0.34	0.168	0.03	0.988
ILMN_3240222	SGK223	0.54	0.0572	0.42	0.147	0.35	0.154	0.05	0.974
ILMN_2357777	RNF214	0.54	0.027	-0.02	0.949	-0.07	0.759	-0.17	0.927
ILMN_2057836	RNU2-1	0.54	0.548	-0.21	0.862	0.41	0.626	0.44	0.931
ILMN_1684211	SEC14L2	0.54	0.144	-0.1	0.843	0.01	0.989	-0.19	0.931
ILMN_1689007	SUGP2	0.54	0.141	-0.09	0.867	-0.05	0.906	-0.36	0.927
ILMN_2273224	SLC4A5	0.54	0.179	-0.13	0.821	0.56	0.127	0.22	0.931
ILMN_1683678	SPATS2L	0.54	0.0339	0.55	0.0356	0.94	0.00108	0.32	0.927
ILMN_2388701	ST3GAL5	0.54	0.0541	0.48	0.09	0.08	0.76	-0.05	0.978
ILMN_2175094	TDRD1	0.54	0.125	-0.07	0.889	0.32	0.314	-0.14	0.939
ILMN_3239055	TMEM208	0.54	0.104	-0.02	0.97	0.03	0.943	0.3	0.927
ILMN_1765021	TOP3B	0.54	0.336	0.36	0.594	1.39	0.0137	0.06	0.988
ILMN_1699489	TUBB6	0.54	0.186	0.38	0.4	0.52	0.167	-0.3	0.927
ILMN_1689119	UNK	0.54	0.159	0.09	0.876	0.95	0.0138	0.52	0.927
ILMN_2383871	ZNF74	0.54	0.0257	0.45	0.0621	0.34	0.0915	0.08	0.945
ILMN_1749809	ZNF813	0.54	0.0469	0.16	0.611	0.65	0.0123	-0.03	0.988
ILMN_1772189	ABCD1	0.53	0.243	1.01	0.0438	-1.2	0.00998	-0.49	0.927
ILMN_1800008	ACAT1	0.53	0.0226	0.12	0.634	0.15	0.456	0.02	0.992
ILMN_1792314	ACTR1A	0.53	0.148	0.7	0.0757	0.65	0.0591	0.31	0.927
ILMN_1675210	ADAM22	0.53	0.0456	-0.05	0.898	-0.4	0.0884	0	0.998
ILMN_1685156	ADCY6	0.53	0.0681	0.23	0.476	0.43	0.0915	0.23	0.927
ILMN_1696956	ARID3B	0.53	0.0721	0.01	0.983	0.28	0.298	0.11	0.945
ILMN_1759915	ARPC1A	0.53	0.0318	0.04	0.917	0.32	0.129	0.18	0.927
ILMN_1685824	B4GALT5	0.53	0.023	0.35	0.119	0.44	0.029	-0.01	0.996
ILMN_1763207	BATF3	0.53	0.23	-0.45	0.346	-0.35	0.393	0.55	0.927
ILMN_1737380	BCAP29	0.53	0.0259	-0.06	0.845	0.13	0.531	0.04	0.979
ILMN_1695110	BCAT2	0.53	0.242	0.51	0.298	0.79	0.0616	0.44	0.927
ILMN_1678757	BCYRN1	0.53	0.152	0.7	0.0743	1.19	0.00351	0.19	0.931
ILMN_1659975	C1orf216	0.53	0.129	0.32	0.404	0.38	0.233	0.46	0.927
ILMN_2251978	PAXBP1	0.53	0.0564	0.13	0.69	0.38	0.115	0.05	0.976
ILMN_1660379	CDPF1	0.53	0.061	0.1	0.772	0.32	0.199	-0.04	0.98
ILMN_1746633	FAM219A	0.53	0.0638	0.43	0.135	0.7	0.0128	-0.41	0.927
ILMN_1672759	MCU	0.53	0.041	0.38	0.139	0.26	0.241	-0.13	0.931
ILMN_1753182	COL20A1	0.53	0.0829	0.11	0.772	0.17	0.561	0.11	0.944
ILMN_1690170	CRABP2	0.53	0.387	0.27	0.725	0.43	0.445	0.54	0.927
ILMN_1696347	CTSC	0.53	0.051	0.4	0.137	0.3	0.196	0.2	0.927
ILMN_1669394	EI24	0.53	0.0464	0.48	0.0752	0.12	0.644	0	1
ILMN_1781536	FAH	0.53	0.0451	0.38	0.15	-0.72	0.00666	0.08	0.954
ILMN_1678961	FRMD4A	0.53	0.132	0.19	0.663	0.84	0.0163	-0.01	0.997
ILMN_1666986	GCNT2	0.53	0.0408	-0.01	0.979	-0.05	0.85	0.16	0.928
ILMN_1761176	GRIPAP1	0.53	0.111	0.28	0.449	0.22	0.478	0.31	0.927
ILMN_1785574	HTRA2	0.53	0.141	0.32	0.428	0.08	0.841	0.5	0.927
ILMN_1809141	ING4	0.53	0.196	0.08	0.893	0.09	0.84	0.29	0.927
ILMN_1749583	ZNF777	0.53	0.0641	0.17	0.603	0.82	0.00571	0.27	0.927
ILMN_2106227	KIAA2026	0.53	0.151	0.16	0.728	0.31	0.364	0.01	0.997
ILMN_3183139	LINC00265	0.53	0.118	0.01	0.981	0.12	0.728	0.31	0.927
ILMN_3249230	GOLGA6L1	0.53	0.0683	0.17	0.621	0.42	0.104	0.2	0.927
ILMN_3233930	SYNGR2	0.53	0.12	0.12	0.784	0.03	0.935	0.18	0.931
ILMN_1699451	FAM58A	0.53	0.0286	0.52	0.0369	0.47	0.029	0.16	0.927
ILMN_1734290	MAPRE3	0.53	0.0707	0.56	0.0701	0.91	0.00406	0	0.998
ILMN_1784459	MMP3	0.53	0.0218	0.23	0.311	0.43	0.0312	0.1	0.931
ILMN_2152178	FAN1	0.53	0.0401	0.27	0.294	0.56	0.0193	-0.02	0.989
ILMN_2351029	MTMR2	0.53	0.0427	0.02	0.957	0.52	0.0275	0.26	0.927
ILMN_2344373	MVP	0.53	0.0564	0.51	0.0715	-0.52	0.0388	-0.19	0.927
ILMN_1727778	NTNG1	0.53	0.0375	0.36	0.156	0.38	0.083	-0.02	0.989
ILMN_2068747	OAT	0.53	0.104	0.83	0.0256	0.49	0.101	0.33	0.927
ILMN_2341467	PARL	0.53	0.0536	0.37	0.182	0.27	0.265	0.4	0.927
ILMN_1752197	PDDC1	0.53	0.163	0.13	0.81	0.47	0.181	0.36	0.927
ILMN_1667034	PDPR	0.53	0.0257	0.23	0.327	0.38	0.0621	0.28	0.927
ILMN_1766593	PHRF1	0.53	0.0654	0.2	0.54	0.21	0.411	0.06	0.972
ILMN_1802628	PLPP6	0.53	0.0646	0.17	0.603	-0.09	0.754	0.12	0.936
ILMN_2325234	PQBP1	0.53	0.0497	0.41	0.136	0.79	0.00489	0.61	0.927
ILMN_1698950	PWP2	0.53	0.121	0.13	0.771	0.44	0.154	0.27	0.927
ILMN_2060770	RAI1	0.53	0.307	0.09	0.908	0.57	0.226	0.4	0.927
ILMN_1725992	RAPGEF6	0.53	0.0393	0.37	0.151	0.47	0.0386	-0.02	0.993
ILMN_1749009	REXO2	0.53	0.106	-0.15	0.727	-0.29	0.335	-0.04	0.987
ILMN_2053538	RHBDL2	0.53	0.365	-0.25	0.743	0.67	0.204	-0.06	0.988
ILMN_3239225	RNY3	0.53	0.15	0.44	0.273	0.6	0.0795	0.03	0.989
ILMN_1713605	RPAP1	0.53	0.0539	0.27	0.332	0.23	0.347	0.08	0.952
ILMN_2203896	SMAD7	0.53	0.199	0.15	0.789	-0.16	0.709	0.18	0.934
ILMN_1808110	TCEB3	0.53	0.197	0.4	0.377	0.47	0.215	0.35	0.927
ILMN_1695000	TFIP11	0.53	0.0483	0.04	0.904	0.42	0.0744	0.09	0.945
ILMN_1785732	TNFAIP6	0.53	0.163	1.02	0.0215	1.18	0.00474	-0.02	0.993
ILMN_1724350	TRIM36	0.53	0.0704	0.21	0.534	0.5	0.0604	-0.01	0.996
ILMN_1707350	TUSC1	0.53	0.0576	0.31	0.279	0.42	0.0893	-0.17	0.93
ILMN_1746579	UBE2O	0.53	0.286	0.12	0.86	0.83	0.0681	0.27	0.931
ILMN_1721575	VPS18	0.53	0.145	0.55	0.151	0.2	0.569	-0.21	0.931
ILMN_2383107	VPS41	0.53	0.321	-0.17	0.821	0.4	0.426	0.16	0.954
ILMN_2104106	XPR1	0.53	0.0438	0.07	0.852	0.07	0.799	0	0.998
ILMN_1689528	ZNF136	0.53	0.106	0.14	0.738	0.47	0.119	0.18	0.931
ILMN_2103388	ZBTB49	0.53	0.0393	0.32	0.21	0.34	0.121	0.22	0.927
ILMN_2085446	ZNF670	0.53	0.0521	0.55	0.0545	0.12	0.649	-0.04	0.979
ILMN_3225102	ZNF738	0.53	0.325	-0.38	0.545	0.51	0.29	0.14	0.962
ILMN_1698189	AASDHPPT	0.52	0.275	0.09	0.901	-0.12	0.813	-0.26	0.931
ILMN_2329958	ABI1	0.52	0.0317	0.17	0.516	0.48	0.0275	0.11	0.931
ILMN_1760563	PRRC2A	0.52	0.244	0.55	0.25	0.37	0.377	-0.43	0.927
ILMN_1790100	DDIAS	0.52	0.074	0.19	0.583	0.3	0.255	-0.07	0.967
ILMN_3237452	C17orf100	0.52	0.0724	0.15	0.663	0.35	0.168	-0.02	0.99
ILMN_3188984	ZFAS1	0.52	0.247	0.58	0.218	0.53	0.19	-0.13	0.957
ILMN_2113738	MCMDC2	0.52	0.0348	-0.33	0.179	0.36	0.0917	-0.11	0.932
ILMN_1683175	RPP25L	0.52	0.168	0.31	0.473	0.78	0.0314	0.53	0.927
ILMN_1813528	CCBE1	0.52	0.0643	0.42	0.141	0.69	0.0125	0.14	0.931
ILMN_2214955	CCDC127	0.52	0.24	0.25	0.649	0.32	0.435	0.4	0.927
ILMN_1756326	CKS2	0.52	0.04	0.51	0.0489	0.71	0.00558	0.39	0.927
ILMN_1740487	CMTM7	0.52	0.0263	0.48	0.0429	0.01	0.979	0.16	0.927
ILMN_2187718	COX17	0.52	0.264	0.54	0.278	0.01	0.989	-0.12	0.96
ILMN_1763487	CTLA4	0.52	0.139	0.55	0.136	0.69	0.0386	-0.04	0.989
ILMN_1743194	EEA1	0.52	0.0498	0.44	0.0989	0.08	0.769	0.16	0.93
ILMN_1755710	EFNA4	0.52	0.15	0.25	0.556	0.41	0.215	0.43	0.927
ILMN_1677483	EXOSC1	0.52	0.119	0.68	0.0554	0.44	0.141	0.56	0.927
ILMN_1703955	FBXO32	0.52	0.117	0.32	0.372	0.14	0.676	0.39	0.927
ILMN_1657436	FGFR1OP2	0.52	0.0263	0.37	0.101	0.97	0.000493	-0.29	0.927
ILMN_1719392	FH	0.52	0.0398	0.85	0.00592	0.32	0.146	0.01	0.996
ILMN_1665289	OGFOD3	0.52	0.0411	0.26	0.31	0.78	0.0036	0.43	0.927
ILMN_1734153	GDI1	0.52	0.0699	0.25	0.418	-0.08	0.789	-0.47	0.927
ILMN_1734353	GPX4	0.52	0.0597	0.25	0.384	0.36	0.134	0.02	0.989
ILMN_1792384	HABP4	0.52	0.0648	0.36	0.215	0.59	0.0256	0.36	0.927
ILMN_1813475	HERC2	0.52	0.0665	-0.01	0.984	0.05	0.869	-0.11	0.943
ILMN_1716195	HIST1H2BG	0.52	0.106	0.18	0.638	0.64	0.0352	0.09	0.959
ILMN_1657395	HMGCR	0.52	0.0166	0.34	0.0974	0.87	0.000521	0.07	0.945
ILMN_1704101	HSF4	0.52	0.0434	0.14	0.629	0.42	0.0662	-0.14	0.931
ILMN_1742379	IFT122	0.52	0.169	0.33	0.445	0.63	0.0746	0.33	0.927
ILMN_2317463	INTS1	0.52	0.253	0.08	0.911	-0.19	0.676	0.16	0.947
ILMN_1718354	INTS7	0.52	0.0503	0.01	0.975	0.51	0.0374	0.16	0.93
ILMN_1753164	IPO8	0.52	0.0233	0.29	0.186	1.4	6.38e-05	-0.38	0.927
ILMN_1792679	ITGA5	0.52	0.245	0.37	0.468	0.23	0.61	0.35	0.927
ILMN_1786843	KCTD13	0.52	0.0885	0.51	0.107	0.33	0.234	0.2	0.927
ILMN_1665483	PUM3	0.52	0.0273	0.44	0.0634	0.62	0.00687	0.05	0.972
ILMN_1791721	KRTAP21-2	0.52	0.0711	0.28	0.348	0.22	0.39	0.36	0.927
ILMN_1753411	ADCY10P1	0.52	0.0516	0.31	0.248	0.3	0.198	0.19	0.927
ILMN_3210914	LOC344887	0.52	0.0699	-0.01	0.987	0.37	0.146	0.23	0.927
ILMN_3207020	RPS9	0.52	0.171	0.23	0.62	0.31	0.378	0.51	0.927
ILMN_1762808	RAC1	0.52	0.0383	0.23	0.364	-0.17	0.451	-0.04	0.978
ILMN_2180519	LOC729603	0.52	0.129	0.03	0.952	0.56	0.0765	0.18	0.931
ILMN_3241234	S100A11	0.52	0.314	0.01	0.991	0.1	0.857	0.15	0.957
ILMN_3235683	NAV2	0.52	0.261	0.79	0.105	0.83	0.0537	0.28	0.93
ILMN_2235283	MAPK1	0.52	0.0304	0.54	0.031	0.77	0.00241	0.19	0.927
ILMN_1790014	METRNL	0.52	0.0317	0.43	0.0738	0.23	0.26	0.34	0.927
ILMN_1795342	MLPH	0.52	0.0681	0.45	0.125	0.53	0.0417	0.41	0.927
ILMN_2277537	MUTYH	0.52	0.0594	0.22	0.455	0.02	0.936	0.18	0.927
ILMN_1651506	TGS1	0.52	0.288	0.33	0.57	0.3	0.512	0.36	0.927
ILMN_1783350	PCNX3	0.52	0.288	0	0.997	0.13	0.796	-0.2	0.938
ILMN_2176931	PELI3	0.52	0.0544	0.18	0.561	0.23	0.325	0.13	0.931
ILMN_1707748	PIM3	0.52	0.0393	-0.09	0.779	-0.36	0.0956	-0.1	0.934
ILMN_1805606	PLEKHG1	0.52	0.0302	0.39	0.103	0.18	0.384	0.09	0.94
ILMN_1727050	PPFIA1	0.52	0.096	0.46	0.161	0.15	0.616	0.2	0.93
ILMN_1733045	RAB36	0.52	0.183	0.43	0.309	1.2	0.00487	0.26	0.928
ILMN_3239653	RAX2	0.52	0.098	0.21	0.571	0.62	0.035	0.25	0.927
ILMN_1702633	RETSAT	0.52	0.0707	0.36	0.225	0.6	0.028	0.32	0.927
ILMN_2220320	RPL7L1	0.52	0.166	0.07	0.893	0.56	0.102	0.18	0.931
ILMN_1750101	S100A11	0.52	0.0767	-0.22	0.51	-0.11	0.701	-0.03	0.987
ILMN_1654893	SCAMP2	0.52	0.135	0.26	0.514	0.24	0.452	0.22	0.93
ILMN_1751075	SETD4	0.52	0.0877	-0.19	0.606	-0.09	0.78	0.39	0.927
ILMN_1791912	SIDT2	0.52	0.131	0.21	0.598	-0.25	0.426	-0.05	0.979
ILMN_2391900	SLC26A6	0.52	0.0216	0.59	0.0157	0.18	0.347	0.03	0.983
ILMN_1753648	TRIM51	0.52	0.0539	0.78	0.0119	0.89	0.00249	0.13	0.931
ILMN_1704024	TMEM160	0.52	0.0872	0.57	0.0769	0.43	0.119	0.19	0.93
ILMN_1762095	TMTC4	0.52	0.101	0.31	0.359	0.48	0.0947	0.06	0.975
[truncated: 18,499 more rows]
