# Supplementary material for: The role of the cancer stem cell marker CD271 in DNA damage response and drug resistance of melanoma cells
Source: Oncogenesis. 2017 Jan 23;6(1):e291–. doi: 10.1038/oncsis.2016.88 (PMC5294251; doi:10.1038/oncsis.2016.88)
Supplement: Supplementary Table S2 [file oncsis201688x19.xlsx]

## Sheet: Vind-Par_up
PROBE_ID	SYMBOL	Vind,Par	Vind,Par	Fote,Par	Fote,Par	Eto,Par	Eto,Par	Cis,Par	Cis,Par
		log2FC	Qval	log2FC	Qval	log2FC	Qval	log2FC	Qval
ILMN_1737640	CSAG1	4.3	0.000325	4.33	0.000508	3.89	0.000198	0.93	0.927
ILMN_2082209	TOX2	3.79	0.00119	3.84	0.0015	4.78	0.000117	0.82	0.927
ILMN_2231003	MAGEA12	3.56	0.000199	3.68	0.000287	3.38	8.56e-05	0.34	0.93
ILMN_3244117	STMN3	3.37	0.00013	3.01	0.000413	5.03	9.62e-06	0.63	0.927
ILMN_3298423	TOX2	3.23	0.000696	3.34	0.000865	3.83	9.75e-05	0.67	0.927
ILMN_2412880	CSAG3	3.16	7.98e-05	3.21	0.000114	2.69	6.09e-05	0.35	0.927
ILMN_1761122	CSAG3	3.08	0.000387	2.88	0.000865	2.59	0.000362	0.34	0.93
ILMN_1666894	CSPG4	3.02	0.000402	2.61	0.0013	3.35	8.56e-05	-0.25	0.931
ILMN_1758128	CYGB	2.97	0.00494	-0.34	0.763	0.81	0.294	-0.46	0.931
ILMN_1719759	TNC	2.93	3.38e-05	2.06	0.000413	0.77	0.0162	0.03	0.989
ILMN_1812070	ABCB1	2.89	1.17e-05	-0.03	0.939	0.14	0.536	0.02	0.993
ILMN_2355168	MGST1	2.89	0.0057	-0.3	0.794	2.6	0.00474	-0.53	0.93
ILMN_2372681	MAGEA6	2.88	3.14e-05	2.82	4.19e-05	1.74	0.000126	0.23	0.927
ILMN_1723480	BST2	2.82	0.00187	-0.66	0.36	-0.28	0.679	-0.19	0.957
ILMN_1753312	PLXDC2	2.78	0.000163	2.46	0.000489	3.13	3.31e-05	0.44	0.927
ILMN_1664859	ST8SIA1	2.77	2.05e-05	2.55	4.19e-05	2.64	1.32e-05	0.14	0.931
ILMN_1741430	MAGEA10	2.67	0.0232	5.1	0.00153	0.64	0.532	1.06	0.927
ILMN_3259146	BST2	2.61	0.0109	-0.8	0.408	-0.5	0.557	-0.44	0.931
ILMN_2145670	TNC	2.58	3.1e-05	1.7	0.000413	0.75	0.00696	0.02	0.99
ILMN_2297352	CSAG3	2.58	0.000361	2.43	0.000729	2.11	0.000371	0.31	0.927
ILMN_1718783	EXTL1	2.57	1.17e-05	1.81	0.000114	1.38	9.64e-05	0.15	0.93
ILMN_2232121	GPR65	2.57	6.48e-05	1.37	0.00203	0.26	0.378	0.1	0.951
ILMN_1701461	TIMP3	2.51	0.00239	2.58	0.0026	1.59	0.0113	0.26	0.935
ILMN_1803376	AEBP2	2.48	3.38e-05	1.86	0.000287	2.84	9.62e-06	0.08	0.958
ILMN_2096083	PLEKHA5	2.47	0.00145	1.89	0.00659	3.3	0.000105	0.09	0.979
ILMN_1685834	AMPH	2.36	0.00162	2.18	0.00313	1.95	0.00189	0.31	0.931
ILMN_1675651	MAGEA6	2.33	5.69e-05	1.69	0.000508	0.28	0.259	-0.2	0.927
ILMN_1776157	SEPT4	2.28	0.00255	0.95	0.115	-0.21	0.722	-0.17	0.957
ILMN_1797903	ZNF544	2.23	0.00264	1.03	0.0841	0.64	0.211	-0.23	0.936
ILMN_1789196	TPM2	2.2	0.006	1.43	0.0454	1.31	0.0352	0.89	0.927
ILMN_1728885	KIAA1644	2.17	0.000454	0.79	0.0602	0.58	0.107	0.55	0.927
ILMN_1652413	UCN2	2.14	0.000384	1.28	0.00674	1.06	0.00695	0.41	0.927
ILMN_1781761	ENPP4	2.12	0.000224	0.21	0.584	0.58	0.0574	-0.14	0.936
ILMN_1757604	TPM2	2.12	0.00361	1.64	0.0153	1.2	0.028	0.68	0.927
ILMN_1758728	FANCG	2.1	0.000894	1.52	0.00576	1.8	0.000776	0.54	0.927
ILMN_1674063	OAS2	2	5.69e-05	0.15	0.591	0.12	0.602	0.03	0.98
ILMN_1675062	MYL9	1.99	0.00139	1.77	0.00304	0.43	0.276	0.31	0.927
ILMN_2096784	TFAP2C	1.97	0.000116	1.41	0.000902	0.9	0.00275	0.04	0.98
ILMN_1679460	PPFIBP1	1.97	0.00146	1.57	0.0057	2.36	0.000204	0.35	0.927
ILMN_2330243	NUDT1	1.96	0.0171	1.18	0.125	1.19	0.0778	0.94	0.927
ILMN_1653856	UBASH3B	1.93	4.18e-05	0.8	0.00493	0.2	0.321	0.01	0.996
ILMN_2048011	ST8SIA1	1.91	0.000222	1.59	0.000851	2.01	5.93e-05	0.16	0.931
ILMN_1764364	FAM19A3	1.9	0.000514	0.3	0.445	0.33	0.305	0.25	0.927
ILMN_1794829	MRAP2	1.89	0.000325	0.49	0.144	1.45	0.000491	0.1	0.955
ILMN_3242105	LYPD1	1.88	7.03e-05	0.93	0.00352	1.2	0.000258	0.42	0.927
ILMN_1687384	IFI6	1.86	0.00135	0.66	0.119	0.52	0.157	0.68	0.927
ILMN_3260910	CSAG3	1.85	0.00177	1.63	0.00425	1.23	0.0068	0.3	0.927
ILMN_1741156	ARMCX5	1.83	0.00191	1.42	0.0086	1.87	0.000692	-0.3	0.927
ILMN_1749848	SLC35F1	1.83	0.0175	1.64	0.0332	2.53	0.0017	0.66	0.927
ILMN_2362346	TRPV4	1.82	3.38e-05	1.2	0.000508	0.91	0.000505	-0.09	0.934
ILMN_1654697	ZNF280B	1.81	0.000178	2.04	0.000148	2.54	1.32e-05	0.18	0.927
ILMN_1688160	WDR27	1.81	0.000325	0.17	0.64	0.41	0.134	-0.01	0.996
ILMN_2140990	CAMK1	1.8	0.000114	1.28	0.000865	-0.15	0.526	-0.1	0.94
ILMN_1763196	WDR72	1.78	0.000205	1.37	0.00111	1.74	7.8e-05	-0.01	0.995
ILMN_1904578	TENM1	1.77	6.84e-05	0.16	0.522	0.14	0.482	0.2	0.927
ILMN_1787509	HELZ2	1.77	0.000402	0.67	0.0477	0.86	0.00797	0.1	0.953
ILMN_1742789	LPXN	1.76	0.000102	1.48	0.000413	0.55	0.0175	-0.25	0.927
ILMN_1739587	UTY	1.76	0.000178	1.31	0.00109	1.99	3.39e-05	0.06	0.964
ILMN_1710124	CMTM8	1.76	0.00379	0.96	0.0608	2.2	0.000466	-0.22	0.932
ILMN_1789244	SOX8	1.75	0.000178	1.23	0.00145	1.96	3.39e-05	0.12	0.932
ILMN_2065690	GRAMD3	1.74	0.000509	1.03	0.00906	0.09	0.783	-0.13	0.935
ILMN_1683664	FAM60A	1.72	0.000222	1.05	0.00356	2.22	2.63e-05	0.25	0.927
ILMN_1761093	B3GAT1	1.7	0.00155	1.21	0.0104	1.07	0.00759	0.17	0.934
ILMN_1811779	MGC24103	1.69	0.000129	0.46	0.0658	1.6	5.77e-05	-0.28	0.927
ILMN_1785618	SMTN	1.69	0.00392	1.25	0.0197	0.73	0.0855	0.13	0.957
ILMN_1771841	FOSL1	1.68	0.000664	1.14	0.00597	0.41	0.167	0.07	0.971
ILMN_3247753	C2orf70	1.67	0.000309	0.14	0.69	0.6	0.0238	0.56	0.927
ILMN_2229922	KIAA1551	1.67	0.000789	1.47	0.00195	2.51	3.41e-05	0.01	0.996
ILMN_1655961	SND1-IT1	1.66	0.000361	0.35	0.25	1.42	0.000297	0.18	0.93
ILMN_2059535	PPM1F	1.66	0.00194	1.16	0.0138	1.79	0.000521	0.49	0.927
ILMN_1734740	GPR65	1.64	0.000401	0.85	0.0135	-0.01	0.979	0.1	0.95
ILMN_1763605	DIDO1	1.63	0.000655	0.87	0.0174	1.42	0.000492	-0.08	0.964
ILMN_1781388	PGM5	1.62	0.00155	0.45	0.241	0.68	0.046	0.06	0.979
ILMN_1718633	LRP5L	1.62	0.00223	1.05	0.0214	1.28	0.00335	0.3	0.927
ILMN_3272603	FAM60A	1.61	0.000274	1.1	0.0024	2.04	3.31e-05	-0.17	0.93
ILMN_1675343	NPPC	1.61	0.000318	0.44	0.117	0.1	0.711	0.14	0.931
ILMN_1675709	ARFGAP1	1.61	0.00229	0.76	0.0705	0.68	0.0614	0.27	0.927
ILMN_1670638	PITPNC1	1.6	0.00025	0.96	0.00425	-0.14	0.56	0.13	0.931
ILMN_1683891	TFAP2C	1.6	0.000478	1.11	0.00415	0.94	0.00363	0.16	0.931
ILMN_1790577	SLC35F2	1.6	0.00102	0.13	0.758	0.05	0.9	0.06	0.979
ILMN_1757099	PLEKHS1	1.6	0.00172	1.27	0.00686	-0.22	0.542	0.08	0.971
ILMN_3305466	ZNF788	1.6	0.0105	-0.1	0.902	-0.07	0.905	-0.14	0.962
ILMN_2325506	BCAS4	1.59	0.000961	0.93	0.0159	1.59	0.000346	0.51	0.927
ILMN_1709590	PGM5	1.59	0.00264	0.56	0.188	0.8	0.0368	0.26	0.93
ILMN_1751607	FOSB	1.59	0.0121	1.35	0.0293	1.58	0.00634	-0.22	0.94
ILMN_1744725	BTBD6	1.58	0.000249	1.18	0.00158	1.7	5.93e-05	0.47	0.927
ILMN_1751228	TMEM74B	1.58	0.000349	-0.07	0.854	-0.1	0.699	0.19	0.927
ILMN_1803852	CSAG3	1.58	0.00172	1.08	0.0133	0.86	0.0172	0.32	0.927
ILMN_1653282	LCE2A	1.57	0.000318	-0.23	0.418	1.1	0.000776	0.32	0.927
ILMN_1773567	LAMA5	1.57	0.000402	0.17	0.594	0.7	0.0123	0.04	0.979
ILMN_2328433	NOP2	1.57	0.00126	0.62	0.0806	0.55	0.0776	0.12	0.944
ILMN_1762312	FOXRED1	1.56	0.00361	0.87	0.0556	0.43	0.263	0.45	0.927
ILMN_1755792	STK38L	1.55	0.000811	0.65	0.0534	1.2	0.00128	0.18	0.931
ILMN_1781742	FAM133A	1.54	0.00172	-1.17	0.00838	-2.41	6.09e-05	0.11	0.953
ILMN_1652276	MAGEA3	1.53	0.000829	1.5	0.00132	0.06	0.855	-0.23	0.927
ILMN_1806320	PPFIBP1	1.53	0.00565	1.14	0.0258	1.76	0.00122	0.34	0.927
ILMN_3244176	MIR100HG	1.53	0.00924	0.81	0.123	-0.74	0.106	-0.03	0.994
ILMN_3244019	KANK1	1.52	0.00127	1.29	0.00356	1.17	0.00195	0.3	0.927
ILMN_3246910	LOC100190986	1.51	9.28e-05	0.51	0.0231	1.69	2.23e-05	0.25	0.927
ILMN_1696028	ETNK1	1.51	0.000278	0.92	0.0044	1.67	5.81e-05	-0.08	0.95
ILMN_1740155	COL9A3	1.51	0.00187	1.53	0.00222	1.26	0.00214	0.15	0.938
ILMN_2125374	CMAS	1.48	0.000174	1.08	0.00112	1.61	3.41e-05	0.09	0.935
ILMN_3226904	NOP2	1.48	0.000802	0.95	0.00906	0.73	0.0135	0.36	0.927
ILMN_1691539	LAT	1.48	0.00235	0.98	0.0196	0.76	0.0282	0.6	0.927
ILMN_2384857	DHRS2	1.47	0.000454	0.64	0.0312	0.83	0.00411	0.13	0.931
ILMN_2404625	LAT	1.46	0.00129	0.6	0.075	0.54	0.0627	0.08	0.961
ILMN_1718152	DEPDC7	1.46	0.00192	1.23	0.00576	0.68	0.0388	0.08	0.966
ILMN_1808059	BCAS4	1.46	0.00372	0.73	0.0812	1.62	0.00089	0.4	0.927
ILMN_2383163	DEPDC7	1.46	0.00442	1.19	0.0138	0.78	0.0408	0.2	0.931
ILMN_1800512	HMOX1	1.46	0.0066	1.11	0.0273	0.04	0.934	0.16	0.947
ILMN_2054019	ISG15	1.46	0.00873	0.49	0.328	0.94	0.0349	0.69	0.927
ILMN_1762106	MMP2	1.45	0.000789	1.69	0.000511	0.7	0.0143	0.26	0.927
ILMN_1699206	FHDC1	1.45	0.00451	1.58	0.00385	1.06	0.0105	0.57	0.927
ILMN_2054510	BCAS3	1.45	0.0057	0.15	0.793	1.52	0.00203	0.15	0.945
ILMN_1731184	MELK	1.44	0.000378	1.01	0.00316	1.2	0.000371	0.3	0.927
ILMN_2408576	FAM129B	1.44	0.000387	1.03	0.00298	0.75	0.00558	0.03	0.989
ILMN_1794643	ZGPAT	1.44	0.00895	0.55	0.265	0.99	0.027	0.5	0.927
ILMN_2347798	IFI6	1.44	0.0276	0.27	0.726	0.2	0.746	0.56	0.927
ILMN_1728049	S100A16	1.43	0.00177	1.08	0.00872	0.91	0.00834	0.11	0.949
ILMN_1775008	NCAPD2	1.42	0.000178	0.93	0.00184	0.21	0.263	-0.02	0.989
ILMN_1726289	KIAA1551	1.42	0.000387	1.19	0.00145	2.14	2.23e-05	0	0.998
ILMN_1803995	TM7SF3	1.42	0.0017	1.1	0.00747	2.26	5.76e-05	-0.44	0.927
ILMN_1735877	EFEMP1	1.42	0.00301	0.9	0.0297	2.02	0.000179	0.12	0.952
ILMN_2320250	NOL6	1.41	0.000405	0.71	0.0156	1.14	0.00048	0.12	0.931
ILMN_1714082	CMAS	1.41	0.00117	1.1	0.00495	1.62	0.00019	0	0.998
ILMN_1681118	CAPRIN2	1.41	0.00124	1.11	0.00486	2.48	2.65e-05	-0.05	0.979
ILMN_1736026	MMP8	1.41	0.00367	0.68	0.0887	0.57	0.0991	-0.05	0.982
ILMN_1716382	C12orf75	1.4	0.00219	0.91	0.0207	0.99	0.00608	-0.13	0.943
ILMN_1738482	HAUS2	1.4	0.00452	0.23	0.62	1.28	0.00341	0.14	0.948
ILMN_1666819	PHLDB1	1.4	0.00457	0.6	0.147	0.42	0.239	0.22	0.931
ILMN_3236935	ARHGDIA	1.39	0.000292	1.29	0.000648	1.14	0.000293	0.09	0.943
ILMN_1731561	ROBO3	1.39	0.00241	0.29	0.443	0.41	0.187	0.05	0.981
ILMN_3204117	FAM60A	1.38	0.000568	0.6	0.0366	1.54	0.000111	-0.27	0.927
ILMN_1789364	ZNF789	1.37	0.000356	0.98	0.00257	1.08	0.000466	0.17	0.927
ILMN_1775742	RNF128	1.37	0.00138	-0.28	0.403	-0.52	0.061	0.01	0.996
ILMN_3243112	RNF182	1.37	0.00178	0.98	0.0112	-0.34	0.246	-0.09	0.957
ILMN_1748827	TMEM238	1.37	0.00429	0.49	0.22	0.44	0.201	0	0.999
ILMN_1812580	YDJC	1.36	0.00076	1.26	0.00155	1.36	0.000263	0.1	0.945
ILMN_1692973	BICD1	1.36	0.000811	1.02	0.00437	2.09	3.39e-05	0.35	0.927
ILMN_1662799	GPSM3	1.35	0.00177	1.3	0.0027	1.13	0.00196	-0.02	0.993
ILMN_1684217	AURKB	1.34	0.0024	1.09	0.00832	0.95	0.00677	0.33	0.927
ILMN_1713751	ADAM19	1.34	0.0107	1.06	0.0342	0.89	0.0374	0.39	0.927
ILMN_1652762	HIC2	1.34	0.0114	0.78	0.107	1.52	0.00296	0.32	0.927
ILMN_1704286	FXYD5	1.34	0.0176	0.93	0.0847	1.89	0.00162	0.71	0.927
ILMN_1821176	RNF125	1.33	0.00116	1.5	0.000865	2.11	3.47e-05	0.36	0.927
ILMN_1775814	GHR	1.33	0.00147	0.61	0.057	-0.15	0.615	-0.08	0.959
ILMN_1715508	NNMT	1.33	0.00271	0.15	0.725	-0.77	0.0196	0.3	0.927
ILMN_1678678	SLC37A4	1.33	0.00345	0.61	0.104	0.58	0.0769	0.4	0.927
ILMN_1773427	KANK1	1.33	0.00455	1.24	0.00821	1.07	0.00673	-0.14	0.943
ILMN_3283772	GAPDH	1.33	0.00686	0.18	0.728	-0.19	0.637	0.13	0.953
ILMN_1679417	UPF2	1.32	0.00031	0.24	0.299	0.7	0.00346	0.4	0.927
ILMN_1682572	C2CD5	1.32	0.000622	0.67	0.0207	1.67	6.4e-05	0.07	0.956
ILMN_1745148	ZNFX1	1.32	0.000655	0.77	0.0114	1.07	0.000744	-0.09	0.947
ILMN_1703852	EFNB2	1.32	0.000833	1.55	0.000524	0.91	0.00248	0.04	0.983
ILMN_2345739	CAPRIN2	1.32	0.00249	1.07	0.00862	2.18	6.5e-05	0.06	0.974
ILMN_2075189	SLC35F2	1.31	0.000532	0.06	0.861	0.11	0.636	0	0.999
ILMN_1783707	SPECC1	1.31	0.0014	1.33	0.00167	0.78	0.00856	0.6	0.927
ILMN_1702301	DOCK10	1.3	0.000386	0.86	0.00412	1.39	9.68e-05	-0.01	0.997
ILMN_1743677	HNRNPU	1.3	0.000686	1.19	0.00153	1.18	0.000411	0.13	0.931
ILMN_1734742	ARHGDIA	1.29	0.000325	1.06	0.00126	1.03	0.000371	-0.29	0.927
ILMN_1697448	TXNIP	1.29	0.00155	1.27	0.00211	1.59	0.00019	0.24	0.927
ILMN_1762281	DCTN3	1.29	0.00876	0.88	0.0512	1.17	0.00739	0.52	0.927
ILMN_2345908	DDX11	1.28	0.00069	1.05	0.00236	1.91	3.39e-05	-0.11	0.934
ILMN_2248970	OAS2	1.28	0.00127	-0.13	0.72	0.02	0.949	-0.04	0.979
ILMN_1717403	ARHGEF39	1.28	0.00187	0.64	0.0518	0.22	0.435	0.14	0.931
ILMN_1796335	LPCAT2	1.28	0.00463	1.3	0.00551	0	0.996	0.6	0.927
ILMN_1736103	ITPR2	1.28	0.0121	0.99	0.0434	1.9	0.000716	0.15	0.95
ILMN_1780302	DYNC1H1	1.27	0.000517	0.56	0.0325	0.62	0.00954	0.04	0.978
ILMN_1709227	CCDC84	1.27	0.00119	0.47	0.103	0.67	0.0136	0.37	0.927
ILMN_1660727	ENPP5	1.27	0.00131	0.93	0.00709	0.05	0.878	-0.08	0.956
ILMN_1810037	RUSC2	1.27	0.0129	0.61	0.194	1.1	0.0135	0.42	0.927
ILMN_2355665	MTFP1	1.27	0.0224	1.01	0.064	1.59	0.00396	0.43	0.927
ILMN_1683441	NCAPD3	1.26	0.000401	0.82	0.00489	0.52	0.0172	0.03	0.984
ILMN_1750880	AMN1	1.26	0.000432	0.6	0.0204	2.08	1.56e-05	-0.03	0.979
ILMN_1691290	CELSR3	1.26	0.000655	0.07	0.834	0.4	0.0713	0.01	0.995
ILMN_1807689	PKNOX2	1.26	0.000883	1.3	0.0011	1.02	0.00109	-0.01	0.996
ILMN_1696556	URB2	1.26	0.00177	0.76	0.0237	1.39	0.000403	0.33	0.927
ILMN_1703946	ADORA2B	1.26	0.00303	0.91	0.017	0.45	0.129	0.19	0.931
ILMN_2406873	ARFGAP1	1.26	0.00391	0.61	0.0951	0.43	0.169	-0.33	0.927
ILMN_1798485	ATP6V1E1	1.26	0.0057	1.12	0.0123	1.26	0.00268	0.39	0.927
ILMN_1691156	MT1A	1.26	0.0348	1.16	0.056	1.25	0.022	0.67	0.927
ILMN_2285817	FAM89A	1.25	0.000709	1.28	0.000868	1.74	4.23e-05	-0.07	0.958
ILMN_1682957	PACSIN3	1.25	0.00155	0.81	0.0157	0.56	0.0368	0.28	0.927
ILMN_1751901	TMEM163	1.25	0.00191	-0.13	0.734	-0.16	0.586	-0.17	0.931
ILMN_2343310	DYNC2H1	1.25	0.00276	0.41	0.224	0.66	0.0308	-0.01	0.997
ILMN_1804051	SNX8	1.25	0.00306	1.04	0.00957	-0.06	0.875	0.25	0.927
ILMN_2196337	ASUN	1.25	0.00731	1.15	0.013	1.65	0.000735	0	0.998
ILMN_1667476	LTBR	1.25	0.0138	0.55	0.243	0.09	0.849	-0.32	0.927
ILMN_1793630	SLC4A3	1.24	0.000546	0.71	0.011	0.61	0.00981	0.04	0.977
ILMN_1849186	ZNF704	1.24	0.000814	0.7	0.0161	1.64	6.55e-05	0.09	0.947
ILMN_1656938	SLC37A2	1.24	0.00151	0.23	0.458	-0.39	0.127	0.41	0.927
ILMN_1777220	VCP	1.24	0.0016	0.73	0.0244	1.02	0.00188	0.15	0.931
ILMN_3224926	RBM47	1.24	0.00187	1.05	0.00529	0.98	0.00281	0.17	0.931
ILMN_1657893	TXNRD2	1.24	0.00214	0.9	0.0122	1.41	0.000398	0.07	0.966
ILMN_1696643	TLN1	1.24	0.00769	0.61	0.139	0.9	0.0191	-0.16	0.94
ILMN_1787190	NRP2	1.24	0.0179	0.8	0.106	0.72	0.0915	0.59	0.927
ILMN_2349071	ADGRG2	1.23	0.00146	0.82	0.0122	0.15	0.572	0.05	0.974
ILMN_2227248	SLAMF9	1.23	0.00764	0.37	0.37	0.68	0.0579	0.61	0.927
ILMN_1793476	PRKCDBP	1.23	0.0108	0.61	0.166	0.52	0.169	0.76	0.927
ILMN_1680643	G2E3	1.22	0.00128	0.96	0.00519	1.08	0.000915	-0.03	0.988
ILMN_1703374	NAV1	1.22	0.00146	1.05	0.00398	1.22	0.000525	0.2	0.927
ILMN_1728071	KRAS	1.22	0.00372	1.03	0.0105	1.93	0.000123	-0.09	0.961
ILMN_1752658	NGFR	1.22	0.0186	1.6	0.00688	-0.02	0.965	-0.11	0.968
ILMN_1744815	NECTIN1	1.21	0.00177	0.35	0.24	0.56	0.0361	0.06	0.969
ILMN_2212909	MELK	1.21	0.00238	0.85	0.0155	0.89	0.0053	0.12	0.94
ILMN_1732967	PPP1R18	1.21	0.00307	0.54	0.102	0.47	0.105	-0.02	0.991
ILMN_1657111	AHNAK2	1.21	0.00392	0.32	0.37	0.68	0.0316	0.59	0.927
ILMN_1652486	THAP7	1.21	0.0128	0.96	0.0414	1.09	0.0115	0.29	0.927
ILMN_1757631	DBNDD1	1.21	0.0298	0.75	0.166	0.23	0.649	0.1	0.977
ILMN_1682996	VWA5A	1.2	0.000292	0.82	0.00246	0.52	0.00946	-0.09	0.934
ILMN_1890614	FAM212B	1.2	0.00138	0.38	0.166	0.12	0.633	0.34	0.927
ILMN_2402172	SEPT4	1.2	0.00247	0.08	0.848	-0.3	0.265	-0.41	0.927
ILMN_2386982	PRKCZ	1.2	0.00633	0.52	0.173	0.76	0.0281	0.24	0.928
ILMN_1667199	SQRDL	1.19	0.00227	0.63	0.0489	0.05	0.885	0.03	0.989
ILMN_1662316	VPS33A	1.19	0.00562	0.77	0.0448	0.39	0.218	0.22	0.93
ILMN_3178050	SPECC1	1.19	0.0126	1.06	0.0247	0.52	0.167	0.39	0.927
ILMN_1801442	KRT81	1.19	0.0141	0.39	0.4	-0.31	0.436	0.31	0.927
ILMN_1663976	PDLIM4	1.18	0.00177	1.13	0.00273	1.82	6.5e-05	0.02	0.99
ILMN_1656718	DEF8	1.18	0.00217	1.02	0.00576	0.9	0.00409	0.48	0.927
ILMN_1669599	DENND4C	1.18	0.00421	0.59	0.0885	0.95	0.00595	0.24	0.927
ILMN_3298716	FOSL1	1.18	0.0109	0.54	0.193	0.12	0.779	-0.06	0.98
ILMN_1708728	H2AFJ	1.18	0.0376	0.98	0.0826	0.44	0.377	0.45	0.927
ILMN_1707695	IFIT1	1.17	0.00126	0.41	0.121	0.1	0.698	0.14	0.931
ILMN_2185845	BRSK1	1.17	0.00225	0.74	0.0237	0.33	0.204	-0.11	0.944
ILMN_2204545	ST3GAL4	1.17	0.00489	0.38	0.284	-0.23	0.465	-0.17	0.931
ILMN_1658094	ZNF365	1.17	0.0063	1.01	0.0151	1.69	0.000361	0.15	0.934
ILMN_1737163	SH3BGRL3	1.17	0.0219	0.72	0.14	0.71	0.0946	0.1	0.972
ILMN_1745299	FABP7	1.17	0.0233	0.4	0.453	1.46	0.00436	0.1	0.971
ILMN_1692760	DPAGT1	1.16	0.00926	0.53	0.188	0.44	0.196	0.39	0.927
ILMN_3224126	PPFIBP1	1.16	0.0109	0.76	0.069	1.46	0.0016	0.16	0.936
ILMN_1670881	CHST6	1.16	0.0125	0.78	0.0709	0.68	0.0689	0.2	0.931
ILMN_1730084	COMT	1.16	0.0142	1	0.0325	1.45	0.00239	0.49	0.927
ILMN_1671808	CSAG3	1.16	0.0185	0.64	0.166	0.7	0.0863	0	0.999
ILMN_1736751	VPS26B	1.15	0.00122	0.69	0.0167	0.15	0.526	0.44	0.927
ILMN_2307025	CPNE1	1.15	0.00384	0.32	0.345	0.7	0.0211	0.3	0.927
ILMN_1791067	TESK1	1.15	0.00452	0.61	0.075	0.74	0.0191	0.3	0.927
ILMN_1723300	TMEM255B	1.15	0.0105	0.8	0.0556	0.3	0.406	0.44	0.927
ILMN_1713301	DGCR2	1.14	0.000583	1.21	0.000648	1.36	8.43e-05	0.17	0.927
ILMN_1743367	FZD4	1.14	0.000881	0.66	0.0154	1.01	0.000646	0.3	0.927
ILMN_1690982	DDT	1.14	0.0014	1.21	0.00145	1.25	0.000303	0.16	0.93
ILMN_1772163	PRKY	1.14	0.00146	0.55	0.049	1.14	0.000548	-0.22	0.927
ILMN_1809139	AHCTF1	1.14	0.0016	1.16	0.00191	0.95	0.00174	-0.07	0.957
ILMN_1793572	ANKRD20A11P	1.14	0.00177	0.29	0.307	0.13	0.626	-0.01	0.997
ILMN_2387505	AP1B1	1.14	0.00263	0.93	0.00928	0.83	0.00627	-0.11	0.943
ILMN_3249435	UBASH3B	1.14	0.0033	0.15	0.682	-0.25	0.372	-0.36	0.927
ILMN_2386179	ZMYND8	1.14	0.0036	0.57	0.08	0.82	0.00942	0.04	0.983
ILMN_1808587	ZFHX3	1.14	0.00573	0.31	0.39	0.5	0.103	0.27	0.927
ILMN_2403458	SMARCB1	1.14	0.00589	0.85	0.0265	1.16	0.0025	-0.28	0.927
ILMN_1664798	GRHPR	1.14	0.00741	0.58	0.12	1.16	0.00335	0.36	0.927
ILMN_2306033	PRAME	1.14	0.00873	1.16	0.00989	1.4	0.00141	-0.15	0.936
ILMN_2196335	ASUN	1.14	0.0112	0.94	0.032	1.5	0.00135	-0.27	0.927
ILMN_1655126	PI4KAP1	1.13	0.000424	1.22	0.000508	1.55	3.39e-05	0.08	0.943
ILMN_2358069	MAD1L1	1.13	0.00127	1.05	0.00221	0.44	0.0541	0.45	0.927
ILMN_1663954	NELFCD	1.13	0.0014	0.94	0.00415	0.86	0.00228	0.41	0.927
ILMN_1752249	PIEZO1	1.13	0.00241	0.72	0.0246	0.89	0.00388	0.32	0.927
ILMN_2404049	RBM38	1.13	0.00312	0.71	0.0319	0.84	0.00675	0.14	0.931
ILMN_1668863	LYPD1	1.13	0.00324	0.21	0.538	0.65	0.0238	0.03	0.989
ILMN_1699545	PCSK7	1.13	0.00358	0.21	0.549	0.46	0.0988	0.36	0.927
ILMN_1784037	ZBTB40	1.13	0.00567	0.87	0.0216	1.51	0.000487	0.19	0.931
ILMN_2144401	GLB1L2	1.13	0.0257	0.49	0.325	0.49	0.245	-0.04	0.989
ILMN_2413251	EWSR1	1.13	0.0406	1	0.0727	1.03	0.0377	0.4	0.927
ILMN_1670609	ATOX1	1.13	0.0422	0.74	0.18	0.53	0.266	0.68	0.927
ILMN_1652677	FAM89A	1.12	0.0011	1.18	0.00119	1.78	3.41e-05	0.12	0.931
ILMN_1723158	NOP2	1.12	0.00116	0.48	0.0587	0.31	0.151	0.08	0.949
ILMN_1752897	RPL23AP32	1.12	0.00131	0.31	0.233	0.48	0.0374	-0.09	0.943
ILMN_1747504	AHCTF1	1.12	0.00245	0.98	0.00597	0.52	0.0464	0.13	0.931
ILMN_1797786	MAPK12	1.12	0.00249	0.62	0.0447	0.41	0.109	0.08	0.957
ILMN_1737993	ERBB3	1.12	0.0196	0.54	0.243	1.01	0.018	0.41	0.927
ILMN_3249406	URB2	1.11	0.00138	1.01	0.00266	1.35	0.000166	0.09	0.945
ILMN_3267670	G2E3	1.11	0.00298	0.84	0.0139	0.59	0.0315	-0.08	0.957
ILMN_2374352	DBNDD1	1.11	0.0104	0.26	0.549	0.04	0.932	0.02	0.996
ILMN_1787762	HEATR1	1.1	0.00139	0.8	0.00809	0.4	0.0745	0.14	0.931
ILMN_1653828	CHFR	1.1	0.00145	0.81	0.0079	1.03	0.000771	0.12	0.931
ILMN_1758823	SMARCB1	1.1	0.00264	0.81	0.0139	1.24	0.000551	-0.17	0.93
ILMN_3281195	SLC16A6	1.1	0.0038	0.93	0.0105	0.1	0.733	0.41	0.927
ILMN_2107004	GPR1	1.1	0.00475	0.7	0.0425	1.3	0.000852	1.04	0.73
ILMN_1788878	MORN4	1.1	0.00567	1	0.0107	0.79	0.0144	0.06	0.977
ILMN_1764410	GUCD1	1.1	0.00767	0.94	0.0189	1.28	0.00162	0.31	0.927
ILMN_1776181	BIRC3	1.1	0.00768	-0.6	0.101	-1.41	0.000911	0.2	0.931
ILMN_2166506	XRCC6	1.1	0.0219	0.49	0.295	0.64	0.11	0.59	0.927
ILMN_1908918	SDIM1	1.1	0.0226	0.33	0.514	1.57	0.002	0.55	0.927
ILMN_1740169	TYRO3	1.09	0.00135	0.67	0.0164	0.85	0.00205	0.07	0.958
ILMN_1727134	KLHL42	1.09	0.00152	0.78	0.00972	1.69	5.76e-05	0.01	0.997
ILMN_3196019	FAM60A	1.09	0.00267	0.58	0.0525	1.51	0.000187	-0.31	0.927
ILMN_1805999	MYO1D	1.09	0.00452	0.91	0.013	0.97	0.00403	-0.06	0.973
ILMN_1689177	PLPP4	1.09	0.0128	1.18	0.011	0.78	0.0313	0.08	0.971
ILMN_1744959	NFX1	1.09	0.0141	0.63	0.127	1.19	0.00487	0.36	0.927
ILMN_2155322	ZNF652	1.09	0.0293	0.07	0.92	0.94	0.0337	0.47	0.927
ILMN_2337974	PKIA	1.08	0.00072	1.18	0.000674	0.13	0.5	0.16	0.927
ILMN_1669703	TNK2	1.08	0.00249	0.5	0.0804	1.14	0.000773	0.28	0.927
ILMN_1754795	FAT1	1.08	0.00702	1.31	0.00366	0.94	0.00699	0.07	0.973
ILMN_1785756	H2AFX	1.08	0.00856	0.52	0.152	0.06	0.876	-0.07	0.973
ILMN_1701789	IFIT3	1.08	0.0159	0.86	0.0493	0.71	0.0572	0.27	0.928
ILMN_1697267	PRKCZ	1.08	0.0181	0.65	0.134	0.9	0.0232	0.35	0.927
ILMN_1670809	NRM	1.08	0.0223	0.66	0.14	1	0.0179	0.5	0.927
ILMN_1717990	CALD1	1.08	0.0237	0.23	0.675	0.87	0.035	0.34	0.927
ILMN_2344079	ZGPAT	1.08	0.0494	0.71	0.198	0.57	0.236	-0.01	0.998
ILMN_2181968	CBL	1.07	0.000897	0.24	0.301	0.14	0.483	-0.06	0.958
ILMN_1751789	HNMT	1.07	0.00187	0.57	0.0425	0.56	0.0224	0.27	0.927
ILMN_1653292	PFKFB4	1.07	0.00288	0.7	0.0262	0.95	0.0025	0.16	0.931
ILMN_2309848	FXYD5	1.07	0.00506	0.55	0.0916	1.45	0.000389	0.36	0.927
ILMN_1763887	SFI1	1.07	0.00645	0.27	0.461	0.57	0.0559	0.13	0.94
ILMN_2371440	B3GAT1	1.07	0.00887	1.18	0.00715	1.01	0.00595	0.13	0.943
ILMN_1668748	MED15	1.07	0.0111	0.98	0.02	1.05	0.00644	-0.49	0.927
ILMN_3238221	FLJ42627	1.07	0.0177	0.79	0.0685	0.56	0.133	0	1
ILMN_1706238	CSE1L	1.06	0.000546	0.85	0.00221	0.91	0.000453	0.05	0.962
ILMN_1728224	OGFR	1.06	0.00191	0.59	0.0337	0.66	0.00981	-0.24	0.927
ILMN_1737611	VAMP1	1.06	0.00249	0.72	0.019	0.54	0.032	-0.04	0.98
ILMN_1751086	ATL3	1.06	0.00801	0.38	0.281	-0.22	0.481	0.26	0.927
ILMN_1733703	TRMU	1.06	0.0254	0.64	0.165	0.46	0.241	0.39	0.927
ILMN_2350183	ST5	1.06	0.026	0.7	0.13	0.58	0.143	-0.02	0.995
ILMN_1768973	HIST2H2AC	1.06	0.0274	0.69	0.138	0.87	0.0385	0.3	0.927
ILMN_2364022	SLC16A3	1.05	0.00145	0.5	0.0467	0.18	0.401	-0.01	0.995
ILMN_2370825	ATM	1.05	0.00169	-0.13	0.652	0.31	0.153	0.02	0.992
ILMN_1700257	C4orf32	1.05	0.00223	0.28	0.298	0.45	0.0594	0.13	0.931
ILMN_1685005	TNFRSF1A	1.05	0.00258	0.59	0.0412	0.07	0.804	-0.07	0.964
ILMN_2397602	ERBB3	1.05	0.003	0.72	0.0208	0.92	0.00263	0.51	0.927
ILMN_1810922	PCNT	1.05	0.00494	0.51	0.104	0.92	0.00449	0.35	0.927
ILMN_3247578	FAT1	1.05	0.00496	0.86	0.0151	0.74	0.0139	-0.13	0.934
ILMN_1716264	ANKRD1	1.05	0.0144	1.6	0.00238	-1.02	0.00879	0.19	0.931
ILMN_1652407	ZMYND8	1.05	0.0173	0.65	0.118	0.8	0.034	0.08	0.972
ILMN_2108735	EEF1A2	1.05	0.0212	-0.37	0.413	-0.55	0.144	0.08	0.973
ILMN_2367010	ADGRG6	1.05	0.0322	0.87	0.0743	0.24	0.585	-0.17	0.943
ILMN_1700031	PRAME	1.04	0.00237	1.34	0.000902	1.46	0.000149	-0.04	0.98
ILMN_1668345	OAF	1.04	0.0028	0.98	0.00486	0.59	0.0225	0.06	0.964
ILMN_1719649	TMEM63A	1.04	0.00367	0.27	0.373	0.27	0.288	-0.04	0.979
ILMN_2177965	RPS19BP1	1.04	0.0128	0.47	0.227	0.48	0.151	0.55	0.927
ILMN_1679880	THOC6	1.04	0.0133	0.52	0.177	1.44	0.00124	0.21	0.931
ILMN_1706660	HYI	1.04	0.0157	0.3	0.489	0.46	0.186	0.32	0.927
ILMN_2313889	ZNF682	1.04	0.0282	0.1	0.87	0.97	0.0226	0.25	0.931
ILMN_1803277	MVP	1.04	0.0346	0.48	0.337	-0.31	0.479	0.3	0.93
ILMN_1807283	NDST1	1.03	0.00187	0.5	0.0548	0.74	0.00477	0.47	0.927
ILMN_2362457	ZDHHC16	1.03	0.00269	0.36	0.196	0.45	0.062	0.38	0.927
ILMN_1694126	KIF24	1.03	0.00346	0.74	0.02	1.02	0.00159	0.1	0.947
ILMN_3240433	GSTT2B	1.03	0.00558	1.09	0.00529	1.59	0.000226	-0.09	0.953
ILMN_2119297	SAMD4A	1.03	0.0155	0.86	0.0399	0.03	0.945	0.32	0.927
ILMN_1757408	ZNF256	1.03	0.0162	0.67	0.0962	1.16	0.00476	-0.09	0.964
ILMN_1712766	ERGIC2	1.03	0.0229	0.82	0.0652	1.34	0.0033	-0.12	0.958
ILMN_1781983	AP1B1	1.03	0.0237	0.91	0.0469	1.33	0.00379	0.29	0.927
ILMN_1700204	ZMYND8	1.02	0.00162	0.33	0.181	0.23	0.284	-0.08	0.947
ILMN_1651776	FHOD1	1.02	0.00245	0.75	0.0135	0.46	0.0533	-0.01	0.996
ILMN_1716080	CBL	1.02	0.00297	0.49	0.0806	0.19	0.432	-0.16	0.931
ILMN_1732809	ALG9	1.02	0.00355	-0.01	0.979	0.16	0.551	0.22	0.927
ILMN_1725700	MOV10	1.02	0.00419	0.45	0.129	0.09	0.755	0.26	0.927
ILMN_2283398	DUSP4	1.02	0.006	0.89	0.0135	1.26	0.000848	0.1	0.95
ILMN_1805693	GMIP	1.02	0.013	0.69	0.072	0.16	0.657	0.3	0.927
ILMN_3255061	SPECC1	1.02	0.0132	0.67	0.0792	0.61	0.0647	-0.06	0.979
ILMN_1689004	TNFRSF12A	1.02	0.0138	0.41	0.292	0.65	0.0541	0	0.998
ILMN_1676905	TIGD7	1.02	0.0241	0.62	0.157	0.65	0.0889	-0.08	0.976
ILMN_1767351	AR	1.02	0.0348	0.55	0.251	1.29	0.00694	0.23	0.931
ILMN_2392352	CTPS2	1.01	0.000702	0.91	0.00167	1.46	3.58e-05	0.08	0.936
ILMN_1764964	IFNGR2	1.01	0.00134	0.43	0.0675	-0.02	0.922	0.07	0.955
ILMN_1772821	KIAA1671	1.01	0.00167	0.73	0.0105	0.64	0.00806	0.19	0.927
ILMN_1657234	CCL20	1.01	0.00177	0.2	0.456	-0.04	0.889	0.03	0.983
ILMN_1766275	PIK3CD	1.01	0.00225	0.44	0.0902	0.82	0.00298	0.1	0.938
ILMN_1801464	ANKFY1	1.01	0.00241	0.34	0.201	0.76	0.00476	-0.04	0.98
ILMN_2109708	TYMP	1.01	0.00249	0.41	0.119	0.32	0.154	0.16	0.93
ILMN_2344662	HMGA2	1.01	0.00263	0.72	0.0164	-0.1	0.711	-0.08	0.956
ILMN_1754126	SH2D5	1.01	0.00391	0.19	0.543	0.82	0.00528	0.1	0.944
ILMN_1700762	PBX4	1.01	0.0051	0.71	0.0302	0.86	0.00566	0.34	0.927
ILMN_2367753	ATP2B4	1.01	0.016	0.64	0.107	0.88	0.0171	0.08	0.97
ILMN_1692539	SH3BP1	1.01	0.0168	0.62	0.116	-0.29	0.412	-0.36	0.927
ILMN_1809477	CARHSP1	1.01	0.0197	0.72	0.0847	0.96	0.0139	0.46	0.927
ILMN_3237956	ZC3H12C	1	0.000812	0.13	0.589	0.42	0.0275	0.02	0.991
ILMN_1753639	MTAP	1	0.00191	0.45	0.0721	0.8	0.0026	0.04	0.979
ILMN_1709483	MRE11A	1	0.0025	0.36	0.177	0.12	0.62	0.09	0.946
ILMN_1749892	EGLN1	1	0.00263	0.96	0.00415	1.18	0.000411	0.25	0.927
ILMN_1791593	DENND5B	1	0.00291	1.01	0.00373	2.05	3.31e-05	0.2	0.927
ILMN_1741604	CSAG3	1	0.00295	-0.02	0.96	-0.26	0.265	0.03	0.988
ILMN_1737535	TAF4	1	0.00329	0.44	0.114	0.76	0.00658	0.13	0.931
ILMN_2372413	BID	1	0.00349	1.04	0.00385	1.33	0.000302	0.37	0.927
ILMN_1725485	RGS17	1	0.00682	1.03	0.00716	1.6	0.000227	-0.05	0.979
ILMN_1680579	ATP2B4	1	0.0121	0.61	0.0968	0.87	0.0125	0.11	0.951
ILMN_2075800	PTK6	1	0.0126	-0.01	0.992	-0.32	0.32	0.2	0.931
ILMN_2210199	NLGN4Y	1	0.0153	1.05	0.0155	1.04	0.00695	-0.09	0.964
ILMN_1745397	OAS3	1	0.017	0.26	0.543	0.15	0.699	-0.05	0.984
ILMN_1767837	GOLT1B	1	0.0196	0.87	0.0414	1.47	0.00142	-0.14	0.945
ILMN_1706386	SLC39A4	1	0.022	0.43	0.316	-0.11	0.789	0.36	0.927
ILMN_1677877	UBE2L3	1	0.0311	0.87	0.0606	1.68	0.00126	0.35	0.927
ILMN_3289172	KDM4A-AS1	1	0.0334	0.48	0.302	0.79	0.0539	0.47	0.927
ILMN_2315569	N6AMT1	1	0.0394	0.36	0.491	0.99	0.025	0.55	0.927
