# Supplementary material for: The role of the cancer stem cell marker CD271 in DNA damage response and drug resistance of melanoma cells
Source: Oncogenesis. 2017 Jan 23;6(1):e291–. doi: 10.1038/oncsis.2016.88 (PMC5294251; doi:10.1038/oncsis.2016.88)
Supplement: Supplementary Table S3 [file oncsis201688x20.xlsx]

## Sheet: Fote-Par_up
PROBE_ID	SYMBOL	Vind,Par	Vind,Par	Fote,Par	Fote,Par	Eto,Par	Eto,Par	Cis,Par	Cis,Par
		log2FC	Qval	log2FC	Qval	log2FC	Qval	log2FC	Qval
ILMN_1741430	MAGEA10	2.67	0.0232	5.1	0.00153	0.64	0.532	1.06	0.927
ILMN_1795639	MGMT	0.66	0.438	4.89	0.000534	0.46	0.566	0.62	0.927
ILMN_1737640	CSAG1	4.3	0.000325	4.33	0.000508	3.89	0.000198	0.93	0.927
ILMN_2082209	TOX2	3.79	0.00119	3.84	0.0015	4.78	0.000117	0.82	0.927
ILMN_2231003	MAGEA12	3.56	0.000199	3.68	0.000287	3.38	8.56e-05	0.34	0.93
ILMN_3298423	TOX2	3.23	0.000696	3.34	0.000865	3.83	9.75e-05	0.67	0.927
ILMN_2412880	CSAG3	3.16	7.98e-05	3.21	0.000114	2.69	6.09e-05	0.35	0.927
ILMN_3244117	STMN3	3.37	0.00013	3.01	0.000413	5.03	9.62e-06	0.63	0.927
ILMN_1761122	CSAG3	3.08	0.000387	2.88	0.000865	2.59	0.000362	0.34	0.93
ILMN_2372681	MAGEA6	2.88	3.14e-05	2.82	4.19e-05	1.74	0.000126	0.23	0.927
ILMN_1671777	FGF13	0.63	0.0315	2.78	3.42e-05	1.14	0.000817	0.04	0.984
ILMN_1666894	CSPG4	3.02	0.000402	2.61	0.0013	3.35	8.56e-05	-0.25	0.931
ILMN_1755537	EIF1AY	-0.71	0.558	2.6	0.0413	-0.39	0.737	-0.59	0.931
ILMN_1701461	TIMP3	2.51	0.00239	2.58	0.0026	1.59	0.0113	0.26	0.935
ILMN_1664859	ST8SIA1	2.77	2.05e-05	2.55	4.19e-05	2.64	1.32e-05	0.14	0.931
ILMN_1753312	PLXDC2	2.78	0.000163	2.46	0.000489	3.13	3.31e-05	0.44	0.927
ILMN_2297352	CSAG3	2.58	0.000361	2.43	0.000729	2.11	0.000371	0.31	0.927
ILMN_1707070	PCOLCE	0.22	0.702	2.26	0.00224	1.76	0.00295	0.44	0.927
ILMN_1685834	AMPH	2.36	0.00162	2.18	0.00313	1.95	0.00189	0.31	0.931
ILMN_1670821	TXLNGY	-0.08	0.775	2.17	6.02e-05	-0.04	0.877	-0.06	0.962
ILMN_3299393	PNMAL1	0.57	0.385	2.12	0.00847	0.43	0.485	0.58	0.927
ILMN_2169801	TPSAB1	0.39	0.579	2.09	0.00972	2.39	0.00184	-0.23	0.949
ILMN_1719759	TNC	2.93	3.38e-05	2.06	0.000413	0.77	0.0162	0.03	0.989
ILMN_1654697	ZNF280B	1.81	0.000178	2.04	0.000148	2.54	1.32e-05	0.18	0.927
ILMN_3243238	TPSB2	0.49	0.455	2.01	0.0105	2.27	0.00213	-0.06	0.989
ILMN_1759097	MLLT11	0.43	0.0785	1.98	0.00011	0.58	0.015	0.19	0.927
ILMN_2096083	PLEKHA5	2.47	0.00145	1.89	0.00659	3.3	0.000105	0.09	0.979
ILMN_1803376	AEBP2	2.48	3.38e-05	1.86	0.000287	2.84	9.62e-06	0.08	0.958
ILMN_1718783	EXTL1	2.57	1.17e-05	1.81	0.000114	1.38	9.64e-05	0.15	0.93
ILMN_1679208	LHFPL3-AS1	0.86	0.0189	1.77	0.000851	2.08	8.37e-05	-0.12	0.943
ILMN_1675062	MYL9	1.99	0.00139	1.77	0.00304	0.43	0.276	0.31	0.927
ILMN_2366212	CD79B	0.75	0.074	1.76	0.00228	0.95	0.0193	0.21	0.931
ILMN_1739813	HYAL1	0.01	0.984	1.73	0.00385	-0.82	0.0487	0.38	0.927
ILMN_2145670	TNC	2.58	3.1e-05	1.7	0.000413	0.75	0.00696	0.02	0.99
ILMN_1675651	MAGEA6	2.33	5.69e-05	1.69	0.000508	0.28	0.259	-0.2	0.927
ILMN_1762106	MMP2	1.45	0.000789	1.69	0.000511	0.7	0.0143	0.26	0.927
ILMN_1803005	MMACHC	-0.1	0.686	1.66	0.000197	0.06	0.8	0	0.999
ILMN_1757604	TPM2	2.12	0.00361	1.64	0.0153	1.2	0.028	0.68	0.927
ILMN_1749848	SLC35F1	1.83	0.0175	1.64	0.0332	2.53	0.0017	0.66	0.927
ILMN_3260910	CSAG3	1.85	0.00177	1.63	0.00425	1.23	0.0068	0.3	0.927
ILMN_1785170	ARMCX2	-0.84	0.01	1.62	0.00057	-0.88	0.00393	-0.15	0.931
ILMN_1716264	ANKRD1	1.05	0.0144	1.6	0.00238	-1.02	0.00879	0.19	0.931
ILMN_1752658	NGFR	1.22	0.0186	1.6	0.00688	-0.02	0.965	-0.11	0.968
ILMN_2048011	ST8SIA1	1.91	0.000222	1.59	0.000851	2.01	5.93e-05	0.16	0.931
ILMN_1696317	CACNA2D4	0.17	0.636	1.59	0.00155	0.45	0.142	0.11	0.951
ILMN_1790160	KIT	0.55	0.363	1.59	0.0215	0.73	0.184	0.5	0.927
ILMN_1699206	FHDC1	1.45	0.00451	1.58	0.00385	1.06	0.0105	0.57	0.927
ILMN_1679460	PPFIBP1	1.97	0.00146	1.57	0.0057	2.36	0.000204	0.35	0.927
ILMN_1693985	JPH1	-0.13	0.679	1.56	0.000718	0.93	0.00306	0.11	0.942
ILMN_1703852	EFNB2	1.32	0.000833	1.55	0.000524	0.91	0.00248	0.04	0.983
ILMN_1740155	COL9A3	1.51	0.00187	1.53	0.00222	1.26	0.00214	0.15	0.938
ILMN_1758728	FANCG	2.1	0.000894	1.52	0.00576	1.8	0.000776	0.54	0.927
ILMN_1686664	MT2A	1.12	0.0581	1.51	0.0214	1.44	0.0125	0.26	0.932
ILMN_1821176	RNF125	1.33	0.00116	1.5	0.000865	2.11	3.47e-05	0.36	0.927
ILMN_1652276	MAGEA3	1.53	0.000829	1.5	0.00132	0.06	0.855	-0.23	0.927
ILMN_1742789	LPXN	1.76	0.000102	1.48	0.000413	0.55	0.0175	-0.25	0.927
ILMN_2229922	KIAA1551	1.67	0.000789	1.47	0.00195	2.51	3.41e-05	0.01	0.996
ILMN_1789196	TPM2	2.2	0.006	1.43	0.0454	1.31	0.0352	0.89	0.927
ILMN_1741156	ARMCX5	1.83	0.00191	1.42	0.0086	1.87	0.000692	-0.3	0.927
ILMN_2096784	TFAP2C	1.97	0.000116	1.41	0.000902	0.9	0.00275	0.04	0.98
ILMN_1685690	KDM5D	-0.1	0.771	1.4	0.00176	0	0.999	-0.11	0.947
ILMN_2229379	KIT	0.41	0.54	1.4	0.0457	0.41	0.495	0.23	0.945
ILMN_1737089	CAPN5	0.61	0.135	1.39	0.00703	2.1	0.000256	0.22	0.931
ILMN_1763196	WDR72	1.78	0.000205	1.37	0.00111	1.74	7.8e-05	-0.01	0.995
ILMN_2232121	GPR65	2.57	6.48e-05	1.37	0.00203	0.26	0.378	0.1	0.951
ILMN_2390853	CTSH	0.89	0.0152	1.35	0.00261	1.82	0.00016	0.35	0.927
ILMN_1751607	FOSB	1.59	0.0121	1.35	0.0293	1.58	0.00634	-0.22	0.94
ILMN_1710544	PCDH7	0.72	0.0074	1.34	0.000508	1.23	0.000187	0.17	0.927
ILMN_1700031	PRAME	1.04	0.00237	1.34	0.000902	1.46	0.000149	-0.04	0.98
ILMN_1758392	ANKS1B	-0.34	0.44	1.34	0.0104	2.84	6.5e-05	0.3	0.927
ILMN_1783707	SPECC1	1.31	0.0014	1.33	0.00167	0.78	0.00856	0.6	0.927
ILMN_1739587	UTY	1.76	0.000178	1.31	0.00109	1.99	3.39e-05	0.06	0.964
ILMN_1754795	FAT1	1.08	0.00702	1.31	0.00366	0.94	0.00699	0.07	0.973
ILMN_1807689	PKNOX2	1.26	0.000883	1.3	0.0011	1.02	0.00109	-0.01	0.996
ILMN_1662799	GPSM3	1.35	0.00177	1.3	0.0027	1.13	0.00196	-0.02	0.993
ILMN_1796335	LPCAT2	1.28	0.00463	1.3	0.00551	0	0.996	0.6	0.927
ILMN_3236935	ARHGDIA	1.39	0.000292	1.29	0.000648	1.14	0.000293	0.09	0.943
ILMN_3244019	KANK1	1.52	0.00127	1.29	0.00356	1.17	0.00195	0.3	0.927
ILMN_2140990	CAMK1	1.8	0.000114	1.28	0.000865	-0.15	0.526	-0.1	0.94
ILMN_2285817	FAM89A	1.25	0.000709	1.28	0.000868	1.74	4.23e-05	-0.07	0.958
ILMN_1773389	PLTP	0.91	0.0226	1.28	0.00597	1.55	0.000731	-0.32	0.927
ILMN_2415826	SPECC1	0.91	0.0225	1.28	0.00615	0.28	0.413	0.14	0.943
ILMN_1652413	UCN2	2.14	0.000384	1.28	0.00674	1.06	0.00695	0.41	0.927
ILMN_2193706	HRK	0.48	0.299	1.28	0.0177	1.42	0.00442	0.62	0.927
ILMN_1697448	TXNIP	1.29	0.00155	1.27	0.00211	1.59	0.00019	0.24	0.927
ILMN_1688953	ARHGAP19	0.79	0.0257	1.27	0.00385	1.2	0.00175	0.1	0.952
ILMN_1757099	PLEKHS1	1.6	0.00172	1.27	0.00686	-0.22	0.542	0.08	0.971
ILMN_1757338	PLSCR4	0.38	0.327	1.27	0.0079	0.81	0.0279	0.07	0.975
ILMN_1812580	YDJC	1.36	0.00076	1.26	0.00155	1.36	0.000263	0.1	0.945
ILMN_1671686	DMTN	0.19	0.568	1.26	0.00304	-0.6	0.0401	-0.23	0.927
ILMN_1801043	GSN	0.98	0.0112	1.26	0.00439	0.65	0.0388	-0.01	0.997
ILMN_2129161	LRRC32	-1.42	0.00306	1.25	0.00747	-1.74	0.000414	0.15	0.938
ILMN_1807925	GNG2	0.71	0.0871	1.25	0.0116	1.58	0.0013	0.21	0.931
ILMN_1785618	SMTN	1.69	0.00392	1.25	0.0197	0.73	0.0855	0.13	0.957
ILMN_1665425	RPRM	0.38	0.164	1.24	0.00184	0.36	0.155	0.05	0.974
ILMN_1669881	TSPAN13	0.79	0.0145	1.24	0.00218	-0.11	0.711	-0.05	0.975
ILMN_1740706	PMP2	0.75	0.0212	1.24	0.00249	0.35	0.191	-0.14	0.931
ILMN_1773427	KANK1	1.33	0.00455	1.24	0.00821	1.07	0.00673	-0.14	0.943
ILMN_1815264	RHBDD3	0.93	0.00146	1.23	0.000508	0.82	0.00116	-0.24	0.927
ILMN_1789244	SOX8	1.75	0.000178	1.23	0.00145	1.96	3.39e-05	0.12	0.932
ILMN_1718152	DEPDC7	1.46	0.00192	1.23	0.00576	0.68	0.0388	0.08	0.966
ILMN_2406299	SEMA3B	0.86	0.104	1.23	0.0356	1.7	0.00342	-0.12	0.969
ILMN_1655126	PI4KAP1	1.13	0.000424	1.22	0.000508	1.55	3.39e-05	0.08	0.943
ILMN_1747052	ITGA4	0.2	0.589	1.22	0.00565	1.03	0.0051	-0.1	0.957
ILMN_1793990	ID2	0.13	0.78	1.22	0.0132	1.75	0.000735	0.35	0.927
ILMN_1713301	DGCR2	1.14	0.000583	1.21	0.000648	1.36	8.43e-05	0.17	0.927
ILMN_3182275	FAM160B1	0.66	0.0134	1.21	0.00102	0.37	0.0847	0.01	0.996
ILMN_1690982	DDT	1.14	0.0014	1.21	0.00145	1.25	0.000303	0.16	0.93
ILMN_1761093	B3GAT1	1.7	0.00155	1.21	0.0104	1.07	0.00759	0.17	0.934
ILMN_2362346	TRPV4	1.82	3.38e-05	1.2	0.000508	0.91	0.000505	-0.09	0.934
ILMN_1662731	COL4A3	0.98	0.00263	1.19	0.00144	-0.13	0.595	-0.08	0.954
ILMN_1726289	KIAA1551	1.42	0.000387	1.19	0.00145	2.14	2.23e-05	0	0.998
ILMN_1743677	HNRNPU	1.3	0.000686	1.19	0.00153	1.18	0.000411	0.13	0.931
ILMN_2314417	HYAL1	-0.12	0.689	1.19	0.002	-0.26	0.292	0.21	0.927
ILMN_2383163	DEPDC7	1.46	0.00442	1.19	0.0138	0.78	0.0408	0.2	0.931
ILMN_1664861	ID1	0.88	0.0593	1.19	0.0221	1.4	0.00437	0.66	0.927
ILMN_2337974	PKIA	1.08	0.00072	1.18	0.000674	0.13	0.5	0.16	0.927
ILMN_1652677	FAM89A	1.12	0.0011	1.18	0.00119	1.78	3.41e-05	0.12	0.931
ILMN_1744725	BTBD6	1.58	0.000249	1.18	0.00158	1.7	5.93e-05	0.47	0.927
ILMN_2221808	DGCR5	-0.33	0.263	1.18	0.00361	1.07	0.00195	0.4	0.927
ILMN_2371440	B3GAT1	1.07	0.00887	1.18	0.00715	1.01	0.00595	0.13	0.943
ILMN_1689177	PLPP4	1.09	0.0128	1.18	0.011	0.78	0.0313	0.08	0.971
ILMN_2076600	ITM2A	0.16	0.568	1.17	0.00205	1.26	0.00041	0.17	0.93
ILMN_1752451	CTSH	0.67	0.0601	1.17	0.00696	1.57	0.00048	0.05	0.979
ILMN_1749962	NCAM2	0.26	0.509	1.17	0.0105	0.58	0.0893	0.27	0.927
ILMN_3230215	TOX2	0.91	0.0328	1.17	0.0136	1.34	0.00284	0.09	0.966
ILMN_1770244	CBX1	-0.1	0.873	1.17	0.0387	1.18	0.0188	0.63	0.927
ILMN_1809139	AHCTF1	1.14	0.0016	1.16	0.00191	0.95	0.00174	-0.07	0.957
ILMN_1782810	ACTRT3	-0.13	0.663	1.16	0.00249	-0.07	0.817	0.1	0.949
ILMN_1719627	SLC27A3	0.81	0.0253	1.16	0.00617	1.58	0.000371	0.17	0.931
ILMN_2306033	PRAME	1.14	0.00873	1.16	0.00989	1.4	0.00141	-0.15	0.936
ILMN_2059535	PPM1F	1.66	0.00194	1.16	0.0138	1.79	0.000521	0.49	0.927
ILMN_1669523	FOS	0.43	0.416	1.16	0.0442	0.93	0.0574	-0.09	0.979
ILMN_1785439	CD79B	0.27	0.486	1.15	0.0124	0.61	0.081	0.01	0.997
ILMN_2196337	ASUN	1.25	0.00731	1.15	0.013	1.65	0.000735	0	0.998
ILMN_1680364	CD109	0.64	0.0435	1.14	0.0042	0.28	0.3	0.3	0.927
ILMN_1771841	FOSL1	1.68	0.000664	1.14	0.00597	0.41	0.167	0.07	0.971
ILMN_1806320	PPFIBP1	1.53	0.00565	1.14	0.0258	1.76	0.00122	0.34	0.927
ILMN_1728498	PCBP4	0.27	0.322	1.13	0.00252	1.31	0.000346	0.04	0.979
ILMN_1663976	PDLIM4	1.18	0.00177	1.13	0.00273	1.82	6.5e-05	0.02	0.99
ILMN_1752046	SH2B3	0.93	0.00747	1.12	0.004	0.8	0.00788	-0.13	0.934
ILMN_1798485	ATP6V1E1	1.26	0.0057	1.12	0.0123	1.26	0.00268	0.39	0.927
ILMN_1683891	TFAP2C	1.6	0.000478	1.11	0.00415	0.94	0.00363	0.16	0.931
ILMN_1681118	CAPRIN2	1.41	0.00124	1.11	0.00486	2.48	2.65e-05	-0.05	0.979
ILMN_1807050	SHC4	0.45	0.278	1.11	0.0211	1.72	0.000865	-0.21	0.931
ILMN_1800512	HMOX1	1.46	0.0066	1.11	0.0273	0.04	0.934	0.16	0.947
ILMN_3272603	FAM60A	1.61	0.000274	1.1	0.0024	2.04	3.31e-05	-0.17	0.93
ILMN_1714082	CMAS	1.41	0.00117	1.1	0.00495	1.62	0.00019	0	0.998
ILMN_1803995	TM7SF3	1.42	0.0017	1.1	0.00747	2.26	5.76e-05	-0.44	0.927
ILMN_1751793	PCNX2	0.74	0.0085	1.09	0.00172	0.66	0.00797	-0.15	0.93
ILMN_1713529	SEMA6A	0.7	0.0129	1.09	0.00191	1.41	0.000139	0	0.998
ILMN_1657683	C1orf198	0.73	0.0166	1.09	0.00342	1.33	0.000329	-0.05	0.978
ILMN_3240433	GSTT2B	1.03	0.00558	1.09	0.00529	1.59	0.000226	-0.09	0.953
ILMN_1684217	AURKB	1.34	0.0024	1.09	0.00832	0.95	0.00677	0.33	0.927
ILMN_2408851	ARHGAP30	0.36	0.0883	1.08	0.000997	0.25	0.187	0.11	0.931
ILMN_2125374	CMAS	1.48	0.000174	1.08	0.00112	1.61	3.41e-05	0.09	0.935
ILMN_1744968	KCNAB1	0.63	0.0156	1.08	0.00155	1.8	3.39e-05	0	0.997
ILMN_1728049	S100A16	1.43	0.00177	1.08	0.00872	0.91	0.00834	0.11	0.949
ILMN_1803852	CSAG3	1.58	0.00172	1.08	0.0133	0.86	0.0172	0.32	0.927
ILMN_1657708	MGLL	0.59	0.118	1.08	0.0157	-0.5	0.148	-0.02	0.994
ILMN_1810875	SYNGR1	0.09	0.87	1.08	0.0342	0.01	0.991	-0.1	0.971
ILMN_2345739	CAPRIN2	1.32	0.00249	1.07	0.00862	2.18	6.5e-05	0.06	0.974
ILMN_1734742	ARHGDIA	1.29	0.000325	1.06	0.00126	1.03	0.000371	-0.29	0.927
ILMN_1781966	OSBP2	0.46	0.102	1.06	0.00404	1.33	0.000371	0.1	0.943
ILMN_1765796	ENO2	0.91	0.00675	1.06	0.00425	0.95	0.00265	0.11	0.94
ILMN_1671005	IRF2BP2	0.61	0.052	1.06	0.00615	1.08	0.00202	0.42	0.927
ILMN_1812968	SOX18	0.39	0.288	1.06	0.0141	0.3	0.382	0.29	0.927
ILMN_3178050	SPECC1	1.19	0.0126	1.06	0.0247	0.52	0.167	0.39	0.927
ILMN_1713751	ADAM19	1.34	0.0107	1.06	0.0342	0.89	0.0374	0.39	0.927
ILMN_2358069	MAD1L1	1.13	0.00127	1.05	0.00221	0.44	0.0541	0.45	0.927
ILMN_2345908	DDX11	1.28	0.00069	1.05	0.00236	1.91	3.39e-05	-0.11	0.934
ILMN_1683664	FAM60A	1.72	0.000222	1.05	0.00356	2.22	2.63e-05	0.25	0.927
ILMN_1703374	NAV1	1.22	0.00146	1.05	0.00398	1.22	0.000525	0.2	0.927
ILMN_3224926	RBM47	1.24	0.00187	1.05	0.00529	0.98	0.00281	0.17	0.931
ILMN_2210199	NLGN4Y	1	0.0153	1.05	0.0155	1.04	0.00695	-0.09	0.964
ILMN_1718633	LRP5L	1.62	0.00223	1.05	0.0214	1.28	0.00335	0.3	0.927
ILMN_2400407	CNTN1	0.76	0.00964	1.04	0.00264	0.11	0.655	-0.08	0.951
ILMN_2372413	BID	1	0.00349	1.04	0.00385	1.33	0.000302	0.37	0.927
ILMN_1794914	UBTD1	0.76	0.0144	1.04	0.0042	0.77	0.00705	-0.05	0.979
ILMN_1738742	PLAT	0.69	0.0346	1.04	0.00716	1.48	0.000345	-0.2	0.928
ILMN_1804051	SNX8	1.25	0.00306	1.04	0.00957	-0.06	0.875	0.25	0.927
ILMN_2170949	SNX10	0.98	0.0246	1.04	0.0231	-0.11	0.79	-0.12	0.957
ILMN_1728009	TMEM171	0.48	0.301	1.04	0.0443	-0.14	0.768	0.19	0.94
ILMN_2408576	FAM129B	1.44	0.000387	1.03	0.00298	0.75	0.00558	0.03	0.989
ILMN_1763386	BID	0.99	0.00678	1.03	0.00709	1.55	0.000263	0.28	0.927
ILMN_1725485	RGS17	1	0.00682	1.03	0.00716	1.6	0.000227	-0.05	0.979
ILMN_2065690	GRAMD3	1.74	0.000509	1.03	0.00906	0.09	0.783	-0.13	0.935
ILMN_1728071	KRAS	1.22	0.00372	1.03	0.0105	1.93	0.000123	-0.09	0.961
ILMN_2286400	CAPS	0.56	0.216	1.03	0.0391	1.14	0.0127	0.05	0.987
ILMN_1710075	FAM89A	0.88	0.00264	1.02	0.00172	1.55	5.29e-05	-0.05	0.964
ILMN_1781986	UQCR10	0.75	0.0132	1.02	0.00409	0.99	0.00158	0.02	0.989
ILMN_1692973	BICD1	1.36	0.000811	1.02	0.00437	2.09	3.39e-05	0.35	0.927
ILMN_1656718	DEF8	1.18	0.00217	1.02	0.00576	0.9	0.00409	0.48	0.927
ILMN_1654690	CECR5	0.92	0.0114	1.02	0.00877	1.15	0.00175	0.12	0.945
ILMN_1785732	TNFAIP6	0.53	0.163	1.02	0.0215	1.18	0.00474	-0.02	0.993
ILMN_3237830	NAT8L	0.21	0.346	1.01	0.00172	1.63	3.64e-05	-0.05	0.971
ILMN_3249406	URB2	1.11	0.00138	1.01	0.00266	1.35	0.000166	0.09	0.945
ILMN_3273854	HNRNPA2B1	0.86	0.00489	1.01	0.00284	-0.04	0.876	0.2	0.927
ILMN_1731184	MELK	1.44	0.000378	1.01	0.00316	1.2	0.000371	0.3	0.927
ILMN_1791593	DENND5B	1	0.00291	1.01	0.00373	2.05	3.31e-05	0.2	0.927
ILMN_1775931	EPHA3	-0.61	0.0724	1.01	0.0123	0.5	0.104	-0.09	0.958
ILMN_1722781	EGR3	-0.24	0.492	1.01	0.0128	1.2	0.002	-0.07	0.972
ILMN_1693119	LYPD6B	0.32	0.356	1.01	0.0148	0.09	0.801	0.21	0.931
ILMN_1658094	ZNF365	1.17	0.0063	1.01	0.0151	1.69	0.000361	0.15	0.934
ILMN_1772189	ABCD1	0.53	0.243	1.01	0.0438	-1.2	0.00998	-0.49	0.927
ILMN_1805863	WDR81	0.59	0.202	1.01	0.0465	0.16	0.732	-0.21	0.932
ILMN_1809245	PITPNB	0.86	0.0044	1	0.00263	1.34	0.00016	0.24	0.927
ILMN_1665832	ID1	0.97	0.00303	1	0.00348	1.02	0.00101	0.29	0.927
ILMN_1808404	RHBDF1	0.97	0.00301	1	0.00348	1.14	0.000493	0.17	0.927
ILMN_1718949	SLC39A12	0.15	0.635	1	0.00808	0.76	0.0128	-0.13	0.934
ILMN_1788878	MORN4	1.1	0.00567	1	0.0107	0.79	0.0144	0.06	0.977
ILMN_1769282	FRMD6	-0.02	0.974	1	0.0278	0.5	0.167	-0.05	0.987
ILMN_1730084	COMT	1.16	0.0142	1	0.0325	1.45	0.00239	0.49	0.927
