# Supplementary material for: The role of the cancer stem cell marker CD271 in DNA damage response and drug resistance of melanoma cells
Source: Oncogenesis. 2017 Jan 23;6(1):e291–. doi: 10.1038/oncsis.2016.88 (PMC5294251; doi:10.1038/oncsis.2016.88)
Supplement: Supplementary Table S4 [file oncsis201688x21.xlsx]

## Sheet: Eto-Par_up
PROBE_ID	SYMBOL	Vind,Par	Vind,Par	Fote,Par	Fote,Par	Eto,Par	Eto,Par	Cis,Par	Cis,Par
		log2FC	Qval	log2FC	Qval	log2FC	Qval	log2FC	Qval
ILMN_3244117	STMN3	3.37	0.00013	3.01	0.000413	5.03	9.62e-06	0.63	0.927
ILMN_2082209	TOX2	3.79	0.00119	3.84	0.0015	4.78	0.000117	0.82	0.927
ILMN_1737640	CSAG1	4.3	0.000325	4.33	0.000508	3.89	0.000198	0.93	0.927
ILMN_3298423	TOX2	3.23	0.000696	3.34	0.000865	3.83	9.75e-05	0.67	0.927
ILMN_2231003	MAGEA12	3.56	0.000199	3.68	0.000287	3.38	8.56e-05	0.34	0.93
ILMN_1666894	CSPG4	3.02	0.000402	2.61	0.0013	3.35	8.56e-05	-0.25	0.931
ILMN_2096083	PLEKHA5	2.47	0.00145	1.89	0.00659	3.3	0.000105	0.09	0.979
ILMN_1753312	PLXDC2	2.78	0.000163	2.46	0.000489	3.13	3.31e-05	0.44	0.927
ILMN_1803376	AEBP2	2.48	3.38e-05	1.86	0.000287	2.84	9.62e-06	0.08	0.958
ILMN_1758392	ANKS1B	-0.34	0.44	1.34	0.0104	2.84	6.5e-05	0.3	0.927
ILMN_2412880	CSAG3	3.16	7.98e-05	3.21	0.000114	2.69	6.09e-05	0.35	0.927
ILMN_1664859	ST8SIA1	2.77	2.05e-05	2.55	4.19e-05	2.64	1.32e-05	0.14	0.931
ILMN_2355168	MGST1	2.89	0.0057	-0.3	0.794	2.6	0.00474	-0.53	0.93
ILMN_1761122	CSAG3	3.08	0.000387	2.88	0.000865	2.59	0.000362	0.34	0.93
ILMN_1654697	ZNF280B	1.81	0.000178	2.04	0.000148	2.54	1.32e-05	0.18	0.927
ILMN_1749848	SLC35F1	1.83	0.0175	1.64	0.0332	2.53	0.0017	0.66	0.927
ILMN_2229922	KIAA1551	1.67	0.000789	1.47	0.00195	2.51	3.41e-05	0.01	0.996
ILMN_1681118	CAPRIN2	1.41	0.00124	1.11	0.00486	2.48	2.65e-05	-0.05	0.979
ILMN_2169801	TPSAB1	0.39	0.579	2.09	0.00972	2.39	0.00184	-0.23	0.949
ILMN_1679460	PPFIBP1	1.97	0.00146	1.57	0.0057	2.36	0.000204	0.35	0.927
ILMN_3243238	TPSB2	0.49	0.455	2.01	0.0105	2.27	0.00213	-0.06	0.989
ILMN_1803995	TM7SF3	1.42	0.0017	1.1	0.00747	2.26	5.76e-05	-0.44	0.927
ILMN_1683664	FAM60A	1.72	0.000222	1.05	0.00356	2.22	2.63e-05	0.25	0.927
ILMN_1710124	CMTM8	1.76	0.00379	0.96	0.0608	2.2	0.000466	-0.22	0.932
ILMN_2345739	CAPRIN2	1.32	0.00249	1.07	0.00862	2.18	6.5e-05	0.06	0.974
ILMN_1726289	KIAA1551	1.42	0.000387	1.19	0.00145	2.14	2.23e-05	0	0.998
ILMN_1821176	RNF125	1.33	0.00116	1.5	0.000865	2.11	3.47e-05	0.36	0.927
ILMN_2297352	CSAG3	2.58	0.000361	2.43	0.000729	2.11	0.000371	0.31	0.927
ILMN_1758895	CTSK	-0.48	0.499	1.18	0.101	2.11	0.00434	0.31	0.932
ILMN_1737089	CAPN5	0.61	0.135	1.39	0.00703	2.1	0.000256	0.22	0.931
ILMN_1692973	BICD1	1.36	0.000811	1.02	0.00437	2.09	3.39e-05	0.35	0.927
ILMN_1763666	ALDH3B2	0.11	0.766	0.16	0.694	2.09	7.8e-05	0.07	0.968
ILMN_1750880	AMN1	1.26	0.000432	0.6	0.0204	2.08	1.56e-05	-0.03	0.979
ILMN_1679208	LHFPL3-AS1	0.86	0.0189	1.77	0.000851	2.08	8.37e-05	-0.12	0.943
ILMN_1791593	DENND5B	1	0.00291	1.01	0.00373	2.05	3.31e-05	0.2	0.927
ILMN_1808919	HPS4	0.91	0.0239	0.82	0.0432	2.05	0.000171	0.33	0.927
ILMN_3272603	FAM60A	1.61	0.000274	1.1	0.0024	2.04	3.31e-05	-0.17	0.93
ILMN_1651429	SELM	-0.31	0.741	1.27	0.154	2.03	0.0163	0.55	0.93
ILMN_1789112	TMEM145	0.33	0.236	0.11	0.776	2.02	4.6e-05	0	0.998
ILMN_1735877	EFEMP1	1.42	0.00301	0.9	0.0297	2.02	0.000179	0.12	0.952
ILMN_2048011	ST8SIA1	1.91	0.000222	1.59	0.000851	2.01	5.93e-05	0.16	0.931
ILMN_1739587	UTY	1.76	0.000178	1.31	0.00109	1.99	3.39e-05	0.06	0.964
ILMN_1789244	SOX8	1.75	0.000178	1.23	0.00145	1.96	3.39e-05	0.12	0.932
ILMN_1745811	TDRD3	0.93	0.00392	0.92	0.00551	1.96	3.39e-05	0.25	0.927
ILMN_1746673	SEPT3	-0.34	0.523	0.43	0.446	1.96	0.00128	0.31	0.93
ILMN_1685834	AMPH	2.36	0.00162	2.18	0.00313	1.95	0.00189	0.31	0.931
ILMN_1728071	KRAS	1.22	0.00372	1.03	0.0105	1.93	0.000123	-0.09	0.961
ILMN_1727360	MAOB	0.02	0.936	0.39	0.129	1.92	3.31e-05	0.03	0.982
ILMN_2345908	DDX11	1.28	0.00069	1.05	0.00236	1.91	3.39e-05	-0.11	0.934
ILMN_1736103	ITPR2	1.28	0.0121	0.99	0.0434	1.9	0.000716	0.15	0.95
ILMN_1727862	HPS4	0.75	0.0275	0.5	0.132	1.89	0.00011	0.1	0.955
ILMN_1704286	FXYD5	1.34	0.0176	0.93	0.0847	1.89	0.00162	0.71	0.927
ILMN_1660732	PPP2R2B	-0.19	0.689	0.35	0.484	1.88	0.000729	-0.04	0.989
ILMN_1733831	PGBD5	-0.5	0.202	0.42	0.318	1.87	0.000405	0.2	0.931
ILMN_1741156	ARMCX5	1.83	0.00191	1.42	0.0086	1.87	0.000692	-0.3	0.927
ILMN_1802027	MGST2	1.14	0.0544	1.21	0.0511	1.86	0.00324	-0.63	0.927
ILMN_1788192	ARMCX1	-1.31	0.0472	-0.75	0.259	1.85	0.0057	-0.27	0.934
ILMN_1747067	NPAS1	-0.13	0.739	0.7	0.0602	1.84	0.000207	0.05	0.98
ILMN_1663976	PDLIM4	1.18	0.00177	1.13	0.00273	1.82	6.5e-05	0.02	0.99
ILMN_2390853	CTSH	0.89	0.0152	1.35	0.00261	1.82	0.00016	0.35	0.927
ILMN_1744968	KCNAB1	0.63	0.0156	1.08	0.00155	1.8	3.39e-05	0	0.997
ILMN_1758728	FANCG	2.1	0.000894	1.52	0.00576	1.8	0.000776	0.54	0.927
ILMN_2059535	PPM1F	1.66	0.00194	1.16	0.0138	1.79	0.000521	0.49	0.927
ILMN_1652677	FAM89A	1.12	0.0011	1.18	0.00119	1.78	3.41e-05	0.12	0.931
ILMN_2180677	ARMCX1	-0.62	0.0692	-0.49	0.162	1.76	0.000226	-0.11	0.952
ILMN_2223941	FBLN5	0.81	0.0327	0.47	0.212	1.76	0.00031	-0.1	0.957
ILMN_2340974	ANKS1B	-0.02	0.97	0.71	0.0881	1.76	0.000548	0.23	0.931
ILMN_1806320	PPFIBP1	1.53	0.00565	1.14	0.0258	1.76	0.00122	0.34	0.927
ILMN_1707070	PCOLCE	0.22	0.702	2.26	0.00224	1.76	0.00295	0.44	0.927
ILMN_1769694	ASIC1	0.61	0.0577	0.28	0.404	1.75	0.000159	0	0.998
ILMN_2189993	MRPS35	0.77	0.037	0.79	0.0408	1.75	0.000292	-0.01	0.996
ILMN_1793990	ID2	0.13	0.78	1.22	0.0132	1.75	0.000735	0.35	0.927
ILMN_2285817	FAM89A	1.25	0.000709	1.28	0.000868	1.74	4.23e-05	-0.07	0.958
ILMN_1763196	WDR72	1.78	0.000205	1.37	0.00111	1.74	7.8e-05	-0.01	0.995
ILMN_2372681	MAGEA6	2.88	3.14e-05	2.82	4.19e-05	1.74	0.000126	0.23	0.927
ILMN_2362034	BICD1	0.93	0.00991	0.56	0.0887	1.73	0.00016	0.14	0.933
ILMN_1807050	SHC4	0.45	0.278	1.11	0.0211	1.72	0.000865	-0.21	0.931
ILMN_1744725	BTBD6	1.58	0.000249	1.18	0.00158	1.7	5.93e-05	0.47	0.927
ILMN_2406299	SEMA3B	0.86	0.104	1.23	0.0356	1.7	0.00342	-0.12	0.969
ILMN_3246910	LOC100190986	1.51	9.28e-05	0.51	0.0231	1.69	2.23e-05	0.25	0.927
ILMN_1727134	KLHL42	1.09	0.00152	0.78	0.00972	1.69	5.76e-05	0.01	0.997
ILMN_1660718	GABBR2	0.1	0.739	0.07	0.854	1.69	9.71e-05	0.09	0.953
ILMN_1658094	ZNF365	1.17	0.0063	1.01	0.0151	1.69	0.000361	0.15	0.934
ILMN_1677877	UBE2L3	1	0.0311	0.87	0.0606	1.68	0.00126	0.35	0.927
ILMN_1694140	AFAP1L1	0.5	0.0354	-0.28	0.243	1.67	3.61e-05	0.08	0.943
ILMN_1696028	ETNK1	1.51	0.000278	0.92	0.0044	1.67	5.81e-05	-0.08	0.95
ILMN_1682572	C2CD5	1.32	0.000622	0.67	0.0207	1.67	6.4e-05	0.07	0.956
ILMN_1653501	SEMA3B	0.59	0.0327	0.92	0.0057	1.66	7.51e-05	-0.03	0.989
ILMN_2196337	ASUN	1.25	0.00731	1.15	0.013	1.65	0.000735	0	0.998
ILMN_1849186	ZNF704	1.24	0.000814	0.7	0.0161	1.64	6.55e-05	0.09	0.947
ILMN_1761044	GNB1L	0.93	0.0261	0.82	0.0508	1.64	0.000723	0.27	0.927
ILMN_3237830	NAT8L	0.21	0.346	1.01	0.00172	1.63	3.64e-05	-0.05	0.971
ILMN_1653836	KIAA1549L	0.56	0.0447	0.77	0.015	1.62	9.8e-05	-0.07	0.96
ILMN_1714082	CMAS	1.41	0.00117	1.1	0.00495	1.62	0.00019	0	0.998
ILMN_1808059	BCAS4	1.46	0.00372	0.73	0.0812	1.62	0.00089	0.4	0.927
ILMN_2125374	CMAS	1.48	0.000174	1.08	0.00112	1.61	3.41e-05	0.09	0.935
ILMN_1676523	CCDC91	0.71	0.0346	0.68	0.0466	1.61	0.000256	-0.02	0.992
ILMN_1715647	VANGL2	0.24	0.578	0.1	0.862	1.61	0.00125	0.08	0.976
ILMN_1811779	MGC24103	1.69	0.000129	0.46	0.0658	1.6	5.77e-05	-0.28	0.927
ILMN_1725485	RGS17	1	0.00682	1.03	0.00716	1.6	0.000227	-0.05	0.979
ILMN_3307729	CXXC5	0.06	0.889	0.91	0.0247	1.6	0.000521	-0.23	0.93
ILMN_1697448	TXNIP	1.29	0.00155	1.27	0.00211	1.59	0.00019	0.24	0.927
ILMN_3240433	GSTT2B	1.03	0.00558	1.09	0.00529	1.59	0.000226	-0.09	0.953
ILMN_2325506	BCAS4	1.59	0.000961	0.93	0.0159	1.59	0.000346	0.51	0.927
ILMN_2355665	MTFP1	1.27	0.0224	1.01	0.064	1.59	0.00396	0.43	0.927
ILMN_1701461	TIMP3	2.51	0.00239	2.58	0.0026	1.59	0.0113	0.26	0.935
ILMN_1742705	SLC39A11	0.82	0.00299	0.64	0.0119	1.58	3.58e-05	-0.05	0.971
ILMN_1719627	SLC27A3	0.81	0.0253	1.16	0.00617	1.58	0.000371	0.17	0.931
ILMN_1807925	GNG2	0.71	0.0871	1.25	0.0116	1.58	0.0013	0.21	0.931
ILMN_1751607	FOSB	1.59	0.0121	1.35	0.0293	1.58	0.00634	-0.22	0.94
ILMN_1752451	CTSH	0.67	0.0601	1.17	0.00696	1.57	0.00048	0.05	0.979
ILMN_1908918	SDIM1	1.1	0.0226	0.33	0.514	1.57	0.002	0.55	0.927
ILMN_1655126	PI4KAP1	1.13	0.000424	1.22	0.000508	1.55	3.39e-05	0.08	0.943
ILMN_1710075	FAM89A	0.88	0.00264	1.02	0.00172	1.55	5.29e-05	-0.05	0.964
ILMN_1763386	BID	0.99	0.00678	1.03	0.00709	1.55	0.000263	0.28	0.927
ILMN_1720124	RCC2	0.47	0.186	0.68	0.0751	1.55	0.000652	0.31	0.927
ILMN_1773389	PLTP	0.91	0.0226	1.28	0.00597	1.55	0.000731	-0.32	0.927
ILMN_1794534	CCDC81	0.46	0.0476	0.11	0.678	1.54	5.35e-05	0.06	0.958
ILMN_3204117	FAM60A	1.38	0.000568	0.6	0.0366	1.54	0.000111	-0.27	0.927
ILMN_1751346	ERBB3	0.97	0.0615	0.36	0.544	1.54	0.00472	0.66	0.927
ILMN_1655177	PI4KA	0.96	0.00191	0.99	0.00216	1.53	6.09e-05	0.04	0.979
ILMN_1723520	CD1A	0.81	0.00452	0.61	0.0201	1.52	6.39e-05	0	0.998
ILMN_1744534	LYRM5	0.89	0.00678	0.84	0.011	1.52	0.00016	0.05	0.977
ILMN_2054510	BCAS3	1.45	0.0057	0.15	0.793	1.52	0.00203	0.15	0.945
ILMN_1652762	HIC2	1.34	0.0114	0.78	0.107	1.52	0.00296	0.32	0.927
ILMN_1797728	HMGCS1	0.36	0.154	0.22	0.419	1.51	0.000106	0.11	0.935
ILMN_3196019	FAM60A	1.09	0.00267	0.58	0.0525	1.51	0.000187	-0.31	0.927
ILMN_1784037	ZBTB40	1.13	0.00567	0.87	0.0216	1.51	0.000487	0.19	0.931
ILMN_2387712	AK5	-0.07	0.865	0.17	0.693	1.51	0.000734	0.03	0.989
ILMN_2329679	TPST2	0.95	0.00494	0.99	0.00508	1.5	0.000171	0.1	0.943
ILMN_1656940	ABLIM3	0.68	0.031	0.56	0.072	1.5	0.000258	0.1	0.947
ILMN_2196335	ASUN	1.14	0.0112	0.94	0.032	1.5	0.00135	-0.27	0.927
ILMN_1794599	SNRPD3	0.41	0.296	0.32	0.477	1.5	0.00145	0.11	0.957
ILMN_1669456	NME3	0.9	0.0534	0.5	0.301	1.5	0.00288	0.38	0.927
ILMN_3251132	TMOD2	0.63	0.0324	0.52	0.0747	1.49	0.000187	-0.22	0.927
ILMN_1656372	PES1	0.89	0.0654	0.72	0.141	1.49	0.00374	0.52	0.927
ILMN_1680850	RECQL	0.89	0.0105	0.97	0.00865	1.48	0.000304	0.03	0.989
ILMN_1738742	PLAT	0.69	0.0346	1.04	0.00716	1.48	0.000345	-0.2	0.928
ILMN_3250273	TMOD2	0.69	0.0321	0.53	0.0951	1.47	0.000343	-0.21	0.927
ILMN_1814044	CABIN1	0.83	0.0325	0.38	0.325	1.47	0.000962	-0.07	0.973
ILMN_1767837	GOLT1B	1	0.0196	0.87	0.0414	1.47	0.00142	-0.14	0.945
ILMN_2392352	CTPS2	1.01	0.000702	0.91	0.00167	1.46	3.58e-05	0.08	0.936
ILMN_1700031	PRAME	1.04	0.00237	1.34	0.000902	1.46	0.000149	-0.04	0.98
ILMN_1732023	PRDM7	0.95	0.0053	0.32	0.274	1.46	0.000221	0.01	0.995
ILMN_3239060	KRBA1	-0.15	0.601	0.76	0.0189	1.46	0.000234	-0.02	0.994
ILMN_1659953	SEPT3	-0.1	0.751	0.32	0.295	1.46	0.000265	0.15	0.931
ILMN_3224126	PPFIBP1	1.16	0.0109	0.76	0.069	1.46	0.0016	0.16	0.936
ILMN_1745299	FABP7	1.17	0.0233	0.4	0.453	1.46	0.00436	0.1	0.971
ILMN_1728645	STMN3	0.51	0.455	0.82	0.248	1.46	0.024	0.13	0.975
ILMN_2309848	FXYD5	1.07	0.00506	0.55	0.0916	1.45	0.000389	0.36	0.927
ILMN_1794829	MRAP2	1.89	0.000325	0.49	0.144	1.45	0.000491	0.1	0.955
ILMN_1730084	COMT	1.16	0.0142	1	0.0325	1.45	0.00239	0.49	0.927
ILMN_2089073	ATP9A	0.8	0.00646	0.68	0.0168	1.44	0.000118	-0.18	0.927
ILMN_1679880	THOC6	1.04	0.0133	0.52	0.177	1.44	0.00124	0.21	0.931
ILMN_1686664	MT2A	1.12	0.0581	1.51	0.0214	1.44	0.0125	0.26	0.932
ILMN_1777660	RNF144A	0.43	0.0672	0.56	0.032	1.43	9.41e-05	0.28	0.927
ILMN_1805161	LZTR1	0.74	0.0164	0.36	0.218	1.43	0.000234	-0.02	0.989
ILMN_1655961	SND1-IT1	1.66	0.000361	0.35	0.25	1.42	0.000297	0.18	0.93
ILMN_1763605	DIDO1	1.63	0.000655	0.87	0.0174	1.42	0.000492	-0.08	0.964
ILMN_1733799	FAM195B	0.62	0.0577	0.91	0.015	1.42	0.00054	-0.21	0.928
ILMN_2193706	HRK	0.48	0.299	1.28	0.0177	1.42	0.00442	0.62	0.927
ILMN_1674768	PI4KAP2	0.94	0.00187	0.97	0.00211	1.41	8.33e-05	0.09	0.94
ILMN_1713529	SEMA6A	0.7	0.0129	1.09	0.00191	1.41	0.000139	0	0.998
ILMN_1657893	TXNRD2	1.24	0.00214	0.9	0.0122	1.41	0.000398	0.07	0.966
ILMN_3243682	FAM213B	0.24	0.452	0.28	0.407	1.41	0.000525	0.07	0.971
ILMN_1753164	IPO8	0.52	0.0233	0.29	0.186	1.4	6.38e-05	-0.38	0.927
ILMN_1807136	CROCCP2	0.31	0.213	0.44	0.0914	1.4	0.00016	-0.08	0.95
ILMN_1723123	FGFR3	0.13	0.685	0.39	0.218	1.4	0.000445	0.05	0.979
ILMN_2306033	PRAME	1.14	0.00873	1.16	0.00989	1.4	0.00141	-0.15	0.936
ILMN_1664861	ID1	0.88	0.0593	1.19	0.0221	1.4	0.00437	0.66	0.927
ILMN_1702301	DOCK10	1.3	0.000386	0.86	0.00412	1.39	9.68e-05	-0.01	0.997
ILMN_1813796	TMEM169	0.59	0.0367	0.68	0.024	1.39	0.000233	0.06	0.971
ILMN_1696556	URB2	1.26	0.00177	0.76	0.0237	1.39	0.000403	0.33	0.927
ILMN_1765021	TOP3B	0.54	0.336	0.36	0.594	1.39	0.0137	0.06	0.988
ILMN_1718783	EXTL1	2.57	1.17e-05	1.81	0.000114	1.38	9.64e-05	0.15	0.93
ILMN_1757660	CAPS	0.84	0.0733	0.83	0.0897	1.37	0.00534	0.33	0.927
ILMN_1713301	DGCR2	1.14	0.000583	1.21	0.000648	1.36	8.43e-05	0.17	0.927
ILMN_1812580	YDJC	1.36	0.00076	1.26	0.00155	1.36	0.000263	0.1	0.945
ILMN_3176090	RCC2	0.44	0.109	0.66	0.0326	1.36	0.000307	0.22	0.927
ILMN_1721457	RANBP1	0.82	0.0953	0.91	0.079	1.36	0.00752	0.39	0.927
ILMN_3249406	URB2	1.11	0.00138	1.01	0.00266	1.35	0.000166	0.09	0.945
ILMN_1691641	CITED1	0.32	0.192	0.12	0.69	1.35	0.000174	0.04	0.979
ILMN_1809245	PITPNB	0.86	0.0044	1	0.00263	1.34	0.00016	0.24	0.927
ILMN_2395236	CHEK2	0.57	0.0488	0.97	0.00604	1.34	0.000342	0.24	0.927
ILMN_2179717	FAM189A2	0.51	0.116	0.72	0.045	1.34	0.00089	-0.01	0.997
ILMN_3230215	TOX2	0.91	0.0328	1.17	0.0136	1.34	0.00284	0.09	0.966
ILMN_1712766	ERGIC2	1.03	0.0229	0.82	0.0652	1.34	0.0033	-0.12	0.958
ILMN_2372413	BID	1	0.00349	1.04	0.00385	1.33	0.000302	0.37	0.927
ILMN_1657683	C1orf198	0.73	0.0166	1.09	0.00342	1.33	0.000329	-0.05	0.978
ILMN_1781966	OSBP2	0.46	0.102	1.06	0.00404	1.33	0.000371	0.1	0.943
ILMN_1665730	ABCB10	0.74	0.0475	0.8	0.0408	1.33	0.00154	-0.16	0.934
ILMN_1781983	AP1B1	1.03	0.0237	0.91	0.0469	1.33	0.00379	0.29	0.927
ILMN_2347424	MBOAT2	0.68	0.0376	0.37	0.26	1.32	0.000707	0.28	0.927
ILMN_2244547	ETNK1	0.96	0.00214	0.39	0.114	1.31	0.000158	0.1	0.935
ILMN_1813314	HIST1H2BK	0.74	0.0118	0.82	0.00963	1.31	0.000256	0.18	0.927
ILMN_1728498	PCBP4	0.27	0.322	1.13	0.00252	1.31	0.000346	0.04	0.979
ILMN_2366710	UQCR10	0.5	0.0897	0.42	0.171	1.31	0.000525	0.35	0.927
ILMN_3238785	SNHG9	0.26	0.401	0.59	0.0686	1.31	0.000681	0.26	0.927
ILMN_1797776	PRSS23	1.05	0.0502	1.07	0.0551	1.31	0.0117	-0.28	0.931
ILMN_1789196	TPM2	2.2	0.006	1.43	0.0454	1.31	0.0352	0.89	0.927
ILMN_2107004	GPR1	1.1	0.00475	0.7	0.0425	1.3	0.000852	1.04	0.73
ILMN_2332250	ACOT7	0.46	0.0541	0.45	0.0704	1.29	0.000169	0.23	0.927
ILMN_1706677	MAPK1	0.66	0.0188	0.5	0.0668	1.29	0.000263	0.01	0.996
ILMN_1814661	PHLPP1	0.83	0.0189	0.65	0.0602	1.29	0.000985	0.07	0.966
ILMN_1773119	CCNF	0.62	0.0734	0.57	0.107	1.29	0.00137	0.39	0.927
ILMN_3249366	JMJD8	0.92	0.017	0.4	0.277	1.29	0.00155	0.17	0.931
ILMN_1767351	AR	1.02	0.0348	0.55	0.251	1.29	0.00694	0.23	0.931
ILMN_1771688	RAB7B	0.35	0.301	0.87	0.0242	1.28	0.00142	-0.09	0.96
ILMN_1764410	GUCD1	1.1	0.00767	0.94	0.0189	1.28	0.00162	0.31	0.927
ILMN_1718633	LRP5L	1.62	0.00223	1.05	0.0214	1.28	0.00335	0.3	0.927
ILMN_1738482	HAUS2	1.4	0.00452	0.23	0.62	1.28	0.00341	0.14	0.948
ILMN_1675956	LYST	0.77	0.0287	0.95	0.0141	1.27	0.00124	0.01	0.997
ILMN_1757877	HCFC1R1	0.74	0.0535	0.45	0.251	1.27	0.0025	0.29	0.927
ILMN_2086095	ID2	-0.58	0.142	0.79	0.0627	1.27	0.00352	-0.05	0.986
ILMN_1700268	QPRT	-0.42	0.31	0.83	0.0658	1.27	0.00488	0.44	0.927
ILMN_3245688	DGCR6L	0.88	0.114	0.91	0.118	1.27	0.0199	0.54	0.927
ILMN_1672094	DLX1	0.8	0.00264	0.74	0.00486	1.26	8.71e-05	0.3	0.927
ILMN_3238326	RNF144A	0.21	0.391	0.38	0.133	1.26	0.000237	0.11	0.932
ILMN_2076600	ITM2A	0.16	0.568	1.17	0.00205	1.26	0.00041	0.17	0.93
ILMN_1695432	TPST2	0.47	0.0864	0.83	0.0119	1.26	0.000466	-0.12	0.932
ILMN_1679796	TOMM20	0.47	0.1	0.92	0.00862	1.26	0.000549	0.06	0.971
ILMN_2283398	DUSP4	1.02	0.006	0.89	0.0135	1.26	0.000848	0.1	0.95
ILMN_1740155	COL9A3	1.51	0.00187	1.53	0.00222	1.26	0.00214	0.15	0.938
ILMN_1798485	ATP6V1E1	1.26	0.0057	1.12	0.0123	1.26	0.00268	0.39	0.927
ILMN_1690982	DDT	1.14	0.0014	1.21	0.00145	1.25	0.000303	0.16	0.93
ILMN_1751338	NUP133	0.4	0.121	0.59	0.0395	1.25	0.000351	-0.11	0.935
ILMN_1715372	CAMKK1	0.73	0.0163	0.57	0.0521	1.25	0.000434	0.54	0.927
ILMN_2316778	ETNK1	0.76	0.0154	0.61	0.0454	1.25	0.00054	-0.01	0.996
ILMN_1691156	MT1A	1.26	0.0348	1.16	0.056	1.25	0.022	0.67	0.927
ILMN_1690454	FAM212A	0.01	0.993	0.13	0.875	1.25	0.0251	0.57	0.927
ILMN_1758823	SMARCB1	1.1	0.00264	0.81	0.0139	1.24	0.000551	-0.17	0.93
ILMN_1849494	EFR3B	0.07	0.834	0.16	0.629	1.24	0.00058	-0.33	0.927
ILMN_3237584	CHEK2	0.44	0.169	0.84	0.0228	1.24	0.00133	0.3	0.927
ILMN_2350634	EFEMP1	0.37	0.541	0.52	0.417	1.24	0.0265	-0.2	0.947
ILMN_1710544	PCDH7	0.72	0.0074	1.34	0.000508	1.23	0.000187	0.17	0.927
ILMN_2282641	TBXAS1	0.09	0.726	0.62	0.02	1.23	0.000207	0.34	0.927
ILMN_3260910	CSAG3	1.85	0.00177	1.63	0.00425	1.23	0.0068	0.3	0.927
ILMN_1703374	NAV1	1.22	0.00146	1.05	0.00398	1.22	0.000525	0.2	0.927
ILMN_3251472	TOMM20	0.64	0.0257	0.88	0.00754	1.21	0.000487	-0.01	0.997
ILMN_1726809	BHLHE41	0.67	0.0262	0.49	0.0967	1.21	0.000606	0.02	0.989
ILMN_1787280	AUNIP	0.38	0.188	0.41	0.179	1.21	0.000861	0.28	0.927
ILMN_2352190	CLIP2	0.58	0.0572	0.74	0.0268	1.21	0.000892	0.05	0.979
ILMN_1769031	MTOR	0.56	0.0157	0.41	0.0608	1.2	0.000123	0.39	0.927
ILMN_1687921	JMJD8	0.72	0.00724	0.49	0.0443	1.2	0.000198	0.09	0.94
ILMN_3242105	LYPD1	1.88	7.03e-05	0.93	0.00352	1.2	0.000258	0.42	0.927
ILMN_1731184	MELK	1.44	0.000378	1.01	0.00316	1.2	0.000371	0.3	0.927
ILMN_1755792	STK38L	1.55	0.000811	0.65	0.0534	1.2	0.00128	0.18	0.931
ILMN_1688953	ARHGAP19	0.79	0.0257	1.27	0.00385	1.2	0.00175	0.1	0.952
ILMN_1722781	EGR3	-0.24	0.492	1.01	0.0128	1.2	0.002	-0.07	0.972
ILMN_1733045	RAB36	0.52	0.183	0.43	0.309	1.2	0.00487	0.26	0.928
ILMN_1767068	SMAD6	0.35	0.407	0.69	0.116	1.2	0.00629	0.4	0.927
ILMN_1757604	TPM2	2.12	0.00361	1.64	0.0153	1.2	0.028	0.68	0.927
ILMN_3249624	PKD1P1	0.9	0.00738	0.64	0.0386	1.19	0.000754	0.33	0.927
ILMN_1655485	SPRTN	0.5	0.177	0.79	0.0498	1.19	0.00349	0.16	0.935
ILMN_1678757	BCYRN1	0.53	0.152	0.7	0.0743	1.19	0.00351	0.19	0.931
ILMN_1744959	NFX1	1.09	0.0141	0.63	0.127	1.19	0.00487	0.36	0.927
ILMN_1717934	SYT11	-0.87	0.101	0.09	0.907	1.19	0.0213	0.32	0.93
ILMN_1749892	EGLN1	1	0.00263	0.96	0.00415	1.18	0.000411	0.25	0.927
ILMN_1743677	HNRNPU	1.3	0.000686	1.19	0.00153	1.18	0.000411	0.13	0.931
ILMN_2372040	MTFP1	0.82	0.0177	0.68	0.0459	1.18	0.00143	-0.01	0.996
ILMN_1785732	TNFAIP6	0.53	0.163	1.02	0.0215	1.18	0.00474	-0.02	0.993
ILMN_1770244	CBX1	-0.1	0.873	1.17	0.0387	1.18	0.0188	0.63	0.927
ILMN_2375484	CPEB2	0.33	0.601	0.77	0.224	1.18	0.037	-0.01	0.997
ILMN_3244019	KANK1	1.52	0.00127	1.29	0.00356	1.17	0.00195	0.3	0.927
ILMN_1762281	DCTN3	1.29	0.00876	0.88	0.0512	1.17	0.00739	0.52	0.927
ILMN_1749838	MZF1	0.62	0.152	0.14	0.809	1.17	0.00947	0.24	0.931
ILMN_1796179	HIST1H2BK	0.65	0.0165	0.42	0.103	1.16	0.000371	-0.08	0.95
ILMN_1663347	OTOF	-0.05	0.858	-0.1	0.77	1.16	0.000427	-0.05	0.977
ILMN_2403458	SMARCB1	1.14	0.00589	0.85	0.0265	1.16	0.0025	-0.28	0.927
ILMN_3272500	IFI27L1	0.57	0.106	0.37	0.331	1.16	0.00315	0.4	0.927
ILMN_1664798	GRHPR	1.14	0.00741	0.58	0.12	1.16	0.00335	0.36	0.927
ILMN_1732182	FBXO44	0.25	0.52	0.07	0.899	1.16	0.00457	0.2	0.931
ILMN_1757408	ZNF256	1.03	0.0162	0.67	0.0962	1.16	0.00476	-0.09	0.964
ILMN_1748093	PAFAH1B3	0.78	0.0654	0.54	0.215	1.16	0.00745	0.59	0.927
ILMN_1778991	NFIB	0.87	0.0109	0.43	0.164	1.15	0.00124	0.28	0.927
ILMN_1654690	CECR5	0.92	0.0114	1.02	0.00877	1.15	0.00175	0.12	0.945
ILMN_3243924	P2RX6	-0.11	0.838	0.14	0.831	1.15	0.0148	0.26	0.931
ILMN_3236935	ARHGDIA	1.39	0.000292	1.29	0.000648	1.14	0.000293	0.09	0.943
ILMN_2320250	NOL6	1.41	0.000405	0.71	0.0156	1.14	0.00048	0.12	0.931
ILMN_1808404	RHBDF1	0.97	0.00301	1	0.00348	1.14	0.000493	0.17	0.927
ILMN_1772163	PRKY	1.14	0.00146	0.55	0.049	1.14	0.000548	-0.22	0.927
ILMN_1789492	ZDHHC8	0.72	0.0172	0.54	0.0625	1.14	0.000756	-0.26	0.927
ILMN_1669703	TNK2	1.08	0.00249	0.5	0.0804	1.14	0.000773	0.28	0.927
ILMN_1671777	FGF13	0.63	0.0315	2.78	3.42e-05	1.14	0.000817	0.04	0.984
ILMN_2408102	TFIP11	0.95	0.00876	0.99	0.00906	1.14	0.00162	0.28	0.927
ILMN_1811682	CLIP2	0.65	0.0475	0.92	0.0135	1.14	0.00175	-0.28	0.927
ILMN_3240003	CHEK2P2	0.46	0.235	0.81	0.0537	1.14	0.00556	0.24	0.93
ILMN_2075526	PRUNE2	0.5	0.229	0.11	0.852	1.14	0.00855	0.31	0.927
ILMN_2286400	CAPS	0.56	0.216	1.03	0.0391	1.14	0.0127	0.05	0.987
ILMN_1725808	GABRG3	-0.19	0.402	0.25	0.277	1.13	0.000256	0.13	0.931
ILMN_1763036	CLCN6	0.39	0.0855	0.15	0.568	1.13	0.000297	0.11	0.932
ILMN_1691293	RNF185	0.93	0.0025	0.55	0.0342	1.13	0.000346	0.03	0.985
ILMN_1690122	CRKL	0.78	0.00625	0.66	0.0164	1.13	0.000351	0	0.997
ILMN_1718832	SPHAR	0	1	0.25	0.367	1.13	0.000518	-0.23	0.927
ILMN_1805992	SHTN1	0.4	0.136	0.99	0.0052	1.13	0.000861	-0.11	0.941
ILMN_1876924	WNK1	0.37	0.224	0.41	0.203	1.13	0.00165	-0.09	0.957
ILMN_1662799	GPSM3	1.35	0.00177	1.3	0.0027	1.13	0.00196	-0.02	0.993
ILMN_1699859	GNPAT	0.69	0.0428	0.74	0.0384	1.13	0.00216	0	0.998
ILMN_1811574	MAPK8IP3	0.56	0.0908	0.8	0.0313	1.13	0.0025	-0.18	0.931
ILMN_2116827	RGPD1	0.56	0.121	0.17	0.707	1.13	0.00413	0.33	0.927
ILMN_2105253	PTGR2	0.97	0.0175	-0.08	0.875	1.13	0.00449	-0.04	0.989
ILMN_1780315	PUSL1	0.3	0.568	0.5	0.356	1.13	0.0211	0.3	0.931
ILMN_1759595	C22orf29	0.42	0.0399	0.6	0.0117	1.12	0.000141	0.04	0.97
ILMN_1827736	PDK3	0.21	0.338	0.47	0.05	1.12	0.000282	0.2	0.927
ILMN_1714700	TRIB2	-0.05	0.878	0.26	0.373	1.12	0.000817	-0.24	0.927
ILMN_1741594	CLCN6	0.49	0.0928	0.18	0.597	1.12	0.00129	0.41	0.927
ILMN_1660793	PAQR4	0.14	0.741	-0.22	0.633	1.12	0.00608	0.4	0.927
ILMN_2374244	DYRK2	0.76	0.138	1.02	0.066	1.12	0.0245	0.39	0.927
ILMN_1725183	TBCE	0.69	0.0116	0.65	0.0196	1.11	0.000441	0.24	0.927
ILMN_2097790	FAAP20	0.2	0.46	0.66	0.0292	1.11	0.00089	0.21	0.927
ILMN_1804884	C22orf39	0.73	0.0175	0.75	0.0197	1.11	0.00105	0.06	0.972
ILMN_2109156	RANBP1	0.82	0.0146	0.83	0.0174	1.11	0.00157	0.27	0.927
ILMN_2060086	ADAM23	0.61	0.00909	0.61	0.011	1.1	0.000168	-0.07	0.943
ILMN_1701244	ITFG2	0.29	0.149	0.34	0.112	1.1	0.000204	-0.05	0.968
ILMN_1708485	BIN3	0.93	0.00194	0.51	0.0368	1.1	0.000304	0.36	0.927
ILMN_1740265	ACOT7	0.48	0.0708	0.39	0.153	1.1	0.000741	0.22	0.927
ILMN_1653282	LCE2A	1.57	0.000318	-0.23	0.418	1.1	0.000776	0.32	0.927
ILMN_2339779	ATP6V1E1	0.97	0.0054	0.85	0.0122	1.1	0.00126	0.2	0.927
ILMN_1775408	SPACA3	0.77	0.019	0.89	0.0118	1.1	0.00154	0.14	0.932
ILMN_1681741	COA6	0.67	0.0764	0.59	0.127	1.1	0.00553	0.33	0.927
ILMN_1810037	RUSC2	1.27	0.0129	0.61	0.194	1.1	0.0135	0.42	0.927
ILMN_1745282	MOK	-0.95	0.0531	0.42	0.424	1.1	0.018	0.22	0.931
ILMN_1719232	DGCR14	0.98	0.0575	1.02	0.06	1.1	0.0237	-0.19	0.943
ILMN_1694653	CNDP1	0.24	0.284	0.1	0.728	1.09	0.000371	0.09	0.937
ILMN_1747192	RNF125	0.7	0.0112	0.69	0.0154	1.09	0.000498	-0.01	0.997
ILMN_2337955	ZMAT5	0.78	0.00871	0.65	0.0239	1.09	0.000681	0.11	0.934
ILMN_1697286	SF3A1	0.57	0.0612	0.62	0.0525	1.09	0.00165	0.12	0.934
ILMN_1737484	RTN4R	0.31	0.39	0.25	0.538	1.09	0.00476	0.35	0.927
ILMN_1652486	THAP7	1.21	0.0128	0.96	0.0414	1.09	0.0115	0.29	0.927
ILMN_2123871	TMEM18	0.06	0.765	0.2	0.333	1.08	0.000158	0.06	0.957
ILMN_1789364	ZNF789	1.37	0.000356	0.98	0.00257	1.08	0.000466	0.17	0.927
ILMN_1655941	TMEM191A	0.57	0.0265	0.5	0.0544	1.08	0.000493	0.04	0.979
ILMN_1743130	PTGFRN	-0.06	0.826	0.31	0.228	1.08	0.000601	-0.06	0.964
ILMN_1680643	G2E3	1.22	0.00128	0.96	0.00519	1.08	0.000915	-0.03	0.988
ILMN_3290340	CHEK2P2	0.49	0.0983	0.78	0.0221	1.08	0.00175	0.25	0.927
ILMN_1671005	IRF2BP2	0.61	0.052	1.06	0.00615	1.08	0.00202	0.42	0.927
ILMN_2077680	CLDND2	0.3	0.48	0.08	0.898	1.08	0.00928	0.13	0.951
ILMN_1745421	ZMAT5	0.46	0.267	0.63	0.146	1.08	0.011	0.08	0.976
ILMN_1745148	ZNFX1	1.32	0.000655	0.77	0.0114	1.07	0.000744	-0.09	0.947
ILMN_3247018	SNORA67	0.58	0.0425	0.7	0.024	1.07	0.00112	0.12	0.932
ILMN_1769409	TMEM261	0.45	0.106	0.66	0.032	1.07	0.00123	0.26	0.927
ILMN_2285141	USP48	0.19	0.524	0.21	0.514	1.07	0.00133	0.09	0.953
ILMN_3246962	SPECC1L	0.99	0.00637	0.85	0.0158	1.07	0.00195	0.04	0.98
ILMN_2221808	DGCR5	-0.33	0.263	1.18	0.00361	1.07	0.00195	0.4	0.927
ILMN_2359014	TBCE	0.65	0.0553	0.72	0.0447	1.07	0.00308	0.24	0.927
ILMN_2070052	LOC613037	0.99	0.0118	0.27	0.477	1.07	0.00399	0.2	0.931
ILMN_1773427	KANK1	1.33	0.00455	1.24	0.00821	1.07	0.00673	-0.14	0.943
ILMN_1705390	KLHL22	0.72	0.0653	0.85	0.0414	1.07	0.00696	0.28	0.927
ILMN_1761093	B3GAT1	1.7	0.00155	1.21	0.0104	1.07	0.00759	0.17	0.934
ILMN_2395240	CHEK2	0.39	0.381	0.83	0.0752	1.07	0.0145	0.06	0.98
ILMN_1703430	CCDC94	0.63	0.177	0.12	0.863	1.07	0.0201	0.78	0.927
ILMN_2380999	RECQL	0.64	0.226	0.95	0.0946	1.07	0.0354	0	1
ILMN_2254635	ITGAX	-0.29	0.251	0.21	0.464	1.06	0.000896	0.13	0.931
ILMN_1794863	CAMK2N1	-0.63	0.0679	0.73	0.0466	1.06	0.00409	0.15	0.934
ILMN_1743034	KIF1B	0.63	0.0813	0.54	0.153	1.06	0.00556	0.35	0.927
ILMN_1652413	UCN2	2.14	0.000384	1.28	0.00674	1.06	0.00695	0.41	0.927
ILMN_1699206	FHDC1	1.45	0.00451	1.58	0.00385	1.06	0.0105	0.57	0.927
ILMN_1708916	PDZD4	-0.26	0.21	0.83	0.00385	1.05	0.000312	0.45	0.927
ILMN_1759326	P2RX7	0.19	0.389	0.2	0.401	1.05	0.000342	-0.14	0.93
ILMN_2038775	TUBB2A	0.22	0.317	0.7	0.00943	1.05	0.000358	0.31	0.927
ILMN_1686555	FYN	0.79	0.0134	0.64	0.0396	1.05	0.0015	0.27	0.927
ILMN_1772074	DNAAF3	0.31	0.263	-0.74	0.0216	1.05	0.00153	0.1	0.948
ILMN_1852384	ERC1	0.48	0.0951	0.5	0.103	1.05	0.00179	0.18	0.93
ILMN_1751656	KLF11	0.1	0.784	-0.09	0.842	1.05	0.00268	0.24	0.927
ILMN_1668748	MED15	1.07	0.0111	0.98	0.02	1.05	0.00644	-0.49	0.927
ILMN_2081087	HSPA12A	-0.11	0.812	0.61	0.134	1.05	0.00893	0.24	0.93
ILMN_2089175	SYAP1	0.99	0.0564	0.22	0.73	1.05	0.029	0.38	0.927
ILMN_2366714	UQCR10	-0.08	0.719	0.41	0.0743	1.04	0.000342	-0.04	0.972
ILMN_1728230	ZNF30	0.48	0.0408	0.32	0.178	1.04	0.000442	-0.03	0.982
ILMN_2392356	CTPS2	0.69	0.0125	0.56	0.0353	1.04	0.000682	-0.07	0.955
ILMN_1801833	ARHGAP24	0.57	0.032	-0.14	0.651	1.04	0.000848	0.26	0.927
ILMN_1773059	ADGRA2	0.71	0.0293	0.6	0.0671	1.04	0.00252	-0.21	0.927
ILMN_1726421	METTL9	-0.38	0.234	-0.13	0.761	1.04	0.00318	-0.22	0.927
ILMN_2210199	NLGN4Y	1	0.0153	1.05	0.0155	1.04	0.00695	-0.09	0.964
ILMN_1800935	ARV1	0.59	0.0105	0.48	0.0293	1.03	0.000238	0.14	0.927
ILMN_1734742	ARHGDIA	1.29	0.000325	1.06	0.00126	1.03	0.000371	-0.29	0.927
ILMN_1708131	BHLHB9	0.69	0.00856	0.53	0.0327	1.03	0.000441	0.03	0.985
ILMN_1670238	CDC45	0.66	0.0115	0.58	0.0252	1.03	0.000499	0.15	0.927
ILMN_1657898	MTFP1	0.54	0.0301	0.73	0.0104	1.03	0.000564	0.23	0.927
ILMN_1653828	CHFR	1.1	0.00145	0.81	0.0079	1.03	0.000771	0.12	0.931
ILMN_1708987	HSD11B1L	0.54	0.0484	0.46	0.0993	1.03	0.00121	0.05	0.974
ILMN_1682781	TEAD2	0.65	0.0253	0.57	0.0476	1.03	0.00128	0.28	0.927
ILMN_1782412	IRX2	0.4	0.18	0.62	0.0567	1.03	0.00243	0.19	0.93
ILMN_1747052	ITGA4	0.2	0.589	1.22	0.00565	1.03	0.0051	-0.1	0.957
ILMN_1766200	CALHM2	0.06	0.892	0.98	0.0293	1.03	0.0111	0.17	0.934
ILMN_1757347	KIAA0930	0.76	0.068	0.84	0.0586	1.03	0.0124	0.48	0.927
ILMN_2413251	EWSR1	1.13	0.0406	1	0.0727	1.03	0.0377	0.4	0.927
ILMN_2252309	DPP7	0.55	0.306	0.42	0.484	1.03	0.0416	0.49	0.927
ILMN_1802380	RERE	0.57	0.0311	0.19	0.482	1.02	0.000795	0.02	0.989
ILMN_1739805	NDE1	0.42	0.0905	0.35	0.179	1.02	0.000824	0.18	0.927
ILMN_1665832	ID1	0.97	0.00303	1	0.00348	1.02	0.00101	0.29	0.927
ILMN_1807689	PKNOX2	1.26	0.000883	1.3	0.0011	1.02	0.00109	-0.01	0.996
ILMN_2133638	CTDNEP1	0.81	0.00906	0.99	0.0042	1.02	0.00125	0.2	0.927
ILMN_2048119	TBX19	0.65	0.0233	0.38	0.168	1.02	0.00131	0.22	0.927
ILMN_1652185	IL4R	0.69	0.0195	0.71	0.0213	1.02	0.00134	0.21	0.927
ILMN_1694126	KIF24	1.03	0.00346	0.74	0.02	1.02	0.00159	0.1	0.947
ILMN_1796734	SPARC	0.22	0.44	-0.17	0.59	1.02	0.00159	0	0.999
ILMN_1666306	SRRD	0.77	0.0152	0.81	0.0153	1.02	0.00183	-0.04	0.98
ILMN_1777220	VCP	1.24	0.0016	0.73	0.0244	1.02	0.00188	0.15	0.931
ILMN_3240420	USP18	0.74	0.0226	0.53	0.09	1.02	0.00247	0.06	0.971
ILMN_1745994	GAS7	0.97	0.00808	0.77	0.0279	1.02	0.00301	0.14	0.932
ILMN_2183687	LIME1	0.8	0.0194	0.36	0.269	1.02	0.00316	-0.12	0.943
ILMN_2228453	CEP104	0.78	0.0233	0.41	0.221	1.02	0.00358	0.45	0.927
ILMN_1788538	NCALD	0.07	0.865	0.33	0.406	1.02	0.00733	0.19	0.931
ILMN_1738989	SYBU	0.16	0.754	0.49	0.324	1.02	0.0223	0.07	0.979
ILMN_1800634	NME4	0.93	0.00194	0.6	0.0195	1.01	0.00048	0.1	0.931
ILMN_1804610	NFX1	0.56	0.0227	0.33	0.166	1.01	0.000552	-0.07	0.952
ILMN_1743367	FZD4	1.14	0.000881	0.66	0.0154	1.01	0.000646	0.3	0.927
ILMN_2363880	ALDH3B2	0.11	0.696	-0.19	0.517	1.01	0.0011	-0.01	0.995
ILMN_1799672	CROCC	0.72	0.0134	0.54	0.0512	1.01	0.00116	0.21	0.927
ILMN_1708672	ACAT2	0.55	0.0477	0.46	0.102	1.01	0.00142	0.01	0.997
ILMN_1739641	MTMR3	0.62	0.0401	0.7	0.0293	1.01	0.00208	-0.12	0.934
ILMN_2077905	PTGFRN	-0.4	0.179	0.21	0.559	1.01	0.00287	-0.43	0.927
ILMN_1812552	ACER3	0.34	0.269	0.35	0.288	1.01	0.00314	0.14	0.932
ILMN_1693515	EGFL8	0.19	0.579	0.55	0.107	1.01	0.00427	-0.08	0.964
ILMN_1692276	GGPS1	0.54	0.118	0.66	0.0707	1.01	0.00578	-0.03	0.991
ILMN_2371440	B3GAT1	1.07	0.00887	1.18	0.00715	1.01	0.00595	0.13	0.943
ILMN_1793201	HAGHL	0.15	0.727	-0.16	0.744	1.01	0.0105	0.21	0.931
ILMN_1656452	C16orf59	0.68	0.103	0.51	0.25	1.01	0.0148	0.05	0.988
ILMN_1737993	ERBB3	1.12	0.0196	0.54	0.243	1.01	0.018	0.41	0.927
ILMN_1696843	LOC613037	0.71	0.187	0.72	0.208	1.01	0.0468	0.06	0.987
ILMN_1665737	UFD1L	0.55	0.063	0.5	0.0986	1	0.00215	-0.03	0.988
ILMN_1671913	TRMT2A	0.84	0.0196	0.64	0.0683	1	0.00466	0.36	0.927
ILMN_1751028	SERPINH1	-0.65	0.0552	0.51	0.137	1	0.00476	0.11	0.95
ILMN_1723481	CHST3	0.87	0.0192	0.86	0.0239	1	0.00532	0.38	0.927
ILMN_1670809	NRM	1.08	0.0223	0.66	0.14	1	0.0179	0.5	0.927
ILMN_1693669	WRAP53	0.91	0.0515	0.66	0.158	1	0.0221	0.56	0.927
