# Supplementary material for: The role of the cancer stem cell marker CD271 in DNA damage response and drug resistance of melanoma cells
Source: Oncogenesis. 2017 Jan 23;6(1):e291–. doi: 10.1038/oncsis.2016.88 (PMC5294251; doi:10.1038/oncsis.2016.88)
Supplement: Supplementary Table S5 [file oncsis201688x22.xlsx]

## Sheet: Vind-Par_down
PROBE_ID	SYMBOL	Vind,Par	Vind,Par	Fote,Par	Fote,Par	Eto,Par	Eto,Par	Cis,Par	Cis,Par
		log2FC	Qval	log2FC	Qval	log2FC	Qval	log2FC	Qval
ILMN_1788955	PDLIM1	-4.38	0.00983	-1.29	0.419	-4.64	0.00363	-0.1	0.992
ILMN_2400759	CPVL	-4.29	0.00301	-3.6	0.00894	-3.91	0.00214	-0.14	0.987
ILMN_1771599	PLOD2	-4.19	0.000739	-1.24	0.15	-2.19	0.00928	-0.19	0.968
ILMN_2059549	SYK	-4	0.00259	-1.5	0.156	-4.13	0.00089	0.09	0.989
ILMN_1697268	EMILIN2	-3.96	1.17e-05	-1.46	0.00153	-3.87	4.01e-06	0.21	0.927
ILMN_1769911	SLC38A1	-3.87	0.000326	-0.75	0.276	-4.1	8.52e-05	-0.2	0.955
ILMN_1688780	S100A4	-3.87	0.00609	-0.52	0.722	-3.28	0.00692	-0.44	0.943
ILMN_1668629	C4orf48	-3.74	0.000168	0.14	0.852	0.18	0.737	0.1	0.977
ILMN_1684306	S100A4	-3.43	0.00565	-0.46	0.717	-2.85	0.00694	-0.26	0.962
ILMN_1742025	OLFM1	-3.4	0.00871	-0.3	0.844	0.35	0.752	0.01	0.998
ILMN_1674817	C1orf115	-3.33	0.000723	-0.19	0.832	-1.12	0.0631	0.02	0.997
ILMN_1710217	MLANA	-3.33	0.00146	-0.36	0.695	-0.62	0.365	-0.04	0.995
ILMN_1682928	CPVL	-3.32	0.00151	-2.9	0.00385	-2.96	0.00112	-0.02	0.997
ILMN_2206746	BGN	-3.32	0.0185	-1.43	0.291	-3.31	0.0105	-0.2	0.979
ILMN_1714709	OLFM1	-3.3	0.00218	-1	0.239	-0.2	0.812	0.08	0.989
ILMN_1773623	HSD17B1	-3.27	0.000942	-3.01	0.00184	-2.81	0.000795	0.53	0.927
ILMN_2093343	PLAC8	-3.08	0.000378	-2.42	0.00176	-3.18	0.000111	0.22	0.938
ILMN_1744252	TP53TG3D	-2.97	6.14e-05	-1.4	0.00385	-3.06	2.23e-05	-0.28	0.927
ILMN_1677814	ABCC3	-2.93	0.000452	-2.18	0.0027	-2.82	0.000207	-0.15	0.958
ILMN_1740938	APOE	-2.89	0.000209	-2.27	0.00103	-1.86	0.000773	-0.15	0.949
ILMN_1689336	HOXA10	-2.89	0.000384	-1.03	0.0575	-2.95	0.000123	-0.18	0.947
ILMN_1740512	TMSB15B	-2.75	1.17e-05	-0.23	0.373	-1.56	6.62e-05	-0.05	0.975
ILMN_2410924	PLOD2	-2.72	0.000401	-1.22	0.0254	-1.88	0.00118	-0.58	0.927
ILMN_1660808	WFDC1	-2.7	2.05e-05	-2.62	3.42e-05	-2.19	2.23e-05	0.14	0.931
ILMN_1801443	TSKU	-2.7	0.000546	-1.32	0.0222	-1.62	0.00347	-0.07	0.981
ILMN_1704985	CYP27A1	-2.68	3.38e-05	0.72	0.0294	0.19	0.48	-0.05	0.979
ILMN_2241627	MAGEC1	-2.66	0.00391	0.5	0.556	0.06	0.938	-0.23	0.952
ILMN_1730054	GSTT1	-2.65	0.000881	-0.66	0.245	-2.64	0.000316	0.49	0.927
ILMN_1676278	ABCC2	-2.6	0.00077	-2.59	0.00112	-2.83	0.000172	0.21	0.94
ILMN_3197097	TSTD1	-2.58	0.000557	-1.15	0.0332	0.01	0.987	-0.19	0.943
ILMN_1671478	CKB	-2.58	0.000887	-1.93	0.00489	-3.97	3.41e-05	0.02	0.996
ILMN_1799139	PLOD2	-2.57	0.000801	-1.41	0.0175	-2.07	0.000974	-0.4	0.927
ILMN_1813179	LINC00960	-2.55	0.0005	-0.02	0.98	-1.64	0.0022	0.17	0.945
ILMN_1759792	CLIP4	-2.54	0.0002	-0.56	0.165	-1.19	0.00434	-0.18	0.932
ILMN_1724708	RAB33A	-2.48	0.00168	-0.66	0.276	-0.9	0.0871	0.13	0.968
ILMN_1731640	TMSB15B	-2.47	0.0106	-0.23	0.848	-1.66	0.0354	-0.58	0.927
ILMN_1664718	CYP51A1	-2.39	0.000801	-0.82	0.102	-1.76	0.00162	-0.53	0.927
ILMN_1791679	DNER	-2.38	0.000102	-1.02	0.00898	-2.56	2.82e-05	-0.3	0.927
ILMN_1691476	MYLK	-2.37	0.0073	-1.44	0.0669	-1.82	0.0134	-0.73	0.927
ILMN_2106902	FOXN3	-2.34	1.17e-05	-0.73	0.00576	-1.77	2.23e-05	-0.03	0.982
ILMN_1665205	ZNF260	-2.31	6.14e-05	-0.33	0.267	-2.03	4.01e-05	0.01	0.997
ILMN_1720041	MAGEC1	-2.3	0.00179	0.64	0.262	0.24	0.644	0.06	0.988
ILMN_1732154	BCAN	-2.27	0.00153	-1.13	0.0451	-0.7	0.136	-0.19	0.945
ILMN_1754538	FAM213A	-2.26	0.000116	-0.31	0.35	-1.01	0.00314	-0.15	0.931
ILMN_1660691	RAB31	-2.26	0.000325	-0.2	0.663	-0.7	0.0483	0.2	0.931
ILMN_1737283	TMSB15B	-2.26	0.00968	-0.31	0.746	-1.69	0.0201	-0.68	0.927
ILMN_1670325	SLC47A1	-2.25	0.000222	-1.75	0.00116	-1.82	0.000234	0.22	0.93
ILMN_2225144	EIF4E3	-2.23	3.1e-05	-1.05	0.00172	-1.22	0.000207	-0.17	0.927
ILMN_1753547	STAT5A	-2.22	0.000241	-0.94	0.0206	-2.31	6.55e-05	-0.2	0.931
ILMN_1706498	DSE	-2.22	0.00155	-1.11	0.0439	-2.07	0.000869	-0.3	0.93
ILMN_3286809	DUXA	-2.18	3.38e-05	-0.68	0.0154	-1.53	7.87e-05	0.01	0.997
ILMN_1706505	COL5A1	-2.18	0.000137	-0.67	0.0447	-2.4	3.31e-05	0.08	0.959
ILMN_1664303	HTATIP2	-2.17	0.00249	-0.84	0.139	-1.81	0.00284	-0.04	0.993
ILMN_1720048	CCL2	-2.14	0.0193	-1.28	0.139	-1.23	0.103	-0.09	0.988
ILMN_1705750	TGM2	-2.13	0.0195	0.35	0.737	-3	0.00183	-0.13	0.979
ILMN_2044293	KBTBD7	-2.09	3.38e-05	-0.68	0.0119	-0.87	0.00124	-0.05	0.973
ILMN_1779448	EFHD1	-2.08	0.00187	-0.9	0.0834	0.2	0.69	-0.14	0.958
ILMN_1676631	CCNO	-2.08	0.00394	-1.04	0.0832	-2.92	0.000256	0.02	0.996
ILMN_1679262	DPYSL3	-2.08	0.00418	0.69	0.255	0.72	0.167	0.04	0.993
ILMN_1707088	DENND2D	-2.07	0.000116	-1.67	0.000508	-2.21	3.31e-05	0.11	0.943
ILMN_2307450	ZNF302	-2.05	8.44e-05	-0.62	0.0354	-0.37	0.125	-0.18	0.927
ILMN_3288213	FRG2DP	-2.02	0.000178	-2.04	0.00028	-2.24	3.39e-05	0.11	0.945
ILMN_1666845	KRT17	-1.99	0.000249	-2.01	0.000413	-1.97	8.72e-05	0.16	0.931
ILMN_2128770	CDR2L	-1.95	0.0153	-0.25	0.793	-0.72	0.27	0.01	0.997
ILMN_1718766	MT1F	-1.93	0.00251	-1.19	0.0292	-2.15	0.000552	0.19	0.94
ILMN_1679133	SERPINB1	-1.92	0.000215	-0.77	0.0231	-1.18	0.00106	0.02	0.989
ILMN_1682459	TUBB4A	-1.9	6.84e-05	0.65	0.0184	-1.15	0.000338	-0.43	0.927
ILMN_2065773	SCG5	-1.87	0.00152	-2.37	0.000652	-3.06	4.04e-05	0	1
ILMN_2128795	LRIG1	-1.86	3.38e-05	-0.39	0.0765	-0.64	0.00427	-0.08	0.937
ILMN_2306540	PDE9A	-1.86	0.00156	-0.66	0.135	-0.25	0.53	0.42	0.927
ILMN_2202915	FAR2	-1.85	0.00183	-0.82	0.0769	-1.88	0.000681	0.11	0.963
ILMN_1669709	TMEM108	-1.84	0.000789	-1.02	0.0168	-0.95	0.0106	0.07	0.978
ILMN_1804735	CBS	-1.81	0.000278	-0.44	0.149	-1.46	0.000297	-0.11	0.945
ILMN_2305112	CTH	-1.79	0.000199	-1.46	0.000812	-1.64	9.82e-05	-0.21	0.927
ILMN_1746819	C5	-1.78	0.000325	-0.05	0.907	-1.13	0.00144	0.05	0.978
ILMN_1728662	ALDH3B1	-1.78	0.00299	-0.96	0.0545	-1.16	0.0125	-0.11	0.966
ILMN_2112128	MAPK4	-1.76	0.000337	-1.68	0.000648	-1.39	0.000434	-0.22	0.927
ILMN_2382829	PRDX2	-1.76	0.000373	-0.11	0.779	-0.22	0.432	0.41	0.927
ILMN_2374159	HERPUD1	-1.75	0.00145	-1.6	0.00264	-1.81	0.000423	-0.16	0.934
ILMN_1759563	NRIP3	-1.75	0.00301	-0.33	0.518	-1.75	0.00128	-0.14	0.955
ILMN_1699421	ANXA10	-1.74	0.000228	-1.52	0.000674	-0.72	0.0101	-0.04	0.979
ILMN_1750062	PPARGC1A	-1.74	0.000739	-1.11	0.00865	-2.34	5.76e-05	0.03	0.989
ILMN_1764927	CDC42EP1	-1.74	0.00218	-1.64	0.00385	-2.09	0.00031	-0.26	0.93
ILMN_2269256	DNAJC12	-1.73	8.44e-05	-1.54	0.00028	-1.7	3.39e-05	-0.11	0.931
ILMN_2175114	KCNS3	-1.7	0.000318	-1.35	0.00145	-1.96	5.52e-05	-0.33	0.927
ILMN_2410612	DMBT1	-1.7	0.000766	-2.51	0.000182	-2.71	2.92e-05	-0.02	0.993
ILMN_1787815	TRIB3	-1.7	0.00118	-1.51	0.00263	-1.82	0.000289	0.25	0.927
ILMN_2166457	HPGD	-1.69	0.000185	-0.64	0.0239	-1.87	3.45e-05	0.04	0.98
ILMN_1652797	FAM174B	-1.68	0.000965	-0.91	0.0215	-0.17	0.608	-0.01	0.997
ILMN_1666378	MAGEC1	-1.67	0.00567	0.59	0.255	-0.22	0.655	-0.18	0.943
ILMN_3266606	FABP5	-1.66	0.00286	-0.78	0.0823	-2.36	0.000171	0.04	0.989
ILMN_1715693	LOC100507460	-1.65	0.000199	-0.61	0.0294	-1.22	0.000316	-0.05	0.971
ILMN_1790962	RINL	-1.65	0.000811	-0.61	0.0821	-1.8	0.00018	0.1	0.953
ILMN_2374164	HERPUD1	-1.64	0.000309	-1.44	0.000865	-1.58	0.000123	-0.12	0.934
ILMN_1765557	OLFML2B	-1.63	0.000378	-0.62	0.046	-1.21	0.000711	-0.02	0.993
ILMN_1676984	DDIT3	-1.63	0.0016	-1.62	0.00211	-1.42	0.00139	0.08	0.971
ILMN_1808301	MRPL45	-1.63	0.00741	-0.98	0.0708	-1.08	0.0273	-0.15	0.957
ILMN_1806710	ESPN	-1.62	0.000457	-1.29	0.00201	-1.58	0.000198	-0.37	0.927
ILMN_2215211	ZNF514	-1.61	0.000189	0	0.999	-1.5	8.69e-05	-0.12	0.931
ILMN_2249018	LRRC26	-1.61	0.000423	-1.06	0.00489	-1.37	0.000371	-0.01	0.996
ILMN_1664912	IL11RA	-1.61	0.000737	-0.89	0.0162	-1.42	0.000516	0.18	0.931
ILMN_1760575	PTP4A1	-1.61	0.00395	-0.86	0.0685	-0.79	0.0545	-0.37	0.927
ILMN_1662795	CA2	-1.58	0.000189	-0.39	0.112	-0.59	0.0134	0.18	0.927
ILMN_2403237	CHN2	-1.58	0.000874	-1.34	0.00249	-0.8	0.0126	-0.02	0.992
ILMN_2175112	KCNS3	-1.58	0.00429	-1.17	0.0214	-1.89	0.000684	-0.1	0.966
ILMN_1709880	RPLP0	-1.58	0.0191	-0.78	0.221	-0.81	0.14	-0.51	0.927
ILMN_1673773	GALNT18	-1.56	0.000189	-1.55	0.000318	-1.28	0.000171	0.12	0.931
ILMN_1679092	RAB9B	-1.56	0.000318	-1.12	0.00219	-1.52	0.000123	-0.05	0.973
ILMN_1780057	RENBP	-1.56	0.0168	1	0.102	0.47	0.38	0.35	0.93
ILMN_1676563	HTRA1	-1.55	0.015	0.38	0.567	0.79	0.126	0.1	0.979
ILMN_1712532	CARD9	-1.54	0.00168	-1.49	0.00249	-1.54	0.000678	0.28	0.927
ILMN_1667994	AMD1	-1.52	0.00178	-0.78	0.0451	-0.98	0.00794	-0.12	0.95
ILMN_1670718	FAM69C	-1.52	0.0473	-1.74	0.0332	-2.08	0.00684	0.27	0.944
ILMN_1796801	ABCA8	-1.51	0.000361	-1.24	0.00148	-1.52	0.000123	-0.13	0.931
ILMN_3304200	ZNF385B	-1.51	0.000455	-1.54	0.000648	-1.53	0.00016	0.01	0.997
ILMN_1662846	GPR160	-1.51	0.000812	-0.5	0.112	-1.87	9.41e-05	-0.03	0.989
ILMN_2188374	XPOT	-1.51	0.00444	-0.89	0.0527	-1.05	0.0134	-0.35	0.927
ILMN_2384745	PSG4	-1.5	0.000568	-1.24	0.00203	-1.54	0.000187	0.08	0.959
ILMN_2340259	PDE4B	-1.5	0.00177	0.03	0.956	-0.54	0.0884	-0.07	0.974
ILMN_1728478	CXCL16	-1.49	0.00229	0	1	-1.11	0.00487	0.04	0.988
ILMN_1677402	C11orf96	-1.48	0.00223	-0.03	0.959	-1.35	0.00151	-0.04	0.989
ILMN_1653026	PLAC8	-1.47	0.000222	-1.35	0.000508	-1.38	9.94e-05	0.37	0.927
ILMN_2184966	ZHX2	-1.47	0.000236	-0.9	0.00382	-0.66	0.00646	-0.08	0.95
ILMN_3243121	LINC00323	-1.47	0.000492	-1.21	0.00184	-1.71	8.33e-05	-0.05	0.978
ILMN_2413779	SEZ6L2	-1.47	0.00115	-0.26	0.45	-2.55	2.65e-05	-0.07	0.965
ILMN_1802053	ZNF91	-1.47	0.00392	-0.76	0.0765	-1.49	0.00162	-0.19	0.931
ILMN_1656194	TSPAN10	-1.47	0.00449	-0.27	0.584	0.48	0.202	-0.15	0.945
ILMN_2096985	ALDH6A1	-1.46	0.0013	-0.84	0.0207	-1.38	0.000619	-0.54	0.927
ILMN_3289247	HSPA5	-1.46	0.0014	-1.57	0.00132	-1.53	0.000386	-0.64	0.927
ILMN_1690894	HSP90B3P	-1.45	0.00145	-1.01	0.00994	-1.15	0.00196	-0.69	0.927
ILMN_1655663	P3H4	-1.45	0.0045	-0.48	0.265	-0.49	0.184	-0.23	0.931
ILMN_1801441	RFTN2	-1.44	0.000205	-1.34	0.000508	-1.39	8.33e-05	0.06	0.962
ILMN_2411264	BTBD1	-1.44	0.00494	-0.69	0.109	-0.99	0.0158	-0.24	0.931
ILMN_1712075	SYNM	-1.43	0.000337	0.1	0.737	-1.04	0.000708	-0.05	0.972
ILMN_1661895	PI15	-1.43	0.000402	-0.03	0.937	-0.53	0.0285	-0.3	0.927
ILMN_2079786	NUAK1	-1.42	0.000189	-0.47	0.0438	-0.81	0.0013	-0.35	0.927
ILMN_1781400	SLC7A2	-1.42	0.000349	0.13	0.646	-2	2.65e-05	0.05	0.976
ILMN_1787345	FKBP11	-1.42	0.00214	-0.48	0.187	-1.31	0.00143	0.16	0.931
ILMN_2129161	LRRC32	-1.42	0.00306	1.25	0.00747	-1.74	0.000414	0.15	0.938
ILMN_1767766	PRDX2	-1.41	0.000249	-0.19	0.453	-0.33	0.104	0.4	0.927
ILMN_3226181	NUDT7	-1.41	0.00152	-1.28	0.0031	-0.75	0.0171	-0.13	0.938
ILMN_1694778	KRT18	-1.41	0.0108	-1.17	0.0293	-1.35	0.00673	-0.02	0.997
ILMN_1684629	CFAP61	-1.4	0.00164	-1.28	0.00348	-1.27	0.00116	0.06	0.977
ILMN_1748004	PAEP	-1.4	0.00225	-1.07	0.0107	-2.35	5.76e-05	-0.08	0.964
ILMN_1666713	LYPLA1	-1.4	0.00463	-0.37	0.394	-0.66	0.0699	-0.22	0.931
ILMN_1722945	C6orf52	-1.39	0.000189	-1.35	0.000405	-1.49	4.33e-05	0	0.998
ILMN_1725773	DNAJC12	-1.39	0.000405	-1.24	0.00116	-1.48	0.00011	0.18	0.927
ILMN_1893633	PRKCQ-AS1	-1.39	0.000574	-1	0.00412	0.09	0.745	-0.02	0.989
ILMN_2310814	MAPT	-1.39	0.00423	-0.91	0.035	-0.04	0.918	0	1
ILMN_1749834	SMIM1	-1.39	0.00648	-0.47	0.299	-0.5	0.187	0.21	0.931
ILMN_1693905	HAT1	-1.39	0.0406	-0.41	0.587	-0.84	0.149	-0.43	0.927
ILMN_2311020	DNAJC12	-1.38	0.000118	-1.13	0.000508	-1.43	3.41e-05	0.13	0.927
ILMN_3250345	LOC283788	-1.38	0.000236	-0.26	0.26	0.07	0.752	-0.42	0.927
ILMN_1730303	KBTBD7	-1.38	0.0016	-0.58	0.0801	-0.81	0.011	-0.3	0.927
ILMN_1773380	UNC13D	-1.38	0.0057	-0.5	0.245	-1.5	0.00165	-0.29	0.927
ILMN_1686811	PPIA	-1.38	0.0444	-1.03	0.132	-2.01	0.00442	-1.21	0.927
ILMN_1657087	ZNF385B	-1.37	0.000361	-1.38	0.000524	-1.45	9.64e-05	0.25	0.927
ILMN_2407235	RPS17	-1.37	0.0123	-0.79	0.114	-1	0.0293	-0.69	0.927
ILMN_1653466	HES4	-1.36	0.000811	-1.37	0.00112	-0.85	0.00407	-0.29	0.927
ILMN_1691927	BTBD1	-1.36	0.00873	-0.77	0.0993	-1.05	0.016	-0.14	0.952
ILMN_1666634	FAF1	-1.36	0.019	-0.56	0.316	-0.71	0.137	-0.44	0.927
ILMN_1808768	ROCK1	-1.36	0.023	-0.52	0.382	-0.74	0.138	-0.21	0.942
ILMN_2103397	ZNF234	-1.35	0.000186	-0.53	0.0205	-0.49	0.0139	0.07	0.944
ILMN_2138589	MERTK	-1.35	0.000751	-1.01	0.00409	-1.25	0.000414	0.06	0.971
ILMN_1704154	TNFRSF19	-1.35	0.00107	-0.95	0.00735	0.03	0.924	0.03	0.989
ILMN_1705922	BAIAP2	-1.35	0.00927	-0.38	0.445	-0.53	0.186	-0.49	0.927
ILMN_1685886	MAPK4	-1.34	0.00127	-1.19	0.0027	-1.04	0.00191	-0.17	0.93
ILMN_1793146	CCDC25	-1.34	0.00421	-0.55	0.158	-0.88	0.0164	-0.36	0.927
ILMN_1696004	LRRK1	-1.33	0.00346	-0.35	0.359	-0.11	0.77	-0.17	0.931
ILMN_1814002	TEAD3	-1.33	0.00531	-0.45	0.276	-0.18	0.637	-0.15	0.943
ILMN_1810628	PRUNE2	-1.33	0.0126	-0.8	0.103	0.84	0.0527	-0.04	0.989
ILMN_1732296	ID3	-1.33	0.0133	0.23	0.69	0.36	0.411	-0.14	0.955
ILMN_2372403	ALDH5A1	-1.32	0.00106	-0.94	0.00676	-0.42	0.0972	-0.39	0.927
ILMN_1712082	GCNT3	-1.32	0.00352	-0.17	0.7	-1.33	0.00148	0.16	0.932
ILMN_2395506	SOX6	-1.32	0.00397	-1.1	0.0119	-1.28	0.00214	-0.31	0.927
ILMN_1658143	RFC3	-1.32	0.0276	-0.18	0.81	-0.57	0.261	-0.02	0.996
ILMN_1669479	MEST	-1.32	0.0349	-0.67	0.283	-0.99	0.0676	-0.41	0.927
ILMN_2357770	TCEA1	-1.32	0.0431	-0.47	0.504	-0.74	0.186	-0.38	0.93
ILMN_2372398	ALDH5A1	-1.31	0.0168	-0.83	0.107	-0.31	0.504	-0.32	0.93
ILMN_1788192	ARMCX1	-1.31	0.0472	-0.75	0.259	1.85	0.0057	-0.27	0.934
ILMN_1760493	LIMS2	-1.3	0.0013	-0.89	0.0102	-0.88	0.00422	0.34	0.927
ILMN_3210171	RPL21P28	-1.3	0.0063	-0.68	0.0974	-0.54	0.13	-0.45	0.927
ILMN_3278548	RPL7	-1.3	0.0217	-0.64	0.24	-0.98	0.0427	-0.93	0.927
ILMN_2087303	XKR8	-1.29	0.000574	-0.14	0.641	-0.61	0.0124	0.01	0.996
ILMN_2353161	MSLN	-1.29	0.00249	-1.43	0.00186	-1.94	0.000101	-0.15	0.931
ILMN_1692824	ASPA	-1.29	0.00272	0.06	0.894	-0.56	0.0651	0.2	0.93
ILMN_1731206	NKD2	-1.29	0.00986	-1.25	0.0137	-3.13	3.92e-05	-0.07	0.979
ILMN_2054607	CYP4V2	-1.28	0.000272	-1.04	0.00112	-0.28	0.137	-0.13	0.93
ILMN_1655077	PRDM1	-1.28	0.000337	-1.07	0.00126	-1.26	0.000123	-0.09	0.934
ILMN_1803073	DNAJC12	-1.28	0.000562	-1.06	0.00197	-1.33	0.000172	-0.02	0.992
ILMN_3241953	GGACT	-1.28	0.000811	-0.7	0.019	-1.54	0.000106	-0.04	0.979
ILMN_3280943	RPL21P28	-1.28	0.0116	-0.64	0.168	-0.55	0.17	-0.47	0.927
ILMN_1746085	IGFBP3	-1.28	0.019	-1.2	0.031	-0.78	0.0849	0.06	0.986
ILMN_1697220	NT5E	-1.28	0.0435	-0.61	0.347	-1.32	0.0238	-0.41	0.927
ILMN_1685077	SNX7	-1.27	0.00177	-1.09	0.00495	-0.9	0.00504	-0.23	0.927
ILMN_1694840	MATN2	-1.27	0.00531	-0.03	0.952	0.65	0.0574	-0.18	0.931
ILMN_2230025	PDLIM3	-1.27	0.0063	-1.59	0.00264	-2.15	0.00016	0.06	0.979
ILMN_1706261	SLCO3A1	-1.26	0.000622	-0.52	0.048	0.15	0.515	-0.04	0.979
ILMN_3309349	SNHG8	-1.26	0.0016	-1.31	0.00175	-0.77	0.00892	-0.24	0.927
ILMN_1763891	SSC5D	-1.26	0.00349	-0.26	0.497	-0.44	0.15	-0.06	0.975
ILMN_2068104	TFPI2	-1.25	0.00529	-1.19	0.00831	-1.28	0.00212	-0.2	0.931
ILMN_3275771	FTH1	-1.25	0.00571	-0.5	0.198	-1	0.00885	-0.57	0.927
ILMN_2205032	MAGEE1	-1.25	0.0105	-0.51	0.254	-1.23	0.00582	-0.22	0.931
ILMN_2199439	CA2	-1.24	0.00122	-0.38	0.174	-0.56	0.0275	-0.05	0.973
ILMN_1812666	DNAJC15	-1.24	0.00227	-1.82	0.000508	-1.26	0.000867	0.11	0.945
ILMN_1664348	PNPLA4	-1.24	0.00263	-0.58	0.0789	-1.41	0.000518	-0.2	0.93
ILMN_2181892	BEX2	-1.24	0.00322	-0.9	0.0187	-2.28	5.35e-05	0.08	0.966
ILMN_1806533	PDE7B	-1.24	0.00686	-0.7	0.0847	-0.04	0.927	0.12	0.955
ILMN_1669818	ESD	-1.23	0.0162	-0.38	0.458	-0.82	0.0536	-0.1	0.972
ILMN_1767542	THAP10	-1.22	0.000218	-0.87	0.00167	-1.63	2.23e-05	-0.14	0.927
ILMN_2116639	TFDP2	-1.22	0.000325	-0.23	0.281	-0.81	0.00109	0.05	0.96
ILMN_2362122	AP3M1	-1.22	0.00167	-0.05	0.908	-0.26	0.305	-0.16	0.931
ILMN_1664449	ALG5	-1.22	0.00491	-0.77	0.0438	-1.24	0.00202	-0.29	0.927
ILMN_1747281	EVI5L	-1.22	0.0217	-0.46	0.385	-0.38	0.393	0.04	0.989
ILMN_1674036	BIRC7	-1.22	0.0227	-0.15	0.821	-0.47	0.288	-0.5	0.927
ILMN_2048388	ZFP69B	-1.21	0.00153	-0.87	0.00951	-0.64	0.0173	-0.13	0.932
ILMN_3219806	UNC93B1	-1.21	0.00695	-0.96	0.0233	-1.34	0.00185	-0.36	0.927
ILMN_2400613	SNX7	-1.2	0.000491	-1.16	0.000865	-0.87	0.00112	-0.12	0.931
ILMN_2094360	NR2F2	-1.2	0.00865	-0.16	0.752	0.33	0.345	-0.19	0.931
ILMN_1769520	UBE2L6	-1.2	0.0183	-0.5	0.306	-1.6	0.00216	0.31	0.927
ILMN_1667086	AP3M1	-1.19	0.000433	-0.09	0.736	-0.2	0.296	-0.12	0.931
ILMN_1755077	HEBP2	-1.19	0.000664	-0.93	0.00298	-1.88	2.65e-05	-0.16	0.927
ILMN_2396996	PPCS	-1.19	0.000881	-0.72	0.0126	-1.44	0.00011	-0.31	0.927
ILMN_2179778	PHLDB2	-1.19	0.00112	-0.53	0.0517	-1.01	0.00103	-0.4	0.927
ILMN_2167805	LUM	-1.19	0.00306	-0.67	0.049	-2.1	5.93e-05	-0.77	0.927
ILMN_1683700	TNFSF12	-1.19	0.00495	0	0.995	-1.38	0.000985	-0.05	0.979
ILMN_2352090	GPRC5C	-1.19	0.00609	-1.17	0.00809	-1.06	0.00534	0.31	0.927
ILMN_1740197	ZNF234	-1.18	0.000887	-0.59	0.0297	-0.53	0.0234	-0.09	0.941
ILMN_2323385	TRIM4	-1.18	0.000965	-1.06	0.00215	-0.68	0.00776	-0.14	0.931
ILMN_1739170	TM4SF18	-1.18	0.00149	-0.49	0.0806	-1.29	0.000326	0.03	0.989
ILMN_1799280	BDH1	-1.18	0.00223	-0.21	0.527	-1.04	0.00184	-0.13	0.932
ILMN_1785284	ALDH6A1	-1.18	0.00759	-0.48	0.222	-1.02	0.00791	-0.2	0.931
ILMN_2207539	RPS17	-1.18	0.0238	-0.31	0.579	-0.72	0.102	-0.42	0.927
ILMN_1753568	LRRC34	-1.17	0.000349	-0.55	0.0173	-1.17	0.000123	-0.08	0.94
ILMN_1770978	LINC00052	-1.17	0.00155	-0.72	0.0194	-1.5	0.000154	0.03	0.987
ILMN_1790689	CRISPLD2	-1.17	0.00219	-0.89	0.01	-1.34	0.000389	0.12	0.935
ILMN_1740604	RAB11FIP5	-1.17	0.00348	-0.6	0.0713	-0.52	0.0703	0.17	0.931
ILMN_1683133	KLF15	-1.17	0.00451	-0.66	0.0636	-1.18	0.00193	0.11	0.951
ILMN_3201453	THAP12	-1.16	0.00194	-0.51	0.0799	-0.31	0.211	-0.4	0.927
ILMN_2414254	ZNF302	-1.16	0.00194	-0.55	0.0671	-0.31	0.213	-0.27	0.927
ILMN_3227315	FTH1	-1.16	0.00322	-0.46	0.153	-1.01	0.00306	-0.58	0.927
ILMN_1810729	UBL3	-1.16	0.00399	-0.39	0.251	-0.17	0.59	-0.19	0.93
ILMN_1769546	RIN2	-1.16	0.0066	-0.59	0.113	-0.59	0.0705	-0.26	0.927
ILMN_1660787	SUCLA2	-1.16	0.0128	-0.34	0.459	-0.59	0.112	0	0.999
ILMN_2371685	UBE2E1	-1.16	0.0131	-0.98	0.0327	-1.44	0.00215	-0.68	0.927
ILMN_3226875	RPS27A	-1.16	0.0142	-0.53	0.225	-0.77	0.048	-0.68	0.927
ILMN_1776519	RAP1GAP	-1.16	0.0174	-0.5	0.277	0.36	0.366	0.04	0.989
ILMN_1659905	FKBP10	-1.16	0.0227	-0.33	0.537	-0.61	0.148	-0.56	0.927
ILMN_1709396	PDCD10	-1.16	0.0257	-0.61	0.226	-0.89	0.0465	-0.15	0.955
ILMN_2150019	SUCLA2	-1.15	0.00438	-0.51	0.127	-0.67	0.0292	-0.21	0.93
ILMN_1746013	SPOCK1	-1.15	0.00531	-0.61	0.0827	-0.4	0.188	0.37	0.927
ILMN_3239531	C4orf48	-1.15	0.00609	0.37	0.317	0.07	0.839	-0.08	0.964
ILMN_1755405	PGAP2	-1.15	0.00837	-0.95	0.0237	-0.51	0.13	0.05	0.981
ILMN_2233366	ASAP1	-1.15	0.0119	-0.48	0.256	-0.41	0.252	-0.36	0.927
ILMN_1694708	LOC283788	-1.15	0.0181	0.07	0.915	0.26	0.527	-0.09	0.972
ILMN_1746116	OCA2	-1.14	0.000408	-0.86	0.00224	-0.43	0.0265	-0.3	0.927
ILMN_1700955	TCTEX1D2	-1.14	0.000454	-0.43	0.0516	-0.53	0.0106	-0.03	0.979
ILMN_1742866	F2R	-1.14	0.00294	-0.07	0.864	-2.11	4.33e-05	-0.35	0.927
ILMN_2274586	PKD1L2	-1.14	0.0032	-0.46	0.141	-0.31	0.257	0.01	0.997
ILMN_1748881	MRAS	-1.14	0.0159	-0.42	0.352	-0.73	0.0599	-0.29	0.927
ILMN_3301372	PTP4A1	-1.14	0.0479	-0.5	0.403	-0.53	0.289	-0.22	0.939
ILMN_3245062	SHROOM3	-1.13	0.000965	-0.7	0.0126	-1.01	0.000666	-0.1	0.934
ILMN_2332691	CAPN3	-1.13	0.00249	-0.68	0.0324	-0.58	0.0314	0.09	0.951
ILMN_3206312	EIF4B	-1.13	0.0245	-0.76	0.115	-0.68	0.105	-0.57	0.927
ILMN_3204933	RNF145	-1.13	0.0303	-0.71	0.167	-0.8	0.0757	-0.57	0.927
ILMN_1658499	SYT13	-1.12	0.000965	-1.04	0.00184	-1.26	0.000188	0.09	0.943
ILMN_1761850	ATRN	-1.12	0.00127	-0.54	0.0425	-0.6	0.0137	-0.28	0.927
ILMN_2075436	PDIA3P1	-1.12	0.00883	-1.11	0.0112	-0.84	0.0188	-0.74	0.927
ILMN_2413158	PODXL	-1.12	0.00937	-0.24	0.579	-0.27	0.437	0.1	0.958
ILMN_2173500	FAM69C	-1.12	0.0327	-1.04	0.0524	-1.45	0.00561	0.36	0.927
ILMN_1732410	SLC16A9	-1.11	0.0054	-0.13	0.758	-0.46	0.116	0.14	0.935
ILMN_1693345	CPEB1	-1.11	0.0106	-0.81	0.0462	-0.9	0.0152	-0.28	0.927
ILMN_2201596	CYTL1	-1.11	0.0126	-1.89	0.00137	-1.74	0.000549	0.06	0.979
ILMN_1757702	TPT1	-1.11	0.0126	-0.54	0.191	-1.07	0.00804	-0.43	0.927
ILMN_1747195	PSMB8	-1.11	0.0222	-0.66	0.154	-3.28	3.59e-05	0.2	0.932
ILMN_1658519	SLC13A3	-1.1	0.00241	-1.07	0.00364	-0.81	0.00545	-1.07	0.322
ILMN_1731714	CREB5	-1.1	0.00458	-0.31	0.356	-0.38	0.182	-0.15	0.931
ILMN_1736042	ME1	-1.1	0.0287	-0.49	0.323	-0.66	0.122	-0.47	0.927
ILMN_1734254	ZNF770	-1.09	0.00115	-1.07	0.00167	-0.84	0.00174	-0.11	0.931
ILMN_1773865	HSPA5	-1.09	0.00145	-1.05	0.00216	-0.32	0.143	0.17	0.927
ILMN_1763638	BCAR3	-1.09	0.0015	-0.9	0.00487	-1.25	0.000263	0.07	0.956
ILMN_1721495	ADAMTSL2	-1.09	0.00207	-0.94	0.00561	-0.99	0.00151	0.05	0.975
ILMN_1729058	SCAMP1	-1.09	0.00306	-0.56	0.0649	-1.07	0.00151	-0.42	0.927
ILMN_1809483	HSD17B14	-1.09	0.00346	0.11	0.766	-0.06	0.848	0.26	0.927
ILMN_1713829	PTGES	-1.09	0.00484	-1.19	0.00404	-1.43	0.000466	-0.28	0.927
ILMN_1695299	PDLIM3	-1.09	0.00795	-1.51	0.00201	-1.94	0.000158	-0.04	0.988
ILMN_1808041	RPL10A	-1.09	0.0303	-0.56	0.261	-0.68	0.11	-0.51	0.927
ILMN_1667319	PLPPR2	-1.09	0.0335	0.04	0.96	-1.11	0.0182	-0.44	0.927
ILMN_1657729	ZNF254	-1.08	0.00139	-1.04	0.00203	-1.21	0.000256	-0.07	0.955
ILMN_1701783	DCT	-1.08	0.002	0.63	0.0314	0.04	0.892	-0.29	0.927
ILMN_2280911	VPS41	-1.08	0.003	-0.73	0.0226	-1.02	0.00179	-0.37	0.927
ILMN_2149494	NPL	-1.08	0.00306	0.55	0.0666	-0.05	0.865	0.02	0.994
ILMN_2169966	TM4SF18	-1.08	0.00528	-0.45	0.171	-1.21	0.00126	0.11	0.945
ILMN_3305397	RPL7	-1.08	0.0104	-0.6	0.111	-0.97	0.00879	-0.74	0.927
ILMN_2228732	CCNG2	-1.08	0.0127	-0.86	0.0387	-1.03	0.00855	-0.44	0.927
ILMN_1660193	ZNF529	-1.07	0.00322	0.79	0.0166	-1.6	0.000147	-0.03	0.988
ILMN_1768050	SCOC	-1.07	0.00323	-0.39	0.186	-0.57	0.0347	-0.37	0.927
ILMN_2153916	HSPA2	-1.07	0.00392	0.08	0.837	-1.32	0.000521	-0.1	0.946
ILMN_1746924	ZNF610	-1.07	0.00497	-0.87	0.0164	-1.22	0.00115	-0.39	0.927
ILMN_1678186	ATP6V0A4	-1.07	0.00663	-0.97	0.013	-0.99	0.0047	-0.15	0.931
ILMN_2401964	CDC42EP1	-1.07	0.00873	-1.02	0.0131	-1.16	0.00281	-0.37	0.927
ILMN_1805665	FLRT3	-1.07	0.012	0.45	0.255	-1.05	0.0069	-0.04	0.987
ILMN_1745826	KATNAL2	-1.07	0.0121	-0.51	0.191	-1.31	0.00203	0.23	0.93
ILMN_1665219	LTBP4	-1.07	0.0181	-1.11	0.0191	-1.17	0.00639	-0.12	0.957
ILMN_1811702	GRN	-1.07	0.0198	-0.98	0.035	-1.05	0.0123	0	0.999
ILMN_1760335	ADPRHL1	-1.07	0.0248	-0.67	0.141	-0.26	0.528	0.22	0.931
ILMN_1772722	MRPS33	-1.07	0.0465	-0.75	0.165	-1.12	0.0246	-0.38	0.927
ILMN_1655422	RPL17	-1.07	0.0473	-0.55	0.322	-0.36	0.458	-0.21	0.94
ILMN_1757532	SNPH	-1.06	0.00112	-0.24	0.318	-0.43	0.0424	0.01	0.997
ILMN_1796074	TYMSOS	-1.06	0.00153	-0.42	0.097	-0.34	0.12	-0.18	0.927
ILMN_3310065	SFTA1P	-1.06	0.00155	-1.18	0.00126	-1.22	0.000263	0.23	0.927
ILMN_1652735	RFXAP	-1.06	0.00264	-0.3	0.298	-0.13	0.611	-0.19	0.927
ILMN_2145423	DET1	-1.06	0.0034	-0.56	0.0649	-0.33	0.196	-0.12	0.934
ILMN_1756541	MXD4	-1.06	0.006	-0.77	0.0306	-0.54	0.0653	-0.25	0.927
ILMN_1687971	CAPN3	-1.06	0.00663	-0.76	0.0342	-0.58	0.0536	0.09	0.958
ILMN_1803799	EIF4E	-1.06	0.00686	-0.7	0.0475	-0.55	0.0663	-0.37	0.927
ILMN_1659312	PMP22	-1.06	0.00861	-0.75	0.0438	-0.78	0.0194	-0.03	0.989
ILMN_1815548	OR52D1	-1.06	0.0126	-1.09	0.0132	-1.1	0.00551	-1.13	0.795
ILMN_1745779	TCTEX1D2	-1.06	0.0167	-0.55	0.183	-0.51	0.152	-0.06	0.979
ILMN_1662619	TFPI	-1.06	0.0274	-0.76	0.102	-1.08	0.0143	0.03	0.992
ILMN_1720285	ESD	-1.05	0.00245	-0.41	0.132	-0.6	0.0182	-0.04	0.979
ILMN_2305116	CTH	-1.05	0.00306	-0.97	0.00581	-1.16	0.000754	0	0.998
ILMN_1759676	HOXC13	-1.05	0.00458	-0.26	0.423	-0.73	0.0136	-0.04	0.981
ILMN_1704753	EPAS1	-1.05	0.00823	-0.29	0.428	0.05	0.884	0	0.999
ILMN_1782922	PDE4B	-1.05	0.0185	0.1	0.854	-0.33	0.371	0	0.999
ILMN_1809496	COPG2	-1.05	0.0227	-1.2	0.0156	-1.04	0.0136	-0.39	0.927
ILMN_1707342	LRIG1	-1.04	0.0013	-0.22	0.373	-0.48	0.0262	0.06	0.961
ILMN_2079386	RPL22	-1.04	0.00139	-0.36	0.13	0.6	0.0104	0.05	0.972
ILMN_2355586	ATRN	-1.04	0.00223	-0.88	0.00617	-0.86	0.00265	-0.39	0.927
ILMN_1659550	RPSAP52	-1.04	0.00542	-0.38	0.228	-1.24	0.000912	-0.47	0.927
ILMN_1699623	FAM81A	-1.04	0.00569	-0.58	0.0743	-0.95	0.00436	-0.22	0.927
ILMN_1688606	RNFT1	-1.04	0.0109	-0.47	0.202	-0.84	0.0162	0.1	0.957
ILMN_2390299	PSMB8	-1.04	0.013	-0.61	0.111	-3.2	2.23e-05	0.13	0.945
ILMN_1776602	RNASE4	-1.04	0.0138	-1.09	0.0137	-0.51	0.133	-0.23	0.93
ILMN_2174369	ELOVL5	-1.04	0.0147	-0.18	0.711	-0.3	0.39	-0.33	0.927
ILMN_3295419	THAP12	-1.04	0.0182	-0.57	0.167	-0.36	0.321	-0.31	0.927
ILMN_1784300	TUBA4A	-1.04	0.0262	-0.76	0.0957	-1.08	0.013	0.45	0.927
ILMN_1779213	TFG	-1.04	0.0268	-0.55	0.227	-0.57	0.144	-0.16	0.944
ILMN_1667966	FAM129A	-1.03	0.00248	-1.16	0.00179	-2.68	9.62e-06	-0.14	0.931
ILMN_1725338	CLDN23	-1.03	0.00249	-0.7	0.0196	-1.33	0.000255	-0.09	0.95
ILMN_2330845	NSF	-1.03	0.00261	-0.53	0.0597	-0.77	0.00542	-0.25	0.927
ILMN_1675448	ZFP36L1	-1.03	0.00288	-0.66	0.0273	-0.92	0.00231	-0.41	0.927
ILMN_1793578	ZFP37	-1.03	0.00317	-0.95	0.00612	-1.66	9.67e-05	-0.19	0.927
ILMN_1761061	PAX7	-1.03	0.00392	-1.27	0.00184	-0.89	0.00384	-1.12	0.322
ILMN_2408450	UBA5	-1.03	0.0166	-0.43	0.294	-0.68	0.0569	-0.2	0.931
ILMN_1784985	PRRT3	-1.03	0.0314	-0.62	0.187	-1.13	0.0119	-0.19	0.936
ILMN_1799589	NOXA1	-1.02	0.00145	-1.15	0.00112	-1.5	6.55e-05	-0.19	0.927
ILMN_1814710	PCDHB5	-1.02	0.0017	-1.09	0.00167	-0.83	0.00212	0.01	0.994
ILMN_1724230	FRG1	-1.02	0.00249	-0.24	0.376	-0.58	0.0205	-0.28	0.927
ILMN_1751708	ITM2B	-1.02	0.00967	-0.37	0.301	-1.29	0.00133	-0.23	0.927
ILMN_1686668	GFM2	-1.02	0.0166	-0.26	0.566	-0.49	0.156	-0.29	0.927
ILMN_1698685	MATN2	-1.02	0.0214	-0.09	0.88	0.62	0.0922	-0.16	0.94
ILMN_1669210	SNORD16	-1.01	0.00194	-0.21	0.443	-0.53	0.0241	-0.2	0.927
ILMN_1656910	TRIM6	-1.01	0.00237	-0.04	0.914	-1.08	0.000682	0.01	0.994
ILMN_3221865	ADH5	-1.01	0.00565	-1.12	0.00429	-0.25	0.361	-0.57	0.927
ILMN_1796146	EIF4E3	-1.01	0.00816	-0.55	0.105	-0.59	0.0479	0.04	0.988
ILMN_2410783	GAA	-1.01	0.0137	-0.03	0.955	-0.37	0.253	-0.29	0.927
ILMN_1780255	KLK6	-1.01	0.0333	-0.48	0.316	0.34	0.405	0.47	0.927
ILMN_1680757	LRRC26	-1	0.000802	-0.9	0.00178	-1.06	0.000214	-0.09	0.934
ILMN_1667361	COPZ2	-1	0.00149	-0.39	0.102	-0.86	0.00133	0.14	0.93
ILMN_1758731	CYP2J2	-1	0.0017	-0.9	0.00375	-1.29	0.000159	-0.01	0.994
ILMN_1741727	QPCT	-1	0.00225	-0.79	0.00898	-1.51	9.44e-05	-0.11	0.933
ILMN_1765801	GAA	-1	0.00391	-0.21	0.501	-0.48	0.0567	-0.2	0.927
ILMN_1687768	NCOA7	-1	0.00494	-0.8	0.0168	-0.62	0.0238	-0.16	0.931
ILMN_2090040	TP73-AS1	-1	0.00564	0.08	0.845	0.55	0.0449	0.27	0.927
ILMN_1706426	DSTN	-1	0.00625	-0.48	0.126	-0.59	0.0382	-0.56	0.927
ILMN_1776094	PPCS	-1	0.00975	-0.5	0.15	-1.33	0.00101	-0.02	0.993
ILMN_3270542	UQCRFS1	-1	0.019	-0.44	0.289	-0.63	0.0756	-0.43	0.927
ILMN_1707124	TFPI	-1	0.0287	-0.65	0.143	-1.05	0.0134	0.03	0.991
