# Supplementary material for: The role of the cancer stem cell marker CD271 in DNA damage response and drug resistance of melanoma cells
Source: Oncogenesis. 2017 Jan 23;6(1):e291–. doi: 10.1038/oncsis.2016.88 (PMC5294251; doi:10.1038/oncsis.2016.88)
Supplement: Supplementary Table S6 [file oncsis201688x23.xlsx]

## Sheet: Fote-Par_down
PROBE_ID	SYMBOL	Vind,Par	Vind,Par	Fote,Par	Fote,Par	Eto,Par	Eto,Par	Cis,Par	Cis,Par
		log2FC	Qval	log2FC	Qval	log2FC	Qval	log2FC	Qval
ILMN_2058782	IFI27	0.48	0.0916	-3.54	1.23e-05	-2.09	3.64e-05	0.08	0.957
ILMN_1660808	WFDC1	-2.7	2.05e-05	-2.62	3.42e-05	-2.19	2.23e-05	0.14	0.931
ILMN_2410612	DMBT1	-1.7	0.000766	-2.51	0.000182	-2.71	2.92e-05	-0.02	0.993
ILMN_1657679	VAV3	-0.53	0.146	-2.67	0.000224	-2.17	0.000123	-0.28	0.927
ILMN_2269256	DNAJC12	-1.73	8.44e-05	-1.54	0.00028	-1.7	3.39e-05	-0.11	0.931
ILMN_3288213	FRG2DP	-2.02	0.000178	-2.04	0.00028	-2.24	3.39e-05	0.11	0.945
ILMN_1673773	GALNT18	-1.56	0.000189	-1.55	0.000318	-1.28	0.000171	0.12	0.931
ILMN_1722945	C6orf52	-1.39	0.000189	-1.35	0.000405	-1.49	4.33e-05	0	0.998
ILMN_1666845	KRT17	-1.99	0.000249	-2.01	0.000413	-1.97	8.72e-05	0.16	0.931
ILMN_1707088	DENND2D	-2.07	0.000116	-1.67	0.000508	-2.21	3.31e-05	0.11	0.943
ILMN_2311020	DNAJC12	-1.38	0.000118	-1.13	0.000508	-1.43	3.41e-05	0.13	0.927
ILMN_1812666	DNAJC15	-1.24	0.00227	-1.82	0.000508	-1.26	0.000867	0.11	0.945
ILMN_1653026	PLAC8	-1.47	0.000222	-1.35	0.000508	-1.38	9.94e-05	0.37	0.927
ILMN_1801441	RFTN2	-1.44	0.000205	-1.34	0.000508	-1.39	8.33e-05	0.06	0.962
ILMN_1702691	TNFAIP3	-0.8	0.00288	-1.23	0.000508	-1.84	2.06e-05	-0.2	0.927
ILMN_1657087	ZNF385B	-1.37	0.000361	-1.38	0.000524	-1.45	9.64e-05	0.25	0.927
ILMN_2112128	MAPK4	-1.76	0.000337	-1.68	0.000648	-1.39	0.000434	-0.22	0.927
ILMN_2253732	ST8SIA4	-0.81	0.0016	-1.04	0.000648	-1.1	0.000113	-0.22	0.927
ILMN_3304200	ZNF385B	-1.51	0.000455	-1.54	0.000648	-1.53	0.00016	0.01	0.997
ILMN_2065773	SCG5	-1.87	0.00152	-2.37	0.000652	-3.06	4.04e-05	0	1
ILMN_1699421	ANXA10	-1.74	0.000228	-1.52	0.000674	-0.72	0.0101	-0.04	0.979
ILMN_2305112	CTH	-1.79	0.000199	-1.46	0.000812	-1.64	9.82e-05	-0.21	0.927
ILMN_2374164	HERPUD1	-1.64	0.000309	-1.44	0.000865	-1.58	0.000123	-0.12	0.934
ILMN_2400613	SNX7	-1.2	0.000491	-1.16	0.000865	-0.87	0.00112	-0.12	0.931
ILMN_1811736	ENTHD1	-0.58	0.0798	-1.71	0.000975	0.03	0.924	-0.03	0.989
ILMN_2183510	MANF	-0.97	0.00137	-1.1	0.000997	-1.31	9.44e-05	0.04	0.979
ILMN_1740938	APOE	-2.89	0.000209	-2.27	0.00103	-1.86	0.000773	-0.15	0.949
ILMN_1676278	ABCC2	-2.6	0.00077	-2.59	0.00112	-2.83	0.000172	0.21	0.94
ILMN_2054607	CYP4V2	-1.28	0.000272	-1.04	0.00112	-0.28	0.137	-0.13	0.93
ILMN_1653466	HES4	-1.36	0.000811	-1.37	0.00112	-0.85	0.00407	-0.29	0.927
ILMN_1799589	NOXA1	-1.02	0.00145	-1.15	0.00112	-1.5	6.55e-05	-0.19	0.927
ILMN_1725773	DNAJC12	-1.39	0.000405	-1.24	0.00116	-1.48	0.00011	0.18	0.927
ILMN_1670325	SLC47A1	-2.25	0.000222	-1.75	0.00116	-1.82	0.000234	0.22	0.93
ILMN_1655077	PRDM1	-1.28	0.000337	-1.07	0.00126	-1.26	0.000123	-0.09	0.934
ILMN_3310065	SFTA1P	-1.06	0.00155	-1.18	0.00126	-1.22	0.000263	0.23	0.927
ILMN_1655867	HRASLS	-0.8	0.00513	-1.13	0.0013	-2.26	1.32e-05	-0.29	0.927
ILMN_3289247	HSPA5	-1.46	0.0014	-1.57	0.00132	-1.53	0.000386	-0.64	0.927
ILMN_2201596	CYTL1	-1.11	0.0126	-1.89	0.00137	-1.74	0.000549	0.06	0.979
ILMN_1729117	COL5A2	-0.35	0.243	-1.47	0.00141	0.04	0.896	-0.16	0.931
ILMN_2175114	KCNS3	-1.7	0.000318	-1.35	0.00145	-1.96	5.52e-05	-0.33	0.927
ILMN_1796801	ABCA8	-1.51	0.000361	-1.24	0.00148	-1.52	0.000123	-0.13	0.931
ILMN_1697268	EMILIN2	-3.96	1.17e-05	-1.46	0.00153	-3.87	4.01e-06	0.21	0.927
ILMN_1783598	CAB39L	-0.91	0.00633	-1.28	0.00155	-1.1	0.000985	0.15	0.931
ILMN_1801476	CDS1	-0.6	0.014	-1.01	0.00155	-1.15	0.00021	-0.18	0.927
ILMN_1811387	TFF3	-0.94	0.00235	-1.09	0.00155	-0.15	0.485	0.02	0.989
ILMN_2148913	TMEM45A	-0.26	0.253	-1.07	0.00156	-0.73	0.0038	-0.39	0.927
ILMN_1814710	PCDHB5	-1.02	0.0017	-1.09	0.00167	-0.83	0.00212	0.01	0.994
ILMN_1734254	ZNF770	-1.09	0.00115	-1.07	0.00167	-0.84	0.00174	-0.11	0.931
ILMN_2225144	EIF4E3	-2.23	3.1e-05	-1.05	0.00172	-1.22	0.000207	-0.17	0.927
ILMN_1720771	STX11	-0.67	0.0112	-1.06	0.00172	-1.56	5.93e-05	-0.2	0.927
ILMN_1743714	CARD10	-0.72	0.0172	-1.23	0.00175	-1.44	0.00021	0.03	0.989
ILMN_1682567	CCDC106	-0.59	0.102	-1.63	0.00175	-2.45	5.77e-05	-0.01	0.997
ILMN_1746888	PCOLCE2	-0.05	0.875	-1.14	0.00175	-0.23	0.318	0	1
ILMN_1730809	SLC29A2	-0.41	0.126	-1.23	0.00175	-1.37	0.000274	-0.15	0.931
ILMN_3309349	SNHG8	-1.26	0.0016	-1.31	0.00175	-0.77	0.00892	-0.24	0.927
ILMN_2093343	PLAC8	-3.08	0.000378	-2.42	0.00176	-3.18	0.000111	0.22	0.938
ILMN_1667966	FAM129A	-1.03	0.00248	-1.16	0.00179	-2.68	9.62e-06	-0.14	0.931
ILMN_3243121	LINC00323	-1.47	0.000492	-1.21	0.00184	-1.71	8.33e-05	-0.05	0.978
ILMN_1773623	HSD17B1	-3.27	0.000942	-3.01	0.00184	-2.81	0.000795	0.53	0.927
ILMN_1761061	PAX7	-1.03	0.00392	-1.27	0.00184	-0.89	0.00384	-1.12	0.322
ILMN_1658499	SYT13	-1.12	0.000965	-1.04	0.00184	-1.26	0.000188	0.09	0.943
ILMN_2353161	MSLN	-1.29	0.00249	-1.43	0.00186	-1.94	0.000101	-0.15	0.931
ILMN_1803073	DNAJC12	-1.28	0.000562	-1.06	0.00197	-1.33	0.000172	-0.02	0.992
ILMN_1806710	ESPN	-1.62	0.000457	-1.29	0.00201	-1.58	0.000198	-0.37	0.927
ILMN_1695299	PDLIM3	-1.09	0.00795	-1.51	0.00201	-1.94	0.000158	-0.04	0.988
ILMN_2384745	PSG4	-1.5	0.000568	-1.24	0.00203	-1.54	0.000187	0.08	0.959
ILMN_1657729	ZNF254	-1.08	0.00139	-1.04	0.00203	-1.21	0.000256	-0.07	0.955
ILMN_1676984	DDIT3	-1.63	0.0016	-1.62	0.00211	-1.42	0.00139	0.08	0.971
ILMN_2323385	TRIM4	-1.18	0.000965	-1.06	0.00215	-0.68	0.00776	-0.14	0.931
ILMN_1773865	HSPA5	-1.09	0.00145	-1.05	0.00216	-0.32	0.143	0.17	0.927
ILMN_1842582	TTC39C	-0.65	0.0138	-1.01	0.00218	-2.28	1.32e-05	0.23	0.927
ILMN_1748650	MRPL45	-0.92	0.00306	-1.03	0.00219	-0.88	0.00165	-0.15	0.93
ILMN_1679092	RAB9B	-1.56	0.000318	-1.12	0.00219	-1.52	0.000123	-0.05	0.973
ILMN_1712532	CARD9	-1.54	0.00168	-1.49	0.00249	-1.54	0.000678	0.28	0.927
ILMN_2403237	CHN2	-1.58	0.000874	-1.34	0.00249	-0.8	0.0126	-0.02	0.992
ILMN_1787815	TRIB3	-1.7	0.00118	-1.51	0.00263	-1.82	0.000289	0.25	0.927
ILMN_2374159	HERPUD1	-1.75	0.00145	-1.6	0.00264	-1.81	0.000423	-0.16	0.934
ILMN_2230025	PDLIM3	-1.27	0.0063	-1.59	0.00264	-2.15	0.00016	0.06	0.979
ILMN_1677814	ABCC3	-2.93	0.000452	-2.18	0.0027	-2.82	0.000207	-0.15	0.958
ILMN_1685886	MAPK4	-1.34	0.00127	-1.19	0.0027	-1.04	0.00191	-0.17	0.93
ILMN_1738116	TMEM119	-0.91	0.00452	-1.05	0.00283	-1.03	0.00101	0.05	0.977
ILMN_3226181	NUDT7	-1.41	0.00152	-1.28	0.0031	-0.75	0.0171	-0.13	0.938
ILMN_1729487	GMPR	-0.99	0.00313	-1.04	0.00346	-1.01	0.00125	0.17	0.93
ILMN_1684629	CFAP61	-1.4	0.00164	-1.28	0.00348	-1.27	0.00116	0.06	0.977
ILMN_1781155	LYN	-0.58	0.0672	-1.22	0.00352	-0.96	0.00411	-0.11	0.943
ILMN_1658519	SLC13A3	-1.1	0.00241	-1.07	0.00364	-0.81	0.00545	-1.07	0.322
ILMN_1764927	CDC42EP1	-1.74	0.00218	-1.64	0.00385	-2.09	0.00031	-0.26	0.93
ILMN_1682928	CPVL	-3.32	0.00151	-2.9	0.00385	-2.96	0.00112	-0.02	0.997
ILMN_1744252	TP53TG3D	-2.97	6.14e-05	-1.4	0.00385	-3.06	2.23e-05	-0.28	0.927
ILMN_1667239	INPP1	-0.07	0.91	-2.05	0.00395	-4.03	3.41e-05	0.17	0.953
ILMN_3237448	BEND5	-0.58	0.0422	-1.03	0.00404	-0.86	0.0038	0.15	0.931
ILMN_1713829	PTGES	-1.09	0.00484	-1.19	0.00404	-1.43	0.000466	-0.28	0.927
ILMN_2138589	MERTK	-1.35	0.000751	-1.01	0.00409	-1.25	0.000414	0.06	0.971
ILMN_1893633	PRKCQ-AS1	-1.39	0.000574	-1	0.00412	0.09	0.745	-0.02	0.989
ILMN_1795838	C4orf19	-0.67	0.0309	-1.1	0.00423	-1.2	0.000865	0.08	0.96
ILMN_2134888	TUBE1	-0.65	0.0264	-1.01	0.00425	-0.87	0.00345	-0.19	0.927
ILMN_3221865	ADH5	-1.01	0.00565	-1.12	0.00429	-0.25	0.361	-0.57	0.927
ILMN_1658498	SLC44A3	-0.75	0.021	-1.08	0.00487	-1.85	8.52e-05	-0.15	0.931
ILMN_1671478	CKB	-2.58	0.000887	-1.93	0.00489	-3.97	3.41e-05	0.02	0.996
ILMN_2249018	LRRC26	-1.61	0.000423	-1.06	0.00489	-1.37	0.000371	-0.01	0.996
ILMN_3234142	LINC00623	-0.19	0.612	-1.28	0.00495	-1.48	0.000764	0.1	0.958
ILMN_1685077	SNX7	-1.27	0.00177	-1.09	0.00495	-0.9	0.00504	-0.23	0.927
ILMN_1723436	PFKFB2	-0.52	0.0747	-1.03	0.00515	-0.8	0.00735	-0.37	0.927
ILMN_1667825	MLKL	0.11	0.739	-1.04	0.00588	-1.55	0.000218	0.27	0.927
ILMN_1718558	PARP12	0.11	0.75	-1.06	0.0063	-1.37	0.000524	-0.04	0.985
ILMN_1704972	TRIM5	-0.98	0.00916	-1.1	0.00662	-1.01	0.00387	-0.34	0.927
ILMN_1665824	LINC00518	-0.79	0.0271	-1.12	0.00715	-0.33	0.277	-0.14	0.935
ILMN_1775542	FCMR	-0.74	0.0384	-1.12	0.00748	-1.66	0.000303	0.05	0.979
ILMN_1714586	VGLL3	-0.81	0.0705	-1.47	0.00748	-1.81	0.00088	-0.65	0.927
ILMN_2352090	GPRC5C	-1.19	0.00609	-1.17	0.00809	-1.06	0.00534	0.31	0.927
ILMN_2068104	TFPI2	-1.25	0.00529	-1.19	0.00831	-1.28	0.00212	-0.2	0.931
ILMN_1781742	FAM133A	1.54	0.00172	-1.17	0.00838	-2.41	6.09e-05	0.11	0.953
ILMN_1750062	PPARGC1A	-1.74	0.000739	-1.11	0.00865	-2.34	5.76e-05	0.03	0.989
ILMN_2400759	CPVL	-4.29	0.00301	-3.6	0.00894	-3.91	0.00214	-0.14	0.987
ILMN_1791679	DNER	-2.38	0.000102	-1.02	0.00898	-2.56	2.82e-05	-0.3	0.927
ILMN_2352380	TRPM2	0.89	0.0206	-1.12	0.00931	-0.34	0.281	0.11	0.955
ILMN_1690894	HSP90B3P	-1.45	0.00145	-1.01	0.00994	-1.15	0.00196	-0.69	0.927
ILMN_1660439	RPL3	-0.89	0.0168	-1.04	0.0102	-0.9	0.00879	0.23	0.927
ILMN_1796417	ASNS	-0.82	0.0205	-1	0.0107	-1.55	0.000361	0.21	0.928
ILMN_1748004	PAEP	-1.4	0.00225	-1.07	0.0107	-2.35	5.76e-05	-0.08	0.964
ILMN_2075436	PDIA3P1	-1.12	0.00883	-1.11	0.0112	-0.84	0.0188	-0.74	0.927
ILMN_2395506	SOX6	-1.32	0.00397	-1.1	0.0119	-1.28	0.00214	-0.31	0.927
ILMN_2401964	CDC42EP1	-1.07	0.00873	-1.02	0.0131	-1.16	0.00281	-0.37	0.927
ILMN_1674908	HOXB5	-0.73	0.0439	-1.02	0.0132	-1.09	0.00399	-0.1	0.958
ILMN_1815548	OR52D1	-1.06	0.0126	-1.09	0.0132	-1.1	0.00551	-1.13	0.795
ILMN_1731206	NKD2	-1.29	0.00986	-1.25	0.0137	-3.13	3.92e-05	-0.07	0.979
ILMN_1776602	RNASE4	-1.04	0.0138	-1.09	0.0137	-0.51	0.133	-0.23	0.93
ILMN_1809496	COPG2	-1.05	0.0227	-1.2	0.0156	-1.04	0.0136	-0.39	0.927
ILMN_2389069	PAEP	-0.98	0.0232	-1.12	0.0162	-2.24	0.00015	0.07	0.977
ILMN_1669709	TMEM108	-1.84	0.000789	-1.02	0.0168	-0.95	0.0106	0.07	0.978
ILMN_1668194	LMTK3	-0.98	0.016	-1	0.0175	-0.95	0.0104	-0.14	0.943
ILMN_1799139	PLOD2	-2.57	0.000801	-1.41	0.0175	-2.07	0.000974	-0.4	0.927
ILMN_1665219	LTBP4	-1.07	0.0181	-1.11	0.0191	-1.17	0.00639	-0.12	0.957
ILMN_2175112	KCNS3	-1.58	0.00429	-1.17	0.0214	-1.89	0.000684	-0.1	0.966
ILMN_1795963	OSGIN1	-0.99	0.0657	-1.39	0.0214	-1.13	0.0249	0.03	0.995
ILMN_1801443	TSKU	-2.7	0.000546	-1.32	0.0222	-1.62	0.00347	-0.07	0.981
ILMN_2410924	PLOD2	-2.72	0.000401	-1.22	0.0254	-1.88	0.00118	-0.58	0.927
ILMN_1718766	MT1F	-1.93	0.00251	-1.19	0.0292	-2.15	0.000552	0.19	0.94
ILMN_1694778	KRT18	-1.41	0.0108	-1.17	0.0293	-1.35	0.00673	-0.02	0.997
ILMN_1746085	IGFBP3	-1.28	0.019	-1.2	0.031	-0.78	0.0849	0.06	0.986
ILMN_1810725	FAM129A	-0.73	0.0926	-1.03	0.0325	-2.27	0.000227	0.28	0.928
ILMN_1670718	FAM69C	-1.52	0.0473	-1.74	0.0332	-2.08	0.00684	0.27	0.944
ILMN_3197097	TSTD1	-2.58	0.000557	-1.15	0.0332	0.01	0.987	-0.19	0.943
ILMN_1706498	DSE	-2.22	0.00155	-1.11	0.0439	-2.07	0.000869	-0.3	0.93
ILMN_2060413	CD24	-1.09	0.0643	-1.26	0.0448	-1.13	0.0368	0.26	0.933
ILMN_1732154	BCAN	-2.27	0.00153	-1.13	0.0451	-0.7	0.136	-0.19	0.945
