# Supplementary material for: The role of the cancer stem cell marker CD271 in DNA damage response and drug resistance of melanoma cells
Source: Oncogenesis. 2017 Jan 23;6(1):e291–. doi: 10.1038/oncsis.2016.88 (PMC5294251; doi:10.1038/oncsis.2016.88)
Supplement: Supplementary Table S7 [file oncsis201688x24.xlsx]

## Sheet: Eto-Par_down
PROBE_ID	SYMBOL	Vind,Par	Vind,Par	Fote,Par	Fote,Par	Eto,Par	Eto,Par	Cis,Par	Cis,Par
		log2FC	Qval	log2FC	Qval	log2FC	Qval	log2FC	Qval
ILMN_1753613	HOXA5	0.21	0.283	-0.2	0.325	-3.17	7.79e-07	0.03	0.979
ILMN_1694106	GPD1L	-0.17	0.526	-0.17	0.58	-3.64	2.3e-06	0	0.998
ILMN_1697268	EMILIN2	-3.96	1.17e-05	-1.46	0.00153	-3.87	4.01e-06	0.21	0.927
ILMN_1667966	FAM129A	-1.03	0.00248	-1.16	0.00179	-2.68	9.62e-06	-0.14	0.931
ILMN_1665775	MARC2	-0.35	0.13	-0.73	0.0097	-2.43	9.62e-06	-0.05	0.97
ILMN_1746720	TTC39C	-0.62	0.0132	-0.77	0.0058	-2.32	9.62e-06	0.08	0.943
ILMN_2153466	FAM50B	-0.77	0.0413	-0.35	0.364	-3.47	1.32e-05	-0.29	0.927
ILMN_1655867	HRASLS	-0.8	0.00513	-1.13	0.0013	-2.26	1.32e-05	-0.29	0.927
ILMN_1842582	TTC39C	-0.65	0.0138	-1.01	0.00218	-2.28	1.32e-05	0.23	0.927
ILMN_1797974	AIG1	-0.95	0.00143	-0.58	0.0177	-1.94	1.56e-05	-0.06	0.955
ILMN_2184373	CXCL8	0.18	0.551	-0.78	0.0182	-2.59	1.56e-05	0.08	0.96
ILMN_1651557	KDELC2	0.5	0.221	-0.28	0.555	-3.83	1.56e-05	-0.49	0.927
ILMN_1702691	TNFAIP3	-0.8	0.00288	-1.23	0.000508	-1.84	2.06e-05	-0.2	0.927
ILMN_2106902	FOXN3	-2.34	1.17e-05	-0.73	0.00576	-1.77	2.23e-05	-0.03	0.982
ILMN_1744252	TP53TG3D	-2.97	6.14e-05	-1.4	0.00385	-3.06	2.23e-05	-0.28	0.927
ILMN_1720452	LONRF3	0	0.992	-0.21	0.63	-3.1	2.23e-05	-0.1	0.958
ILMN_2390299	PSMB8	-1.04	0.013	-0.61	0.111	-3.2	2.23e-05	0.13	0.945
ILMN_1767542	THAP10	-1.22	0.000218	-0.87	0.00167	-1.63	2.23e-05	-0.14	0.927
ILMN_1660808	WFDC1	-2.7	2.05e-05	-2.62	3.42e-05	-2.19	2.23e-05	0.14	0.931
ILMN_1755077	HEBP2	-1.19	0.000664	-0.93	0.00298	-1.88	2.65e-05	-0.16	0.927
ILMN_2413779	SEZ6L2	-1.47	0.00115	-0.26	0.45	-2.55	2.65e-05	-0.07	0.965
ILMN_1781400	SLC7A2	-1.42	0.000349	0.13	0.646	-2	2.65e-05	0.05	0.976
ILMN_1791679	DNER	-2.38	0.000102	-1.02	0.00898	-2.56	2.82e-05	-0.3	0.927
ILMN_2410612	DMBT1	-1.7	0.000766	-2.51	0.000182	-2.71	2.92e-05	-0.02	0.993
ILMN_1706505	COL5A1	-2.18	0.000137	-0.67	0.0447	-2.4	3.31e-05	0.08	0.959
ILMN_1707088	DENND2D	-2.07	0.000116	-1.67	0.000508	-2.21	3.31e-05	0.11	0.943
ILMN_2269256	DNAJC12	-1.73	8.44e-05	-1.54	0.00028	-1.7	3.39e-05	-0.11	0.931
ILMN_3288213	FRG2DP	-2.02	0.000178	-2.04	0.00028	-2.24	3.39e-05	0.11	0.945
ILMN_2157219	AASS	-0.46	0.0304	-0.73	0.00487	-1.5	3.41e-05	-0.07	0.945
ILMN_1671478	CKB	-2.58	0.000887	-1.93	0.00489	-3.97	3.41e-05	0.02	0.996
ILMN_2311020	DNAJC12	-1.38	0.000118	-1.13	0.000508	-1.43	3.41e-05	0.13	0.927
ILMN_1667239	INPP1	-0.07	0.91	-2.05	0.00395	-4.03	3.41e-05	0.17	0.953
ILMN_1717294	PTPN3	-0.76	0.0122	-0.53	0.0646	-2.01	3.41e-05	0.04	0.98
ILMN_2166457	HPGD	-1.69	0.000185	-0.64	0.0239	-1.87	3.45e-05	0.04	0.98
ILMN_1747195	PSMB8	-1.11	0.0222	-0.66	0.154	-3.28	3.59e-05	0.2	0.932
ILMN_2058782	IFI27	0.48	0.0916	-3.54	1.23e-05	-2.09	3.64e-05	0.08	0.957
ILMN_1731206	NKD2	-1.29	0.00986	-1.25	0.0137	-3.13	3.92e-05	-0.07	0.979
ILMN_1670172	WDR33	-0.29	0.167	-0.5	0.0346	-1.53	3.93e-05	-0.07	0.95
ILMN_1665205	ZNF260	-2.31	6.14e-05	-0.33	0.267	-2.03	4.01e-05	0.01	0.997
ILMN_2065773	SCG5	-1.87	0.00152	-2.37	0.000652	-3.06	4.04e-05	0	1
ILMN_1722945	C6orf52	-1.39	0.000189	-1.35	0.000405	-1.49	4.33e-05	0	0.998
ILMN_1742866	F2R	-1.14	0.00294	-0.07	0.864	-2.11	4.33e-05	-0.35	0.927
ILMN_1656691	FBXO4	-0.87	0.00331	-0.75	0.00859	-1.62	4.9e-05	0.06	0.96
ILMN_2383913	WDR33	-0.39	0.0885	-0.57	0.0273	-1.58	5.25e-05	-0.12	0.931
ILMN_2181892	BEX2	-1.24	0.00322	-0.9	0.0187	-2.28	5.35e-05	0.08	0.966
ILMN_2175114	KCNS3	-1.7	0.000318	-1.35	0.00145	-1.96	5.52e-05	-0.33	0.927
ILMN_1748004	PAEP	-1.4	0.00225	-1.07	0.0107	-2.35	5.76e-05	-0.08	0.964
ILMN_1750062	PPARGC1A	-1.74	0.000739	-1.11	0.00865	-2.34	5.76e-05	0.03	0.989
ILMN_1682567	CCDC106	-0.59	0.102	-1.63	0.00175	-2.45	5.77e-05	-0.01	0.997
ILMN_1711199	ZNF331	-0.72	0.00523	-0.34	0.116	-1.42	5.77e-05	-0.19	0.927
ILMN_2167805	LUM	-1.19	0.00306	-0.67	0.049	-2.1	5.93e-05	-0.77	0.927
ILMN_1714335	RDH10	-0.66	0.0276	-0.67	0.0301	-1.87	5.93e-05	-0.18	0.927
ILMN_1720771	STX11	-0.67	0.0112	-1.06	0.00172	-1.56	5.93e-05	-0.2	0.927
ILMN_1781742	FAM133A	1.54	0.00172	-1.17	0.00838	-2.41	6.09e-05	0.11	0.953
ILMN_1669497	OSBPL10	-0.01	0.964	0.36	0.158	-1.63	6.21e-05	-0.26	0.927
ILMN_1672022	EPHA4	-0.26	0.209	-0.29	0.187	-1.4	6.55e-05	0.07	0.95
ILMN_1799589	NOXA1	-1.02	0.00145	-1.15	0.00112	-1.5	6.55e-05	-0.19	0.927
ILMN_1680339	PDGFRL	0.82	0.0105	-0.62	0.0407	-1.81	6.55e-05	0.17	0.93
ILMN_1753547	STAT5A	-2.22	0.000241	-0.94	0.0206	-2.31	6.55e-05	-0.2	0.931
ILMN_1740512	TMSB15B	-2.75	1.17e-05	-0.23	0.373	-1.56	6.62e-05	-0.05	0.975
ILMN_1748432	ZNF525	-0.96	0.00191	-0.73	0.00924	-1.49	7.08e-05	-0.23	0.927
ILMN_1737211	ZNF585A	-0.36	0.213	-0.9	0.0104	-1.86	7.6e-05	0.02	0.992
ILMN_3286809	DUXA	-2.18	3.38e-05	-0.68	0.0154	-1.53	7.87e-05	0.01	0.997
ILMN_3243121	LINC00323	-1.47	0.000492	-1.21	0.00184	-1.71	8.33e-05	-0.05	0.978
ILMN_2167416	MR1	0.17	0.426	0.18	0.434	-1.35	8.33e-05	0.08	0.945
ILMN_1801441	RFTN2	-1.44	0.000205	-1.34	0.000508	-1.39	8.33e-05	0.06	0.962
ILMN_1662578	C1GALT1	-0.08	0.714	-0.33	0.132	-1.3	8.43e-05	-0.23	0.927
ILMN_2234343	ACP6	-0.43	0.063	-0.37	0.117	-1.41	8.52e-05	0.25	0.927
ILMN_2139761	LIMCH1	-0.72	0.0217	-0.49	0.105	-1.8	8.52e-05	-0.15	0.931
ILMN_1769911	SLC38A1	-3.87	0.000326	-0.75	0.276	-4.1	8.52e-05	-0.2	0.955
ILMN_1658498	SLC44A3	-0.75	0.021	-1.08	0.00487	-1.85	8.52e-05	-0.15	0.931
ILMN_1666733	CXCL8	-0.26	0.523	-0.99	0.025	-2.45	8.69e-05	-0.32	0.927
ILMN_2215211	ZNF514	-1.61	0.000189	0	0.999	-1.5	8.69e-05	-0.12	0.931
ILMN_2059294	RTCA	-0.2	0.364	-0.61	0.0166	-1.36	8.71e-05	-0.27	0.927
ILMN_1666845	KRT17	-1.99	0.000249	-2.01	0.000413	-1.97	8.72e-05	0.16	0.931
ILMN_1662846	GPR160	-1.51	0.000812	-0.5	0.112	-1.87	9.41e-05	-0.03	0.989
ILMN_2183510	MANF	-0.97	0.00137	-1.1	0.000997	-1.31	9.44e-05	0.04	0.979
ILMN_2053281	L3HYPDH	-0.22	0.287	-0.07	0.807	-1.27	9.44e-05	-0.11	0.931
ILMN_1741727	QPCT	-1	0.00225	-0.79	0.00898	-1.51	9.44e-05	-0.11	0.933
ILMN_1800602	GCA	-0.31	0.144	-0.32	0.162	-1.33	9.64e-05	0	0.998
ILMN_1657087	ZNF385B	-1.37	0.000361	-1.38	0.000524	-1.45	9.64e-05	0.25	0.927
ILMN_1793578	ZFP37	-1.03	0.00317	-0.95	0.00612	-1.66	9.67e-05	-0.19	0.927
ILMN_1716086	WDR33	-0.51	0.0264	-0.6	0.0159	-1.31	9.68e-05	0.11	0.931
ILMN_2305112	CTH	-1.79	0.000199	-1.46	0.000812	-1.64	9.82e-05	-0.21	0.927
ILMN_1814787	ICA1	-0.75	0.0448	-0.82	0.0369	-2.16	9.84e-05	0.2	0.931
ILMN_1683023	PDGFC	-0.88	0.003	-0.13	0.643	-1.39	9.93e-05	-0.16	0.927
ILMN_1653026	PLAC8	-1.47	0.000222	-1.35	0.000508	-1.38	9.94e-05	0.37	0.927
ILMN_2353161	MSLN	-1.29	0.00249	-1.43	0.00186	-1.94	0.000101	-0.15	0.931
ILMN_3241953	GGACT	-1.28	0.000811	-0.7	0.019	-1.54	0.000106	-0.04	0.979
ILMN_1678323	AASS	-0.6	0.0316	-0.84	0.00862	-1.56	0.000106	-0.1	0.94
ILMN_1725773	DNAJC12	-1.39	0.000405	-1.24	0.00116	-1.48	0.00011	0.18	0.927
ILMN_2342033	F11R	-0.31	0.26	-0.85	0.0105	-1.63	0.00011	-0.09	0.953
ILMN_2396996	PPCS	-1.19	0.000881	-0.72	0.0126	-1.44	0.00011	-0.31	0.927
ILMN_2093343	PLAC8	-3.08	0.000378	-2.42	0.00176	-3.18	0.000111	0.22	0.938
ILMN_2253732	ST8SIA4	-0.81	0.0016	-1.04	0.000648	-1.1	0.000113	-0.22	0.927
ILMN_1796801	ABCA8	-1.51	0.000361	-1.24	0.00148	-1.52	0.000123	-0.13	0.931
ILMN_1743241	ARL4A	-0.18	0.491	-0.24	0.366	-1.45	0.000123	0	0.999
ILMN_1771026	GARS	-0.5	0.0431	-0.38	0.121	-1.38	0.000123	-0.18	0.927
ILMN_2374164	HERPUD1	-1.64	0.000309	-1.44	0.000865	-1.58	0.000123	-0.12	0.934
ILMN_1689336	HOXA10	-2.89	0.000384	-1.03	0.0575	-2.95	0.000123	-0.18	0.947
ILMN_1753568	LRRC34	-1.17	0.000349	-0.55	0.0173	-1.17	0.000123	-0.08	0.94
ILMN_1655077	PRDM1	-1.28	0.000337	-1.07	0.00126	-1.26	0.000123	-0.09	0.934
ILMN_1679092	RAB9B	-1.56	0.000318	-1.12	0.00219	-1.52	0.000123	-0.05	0.973
ILMN_1657679	VAV3	-0.53	0.146	-2.67	0.000224	-2.17	0.000123	-0.28	0.927
ILMN_1679324	EIF1B	-0.82	0.00615	-0.52	0.051	-1.43	0.000124	-0.35	0.927
ILMN_1718520	RNLS	0.5	0.244	0.79	0.0833	-2.53	0.000126	-0.05	0.989
ILMN_2197365	RGS2	0.37	0.175	0.85	0.0103	-1.56	0.000145	-0.11	0.938
ILMN_1699574	NRP1	-0.71	0.00906	-0.21	0.394	-1.31	0.000147	-0.22	0.927
ILMN_1660193	ZNF529	-1.07	0.00322	0.79	0.0166	-1.6	0.000147	-0.03	0.988
ILMN_1657373	P3H2	-0.06	0.838	-0.83	0.0102	-1.5	0.000148	0.13	0.931
ILMN_1745423	UTP3	-0.35	0.102	-0.77	0.0055	-1.22	0.000149	-0.22	0.927
ILMN_2389069	PAEP	-0.98	0.0232	-1.12	0.0162	-2.24	0.00015	0.07	0.977
ILMN_1685012	EAF1	-0.16	0.438	-0.44	0.0438	-1.12	0.000154	0	0.999
ILMN_1770978	LINC00052	-1.17	0.00155	-0.72	0.0194	-1.5	0.000154	0.03	0.987
ILMN_1778371	CCBL2	-0.32	0.163	-0.51	0.0431	-1.28	0.000158	-0.05	0.971
ILMN_2188264	CYR61	-0.04	0.936	0	0.996	-2.36	0.000158	0.02	0.996
ILMN_2342695	PDGFA	0.24	0.305	-0.17	0.532	-1.3	0.000158	0.19	0.927
ILMN_1695299	PDLIM3	-1.09	0.00795	-1.51	0.00201	-1.94	0.000158	-0.04	0.988
ILMN_1758731	CYP2J2	-1	0.0017	-0.9	0.00375	-1.29	0.000159	-0.01	0.994
ILMN_1723414	HACL1	-0.14	0.587	-0.1	0.756	-1.33	0.00016	0.03	0.983
ILMN_1764770	OXNAD1	-0.81	0.0105	-0.74	0.0191	-1.51	0.00016	-0.04	0.979
ILMN_2230025	PDLIM3	-1.27	0.0063	-1.59	0.00264	-2.15	0.00016	0.06	0.979
ILMN_1707475	UBE2E2	-0.56	0.027	-0.55	0.0335	-1.31	0.00016	-0.11	0.932
ILMN_3304200	ZNF385B	-1.51	0.000455	-1.54	0.000648	-1.53	0.00016	0.01	0.997
ILMN_3266606	FABP5	-1.66	0.00286	-0.78	0.0823	-2.36	0.000171	0.04	0.989
ILMN_1673773	GALNT18	-1.56	0.000189	-1.55	0.000318	-1.28	0.000171	0.12	0.931
ILMN_1676278	ABCC2	-2.6	0.00077	-2.59	0.00112	-2.83	0.000172	0.21	0.94
ILMN_1803073	DNAJC12	-1.28	0.000562	-1.06	0.00197	-1.33	0.000172	-0.02	0.992
ILMN_1782488	RNASEH2B	-0.72	0.0371	-0.61	0.0769	-1.8	0.000173	-0.3	0.927
ILMN_1790962	RINL	-1.65	0.000811	-0.61	0.0821	-1.8	0.00018	0.1	0.953
ILMN_1724293	KDELR2	0.11	0.609	-0.01	0.972	-1.08	0.000187	-0.12	0.93
ILMN_2384745	PSG4	-1.5	0.000568	-1.24	0.00203	-1.54	0.000187	0.08	0.959
ILMN_1720431	ZNF420	-0.7	0.00423	-0.52	0.02	-1.05	0.000187	-0.27	0.927
ILMN_1658499	SYT13	-1.12	0.000965	-1.04	0.00184	-1.26	0.000188	0.09	0.943
ILMN_1677018	HOXA4	0.38	0.152	0.23	0.452	-1.46	0.00019	-0.29	0.927
ILMN_1790529	LUM	-0.84	0.0318	-0.48	0.216	-1.99	0.00019	-0.16	0.934
ILMN_1788363	MLH1	-0.23	0.278	-0.18	0.44	-1.14	0.00019	0.04	0.973
ILMN_1679995	MPP6	-0.66	0.0471	-0.33	0.325	-1.71	0.00019	0.1	0.953
ILMN_1806710	ESPN	-1.62	0.000457	-1.29	0.00201	-1.58	0.000198	-0.37	0.927
ILMN_1682727	JAZF1	-0.64	0.0189	-0.34	0.186	-1.33	0.000204	-0.07	0.959
ILMN_1677814	ABCC3	-2.93	0.000452	-2.18	0.0027	-2.82	0.000207	-0.15	0.958
ILMN_2225144	EIF4E3	-2.23	3.1e-05	-1.05	0.00172	-1.22	0.000207	-0.17	0.927
ILMN_1669032	PPIC	-0.76	0.17	-0.17	0.822	-2.97	0.000209	0.05	0.989
ILMN_1743714	CARD10	-0.72	0.0172	-1.23	0.00175	-1.44	0.00021	0.03	0.989
ILMN_1801476	CDS1	-0.6	0.014	-1.01	0.00155	-1.15	0.00021	-0.18	0.927
ILMN_1661998	METTL6	-0.57	0.0201	-0.63	0.016	-1.18	0.00021	-0.21	0.927
ILMN_1732717	FAM71E1	-0.87	0.00151	-0.5	0.0242	-1.03	0.000214	-0.14	0.927
ILMN_1680757	LRRC26	-1	0.000802	-0.9	0.00178	-1.06	0.000214	-0.09	0.934
ILMN_1896406	ZXDA	-0.04	0.867	-0.19	0.446	-1.16	0.000215	0.06	0.958
ILMN_1667825	MLKL	0.11	0.739	-1.04	0.00588	-1.55	0.000218	0.27	0.927
ILMN_1793724	TAMM41	-0.46	0.071	-0.37	0.167	-1.33	0.000219	-0.07	0.958
ILMN_1789505	ITPR1	-0.38	0.173	-0.04	0.913	-1.47	0.000219	0.01	0.997
ILMN_1716895	RPA3	-0.42	0.128	-0.04	0.928	-1.47	0.000219	-0.11	0.943
ILMN_1751276	BDNF	-0.23	0.365	-0.79	0.00975	-1.31	0.000226	0	1
ILMN_1667374	L3HYPDH	-0.24	0.25	0.18	0.44	-1.09	0.000227	0.13	0.93
ILMN_1810725	FAM129A	-0.73	0.0926	-1.03	0.0325	-2.27	0.000227	0.28	0.928
ILMN_1732468	HSPA4L	-0.04	0.886	-0.57	0.0391	-1.31	0.00023	-0.18	0.927
ILMN_1764398	TUBE1	-0.98	0.000897	-0.76	0.00425	-1.05	0.00023	-0.18	0.927
ILMN_1684210	NIPAL3	-0.59	0.0153	-0.21	0.379	-1.13	0.000232	-0.05	0.964
ILMN_1804851	MRPS17	-0.1	0.67	-0.21	0.369	-1.14	0.000234	0.1	0.932
ILMN_1670325	SLC47A1	-2.25	0.000222	-1.75	0.00116	-1.82	0.000234	0.22	0.93
ILMN_1801984	VHL	-0.97	0.00392	-0.73	0.0187	-1.38	0.000237	-0.13	0.931
ILMN_1706960	KIAA1217	-0.34	0.264	-0.89	0.0137	-1.57	0.000242	-0.08	0.961
ILMN_1725338	CLDN23	-1.03	0.00249	-0.7	0.0196	-1.33	0.000255	-0.09	0.95
ILMN_1796925	CXADR	0.25	0.416	-0.52	0.104	-1.57	0.000255	-0.08	0.96
ILMN_1724040	SOWAHC	0.12	0.583	0.04	0.889	-1.09	0.000256	0.04	0.974
ILMN_2226324	MPC1	-0.95	0.00269	-0.53	0.0443	-1.23	0.000256	-0.05	0.968
ILMN_1659017	C11orf74	-0.86	0.0149	-0.43	0.187	-1.6	0.000256	0.13	0.936
ILMN_1676631	CCNO	-2.08	0.00394	-1.04	0.0832	-2.92	0.000256	0.02	0.996
ILMN_1674366	LHX4	0.1	0.745	-0.67	0.0353	-1.47	0.000256	0.12	0.934
ILMN_2233454	SPTLC3	-0.92	0.00138	-0.68	0.00716	-1.03	0.000256	0	0.998
ILMN_1657729	ZNF254	-1.08	0.00139	-1.04	0.00203	-1.21	0.000256	-0.07	0.955
ILMN_1711888	COBL	0.58	0.021	-0.14	0.618	-1.17	0.000258	0	0.998
ILMN_1766045	SH3GLB1	-0.09	0.754	-0.13	0.699	-1.38	0.000259	0.03	0.988
ILMN_2144574	CTBS	-0.41	0.0971	-0.02	0.964	-1.25	0.00026	-0.1	0.94
ILMN_1759232	IRS1	-0.49	0.0609	-0.31	0.253	-1.29	0.000261	-0.27	0.927
ILMN_2234229	PRMT6	-0.35	0.231	0.06	0.896	-1.52	0.000261	-0.2	0.928
ILMN_1763638	BCAR3	-1.09	0.0015	-0.9	0.00487	-1.25	0.000263	0.07	0.956
ILMN_3310065	SFTA1P	-1.06	0.00155	-1.18	0.00126	-1.22	0.000263	0.23	0.927
ILMN_1737561	N4BP2L2	-0.72	0.00938	-0.9	0.00407	-1.19	0.000265	0	0.998
ILMN_1806907	PAWR	-0.11	0.598	-0.26	0.227	-1.04	0.000265	-0.09	0.932
ILMN_3240187	EMC3	0.1	0.693	-0.01	0.971	-1.14	0.000266	0.21	0.927
ILMN_1730809	SLC29A2	-0.41	0.126	-1.23	0.00175	-1.37	0.000274	-0.15	0.931
ILMN_1767006	PSMB8	-0.93	0.00873	-0.3	0.348	-1.51	0.000283	0.08	0.962
ILMN_1701114	GBP1	-0.35	0.355	-0.63	0.107	-1.88	0.000289	-0.52	0.927
ILMN_1787815	TRIB3	-1.7	0.00118	-1.51	0.00263	-1.82	0.000289	0.25	0.927
ILMN_2156267	EIF2AK1	-0.29	0.174	-0.46	0.0532	-1.09	0.000293	-0.18	0.927
ILMN_1686116	THBS1	-0.89	0.0807	-0.19	0.783	-2.51	0.000293	-0.31	0.93
ILMN_1655924	TRNT1	-0.53	0.0363	-0.29	0.236	-1.18	0.000293	-0.21	0.927
ILMN_1789243	VPS33B	-0.71	0.00573	-0.44	0.0504	-1.04	0.000293	-0.06	0.96
ILMN_1788547	GCLM	-0.82	0.0106	-0.93	0.00767	-1.39	0.000295	-0.26	0.927
ILMN_1804735	CBS	-1.81	0.000278	-0.44	0.149	-1.46	0.000297	-0.11	0.945
ILMN_1789338	SORBS3	-0.08	0.855	-0.49	0.211	-1.87	0.000297	-0.28	0.927
ILMN_1713892	SMIM14	-0.83	0.00216	-0.71	0.00591	-1	0.000299	-0.25	0.927
ILMN_1785424	ABLIM1	0.02	0.945	-0.68	0.0273	-1.36	0.000302	0.07	0.96
ILMN_1663401	LARP6	0.12	0.724	-0.13	0.737	-1.56	0.000302	-0.06	0.977
ILMN_1775542	FCMR	-0.74	0.0384	-1.12	0.00748	-1.66	0.000303	0.05	0.979
ILMN_1754600	FNBP1L	-0.41	0.103	-0.75	0.0117	-1.23	0.000304	-0.06	0.962
ILMN_1764927	CDC42EP1	-1.74	0.00218	-1.64	0.00385	-2.09	0.00031	-0.26	0.93
ILMN_1702821	TTLL7	-0.12	0.584	-0.26	0.227	-1	0.000312	-0.2	0.927
ILMN_1730054	GSTT1	-2.65	0.000881	-0.66	0.245	-2.64	0.000316	0.49	0.927
ILMN_1715693	LOC100507460	-1.65	0.000199	-0.61	0.0294	-1.22	0.000316	-0.05	0.971
ILMN_2041236	RAP1GAP2	-0.56	0.091	-0.79	0.0308	-1.6	0.00032	-0.43	0.927
ILMN_1779800	MARK1	-0.2	0.464	-0.62	0.0369	-1.31	0.000325	0.04	0.979
ILMN_1765232	RNLS	0.25	0.636	0.8	0.121	-2.39	0.000326	0.18	0.945
ILMN_1739170	TM4SF18	-1.18	0.00149	-0.49	0.0806	-1.29	0.000326	0.03	0.989
ILMN_1682738	SMAD3	-0.48	0.0923	-0.57	0.0618	-1.39	0.000329	-0.25	0.927
ILMN_1682459	TUBB4A	-1.9	6.84e-05	0.65	0.0184	-1.15	0.000338	-0.43	0.927
ILMN_2400183	DPH5	-0.61	0.0207	-0.59	0.0288	-1.17	0.000346	0.24	0.927
ILMN_1699651	IL6	-0.86	0.0342	-0.77	0.0604	-1.84	0.000346	0.19	0.931
ILMN_1795893	TMEM167B	-0.29	0.215	-0.99	0.00224	-1.12	0.000356	-0.39	0.927
ILMN_1796417	ASNS	-0.82	0.0205	-1	0.0107	-1.55	0.000361	0.21	0.928
ILMN_3275590	LSM3	-0.35	0.114	-0.22	0.372	-1.07	0.000361	-0.01	0.996
ILMN_1774689	TUSC3	-0.62	0.0142	-0.05	0.883	-1.07	0.000362	-0.47	0.927
ILMN_3235003	LOC100132057	-0.96	0.00303	-0.6	0.0307	-1.19	0.00037	0.02	0.992
ILMN_1695316	SLC39A8	-0.83	0.00391	-0.66	0.014	-1.09	0.00037	0	0.998
ILMN_1804415	SMAGP	0.48	0.247	-0.63	0.152	-2.02	0.00037	0.16	0.943
ILMN_2249018	LRRC26	-1.61	0.000423	-1.06	0.00489	-1.37	0.000371	-0.01	0.996
ILMN_1792518	STX7	-0.79	0.00656	-0.6	0.0286	-1.15	0.000371	-0.17	0.927
ILMN_2371055	EFNA1	0.26	0.296	-0.41	0.118	-1.18	0.00038	0.12	0.931
ILMN_1693338	CYP1B1	-0.69	0.413	-0.66	0.475	-3.93	0.000386	-0.37	0.934
ILMN_3289247	HSPA5	-1.46	0.0014	-1.57	0.00132	-1.53	0.000386	-0.64	0.927
ILMN_1784822	PPP1R3F	-0.69	0.112	-0.64	0.158	-2.06	0.000387	0.18	0.939
ILMN_1790689	CRISPLD2	-1.17	0.00219	-0.89	0.01	-1.34	0.000389	0.12	0.935
ILMN_1680139	MAFF	0.29	0.417	-0.28	0.496	-1.69	0.000399	-0.27	0.927
ILMN_1779828	EDEM1	-0.04	0.889	0.08	0.805	-1.05	0.00041	-0.07	0.95
ILMN_2214473	ARHGEF35	-0.95	0.00494	-0.54	0.0641	-1.28	0.000411	-0.04	0.981
ILMN_2129161	LRRC32	-1.42	0.00306	1.25	0.00747	-1.74	0.000414	0.15	0.938
ILMN_2138589	MERTK	-1.35	0.000751	-1.01	0.00409	-1.25	0.000414	0.06	0.971
ILMN_2374159	HERPUD1	-1.75	0.00145	-1.6	0.00264	-1.81	0.000423	-0.16	0.934
ILMN_3216794	ARL4A	-0.37	0.244	-0.58	0.0902	-1.51	0.000423	-0.53	0.927
ILMN_1753472	SUMF1	0.26	0.288	-0.03	0.944	-1.16	0.000425	-0.28	0.927
ILMN_2169152	SRGN	-1.26	0.121	-0.79	0.372	-3.8	0.000427	-0.07	0.989
ILMN_1782788	YBX3	-0.48	0.231	-0.05	0.927	-1.86	0.000434	-0.04	0.989
ILMN_2112128	MAPK4	-1.76	0.000337	-1.68	0.000648	-1.39	0.000434	-0.22	0.927
ILMN_1785926	ZNF621	-0.16	0.529	0.29	0.254	-1.12	0.000434	0.17	0.927
ILMN_2050911	SLC22A4	-0.89	0.00775	-0.76	0.0187	-1.3	0.000441	-0.07	0.963
ILMN_1709795	RAC2	-0.22	0.459	0.41	0.169	-1.32	0.000444	0.16	0.931
ILMN_1704500	STAP2	-0.77	0.00992	-0.6	0.0331	-1.18	0.000444	0.06	0.971
ILMN_1808305	RTCA	-0.22	0.44	-0.51	0.0767	-1.26	0.000445	-0.22	0.927
ILMN_1776297	GOLGA4	-0.36	0.241	-0.52	0.105	-1.42	0.000459	-0.49	0.927
ILMN_1713829	PTGES	-1.09	0.00484	-1.19	0.00404	-1.43	0.000466	-0.28	0.927
ILMN_1760347	SRGN	-1.35	0.133	-0.73	0.472	-4.15	0.000476	-0.3	0.951
ILMN_1813938	CHCHD4	-0.17	0.498	-0.57	0.035	-1.1	0.000488	0.18	0.927
ILMN_1686097	TOP2A	-0.26	0.283	0.05	0.884	-1.12	0.000492	0.06	0.964
ILMN_2091375	KRCC1	-0.77	0.0059	-0.3	0.205	-1.03	0.0005	-0.12	0.931
ILMN_2227757	PCDHB2	0.45	0.0906	-0.43	0.118	-1.19	0.000502	-0.07	0.96
ILMN_1679428	CHIC2	-0.74	0.0111	0.31	0.236	-1.14	0.000506	-0.09	0.95
ILMN_1664912	IL11RA	-1.61	0.000737	-0.89	0.0162	-1.42	0.000516	0.18	0.931
ILMN_1664348	PNPLA4	-1.24	0.00263	-0.58	0.0789	-1.41	0.000518	-0.2	0.93
ILMN_1784408	C8orf48	-0.36	0.196	-0.59	0.0507	-1.25	0.000521	-0.27	0.927
ILMN_2153916	HSPA2	-1.07	0.00392	0.08	0.837	-1.32	0.000521	-0.1	0.946
ILMN_1718558	PARP12	0.11	0.75	-1.06	0.0063	-1.37	0.000524	-0.04	0.985
ILMN_2113074	UFM1	-0.72	0.0109	-0.93	0.0042	-1.1	0.000532	-0.55	0.927
ILMN_2202948	BUB1	0.15	0.63	0.08	0.852	-1.34	0.000544	-0.11	0.945
ILMN_2201596	CYTL1	-1.11	0.0126	-1.89	0.00137	-1.74	0.000549	0.06	0.979
ILMN_2144573	CTBS	-0.3	0.289	0.25	0.426	-1.26	0.000552	0.04	0.981
ILMN_1718766	MT1F	-1.93	0.00251	-1.19	0.0292	-2.15	0.000552	0.19	0.94
ILMN_2223903	PPIC	-0.44	0.466	0.08	0.926	-2.62	0.000552	0.22	0.943
ILMN_1711838	SLC25A24	0.1	0.696	-0.51	0.051	-1.07	0.000555	0.19	0.927
ILMN_3234089	N4BP2L2	-0.88	0.00715	-0.89	0.00841	-1.21	0.000572	-0.35	0.927
ILMN_1674866	TADA3	0.07	0.804	-0.33	0.217	-1.12	0.000577	-0.04	0.98
ILMN_1736901	ZDHHC23	-0.21	0.529	-0.66	0.0541	-1.4	0.000584	-0.05	0.979
ILMN_1768534	BHLHE40	-0.14	0.558	0.07	0.819	-1.02	0.000586	0.08	0.944
ILMN_2061446	NCEH1	-0.36	0.204	-0.32	0.301	-1.26	0.000598	-0.43	0.927
ILMN_1681983	RSPO3	-0.75	0.00808	-0.8	0.00758	-1.04	0.000618	-0.03	0.988
ILMN_2096985	ALDH6A1	-1.46	0.0013	-0.84	0.0207	-1.38	0.000619	-0.54	0.927
ILMN_2398107	ASNS	-0.79	0.0189	-0.88	0.0139	-1.32	0.000619	0.22	0.927
ILMN_1752810	LARP6	-0.07	0.851	-0.19	0.613	-1.35	0.000646	-0.02	0.993
ILMN_3245062	SHROOM3	-1.13	0.000965	-0.7	0.0126	-1.01	0.000666	-0.1	0.934
ILMN_1710514	BCL3	-0.13	0.598	-0.21	0.408	-1.01	0.000667	-0.11	0.931
ILMN_1712532	CARD9	-1.54	0.00168	-1.49	0.00249	-1.54	0.000678	0.28	0.927
ILMN_2347807	EXOC1	-0.83	0.021	-0.05	0.913	-1.41	0.000678	-0.23	0.927
ILMN_2202915	FAR2	-1.85	0.00183	-0.82	0.0769	-1.88	0.000681	0.11	0.963
ILMN_1813834	PRMT6	-0.2	0.495	0.17	0.62	-1.24	0.000682	-0.18	0.93
ILMN_1656910	TRIM6	-1.01	0.00237	-0.04	0.914	-1.08	0.000682	0.01	0.994
ILMN_2175112	KCNS3	-1.58	0.00429	-1.17	0.0214	-1.89	0.000684	-0.1	0.966
ILMN_1721989	ATP5F1	-0.59	0.038	-0.65	0.0314	-1.15	0.000696	-0.24	0.927
ILMN_1712075	SYNM	-1.43	0.000337	0.1	0.737	-1.04	0.000708	-0.05	0.972
ILMN_1765557	OLFML2B	-1.63	0.000378	-0.62	0.046	-1.21	0.000711	-0.02	0.993
ILMN_2365569	ICA1	-0.65	0.0399	-0.6	0.0633	-1.28	0.000718	0.22	0.927
ILMN_1802411	ITGA1	-0.39	0.115	-0.59	0.0342	-1.05	0.000753	-0.19	0.927
ILMN_2305116	CTH	-1.05	0.00306	-0.97	0.00581	-1.16	0.000754	0	0.998
ILMN_1738523	MYD88	-0.93	0.0229	-0.24	0.583	-1.58	0.000754	-0.35	0.927
ILMN_1810533	SLC6A15	-0.65	0.0282	-0.84	0.0118	-1.16	0.000754	-0.32	0.927
ILMN_3234142	LINC00623	-0.19	0.612	-1.28	0.00495	-1.48	0.000764	0.1	0.958
ILMN_1813374	MFSD12	0.3	0.414	-0.15	0.746	-1.5	0.000771	-0.43	0.927
ILMN_1701131	C2orf49	-0.18	0.62	-0.04	0.933	-1.41	0.000771	0.28	0.927
ILMN_1782551	E2F5	-0.77	0.0431	-0.26	0.536	-1.53	0.000771	-0.24	0.927
ILMN_3236428	TMEM170B	-0.38	0.172	-0.53	0.0736	-1.17	0.000771	-0.18	0.93
ILMN_1740938	APOE	-2.89	0.000209	-2.27	0.00103	-1.86	0.000773	-0.15	0.949
ILMN_1889752	SMIM13	-0.66	0.0256	-0.35	0.217	-1.13	0.000792	-0.19	0.927
ILMN_1773623	HSD17B1	-3.27	0.000942	-3.01	0.00184	-2.81	0.000795	0.53	0.927
ILMN_2393763	ARPC4	-0.27	0.287	-0.21	0.464	-1.04	0.000824	-0.09	0.943
ILMN_1723522	APOLD1	-0.37	0.209	0.25	0.453	-1.23	0.000825	-0.12	0.936
ILMN_1705814	KRT80	-0.36	0.228	-0.63	0.0558	-1.26	0.000825	0.13	0.934
ILMN_1808011	FAM46B	-0.52	0.0821	-0.64	0.0445	-1.22	0.000831	0.16	0.931
ILMN_1810199	ASRGL1	-0.87	0.00528	-0.47	0.0758	-1.04	0.000848	-0.12	0.932
ILMN_1668540	ZNHIT6	-0.34	0.185	-0.23	0.419	-1.07	0.000848	-0.19	0.927
ILMN_1701724	GET4	0.37	0.138	0.32	0.23	-1.04	0.000852	0.07	0.958
ILMN_2262901	RUFY3	-0.31	0.208	-0.59	0.0321	-1.01	0.000853	0.08	0.953
ILMN_1795838	C4orf19	-0.67	0.0309	-1.1	0.00423	-1.2	0.000865	0.08	0.96
ILMN_1812666	DNAJC15	-1.24	0.00227	-1.82	0.000508	-1.26	0.000867	0.11	0.945
ILMN_1706498	DSE	-2.22	0.00155	-1.11	0.0439	-2.07	0.000869	-0.3	0.93
ILMN_1788107	IL11	0.62	0.0681	-0.38	0.276	-1.36	0.000869	0.37	0.927
ILMN_1664034	ZNF485	0	0.99	-0.17	0.599	-1.13	0.000869	0.02	0.993
ILMN_2148193	MPPED2	-0.52	0.0982	-0.81	0.0235	-1.29	0.000876	-0.2	0.93
ILMN_1714586	VGLL3	-0.81	0.0705	-1.47	0.00748	-1.81	0.00088	-0.65	0.927
ILMN_1707077	SORT1	0.17	0.535	-0.41	0.127	-1.06	0.000885	-0.11	0.935
ILMN_1752837	ARL8B	-0.48	0.0807	-0.12	0.721	-1.11	0.00089	-0.24	0.927
ILMN_2059549	SYK	-4	0.00259	-1.5	0.156	-4.13	0.00089	0.09	0.989
ILMN_1681628	ZNF277	-0.85	0.00567	-0.91	0.00489	-1.02	0.000892	0.01	0.996
ILMN_1729749	HERC5	0.62	0.113	-0.74	0.0741	-1.59	0.000902	0.25	0.93
ILMN_1726288	TMEM106B	-0.84	0.00536	-0.27	0.307	-1	0.000908	0.14	0.931
ILMN_1776181	BIRC3	1.1	0.00768	-0.6	0.101	-1.41	0.000911	0.2	0.931
ILMN_1659550	RPSAP52	-1.04	0.00542	-0.38	0.228	-1.24	0.000912	-0.47	0.927
ILMN_2186858	ZNF839	-0.37	0.175	-0.43	0.134	-1.13	0.000915	0.04	0.979
ILMN_2146418	CRIM1	-0.32	0.281	-0.08	0.847	-1.22	0.000921	0.01	0.997
ILMN_1750457	ZNF268	-0.84	0.0104	-0.78	0.0179	-1.14	0.000941	0.23	0.927
ILMN_1799139	PLOD2	-2.57	0.000801	-1.41	0.0175	-2.07	0.000974	-0.4	0.927
ILMN_1783598	CAB39L	-0.91	0.00633	-1.28	0.00155	-1.1	0.000985	0.15	0.931
ILMN_2339006	VWA8	-0.31	0.214	0.04	0.913	-1.03	0.000985	0.02	0.989
ILMN_1683700	TNFSF12	-1.19	0.00495	0	0.995	-1.38	0.000985	-0.05	0.979
ILMN_1776105	PSPH	-0.65	0.0321	-0.39	0.188	-1.15	0.000996	-0.15	0.931
ILMN_1776094	PPCS	-1	0.00975	-0.5	0.15	-1.33	0.00101	-0.02	0.993
ILMN_1738116	TMEM119	-0.91	0.00452	-1.05	0.00283	-1.03	0.00101	0.05	0.977
ILMN_2179778	PHLDB2	-1.19	0.00112	-0.53	0.0517	-1.01	0.00103	-0.4	0.927
ILMN_1807423	IGF2BP3	-0.25	0.352	-0.19	0.54	-1.1	0.00104	-0.18	0.93
ILMN_1652445	RAC1	0.17	0.655	-0.05	0.915	-1.38	0.00105	0.1	0.959
ILMN_2145997	SP4	-0.42	0.157	-0.49	0.115	-1.18	0.00105	-0.14	0.932
ILMN_1679133	SERPINB1	-1.92	0.000215	-0.77	0.0231	-1.18	0.00106	0.02	0.989
ILMN_1759743	SLC38A10	-0.67	0.0576	-0.36	0.325	-1.37	0.00107	-0.39	0.927
ILMN_1682636	CXCL2	-0.56	0.107	-0.89	0.025	-1.39	0.00109	0	0.998
ILMN_1757730	TTC27	-0.32	0.257	-0.44	0.133	-1.11	0.00111	0.02	0.994
ILMN_1682928	CPVL	-3.32	0.00151	-2.9	0.00385	-2.96	0.00112	-0.02	0.997
ILMN_1742534	COL4A5	-0.36	0.245	-0.12	0.767	-1.22	0.00115	-0.16	0.931
ILMN_1746924	ZNF610	-1.07	0.00497	-0.87	0.0164	-1.22	0.00115	-0.39	0.927
ILMN_1684629	CFAP61	-1.4	0.00164	-1.28	0.00348	-1.27	0.00116	0.06	0.977
ILMN_1682775	EDN1	-0.87	0.0137	-0.9	0.0137	-1.22	0.00116	-0.48	0.927
ILMN_2389429	DCUN1D4	0.1	0.733	-0.08	0.822	-1	0.00117	-0.13	0.931
ILMN_2410924	PLOD2	-2.72	0.000401	-1.22	0.0254	-1.88	0.00118	-0.58	0.927
ILMN_1679194	UGT2B7	0.74	0.0262	0.3	0.37	-1.21	0.00118	0.11	0.943
ILMN_1720604	ARSG	-0.04	0.903	-0.34	0.205	-1	0.00121	-0.24	0.927
ILMN_1782429	TMEM56	-0.3	0.296	-0.3	0.341	-1.14	0.00122	-0.1	0.949
ILMN_1769245	GLIPR1	-0.58	0.251	-0.64	0.23	-1.99	0.00123	0.08	0.979
ILMN_1782419	GNG11	0.11	0.733	-0.14	0.674	-1.09	0.00123	-0.04	0.984
ILMN_1803742	CAPZA1	-0.22	0.502	-0.92	0.0139	-1.23	0.00124	-0.45	0.927
ILMN_1781285	DUSP1	-0.98	0.0122	-0.52	0.143	-1.33	0.00124	-0.09	0.959
ILMN_1702501	RPS6KA2	-0.53	0.152	-0.71	0.074	-1.45	0.00124	-0.1	0.96
ILMN_2407082	SEP15	-0.61	0.0401	-0.16	0.626	-1.09	0.00124	-0.27	0.927
ILMN_1657631	STAP2	-0.69	0.0229	-0.52	0.0775	-1.08	0.00124	0.14	0.931
ILMN_1729487	GMPR	-0.99	0.00313	-1.04	0.00346	-1.01	0.00125	0.17	0.93
ILMN_1679912	DPH3	-0.15	0.715	-0.19	0.662	-1.41	0.00126	0.08	0.972
ILMN_2169966	TM4SF18	-1.08	0.00528	-0.45	0.171	-1.21	0.00126	0.11	0.945
ILMN_1759563	NRIP3	-1.75	0.00301	-0.33	0.518	-1.75	0.00128	-0.14	0.955
ILMN_1797082	SNX13	-0.25	0.345	-0.05	0.892	-1.01	0.00128	-0.03	0.987
ILMN_1764415	ZNF585A	-0.06	0.886	-0.37	0.325	-1.36	0.00128	-0.13	0.943
ILMN_2150654	ZSWIM4	-0.21	0.435	-0.44	0.113	-1.03	0.00128	-0.34	0.927
ILMN_2380237	C1QTNF1	-0.82	0.111	-0.94	0.0809	-1.97	0.00129	-0.19	0.943
ILMN_1721081	SP4	-0.49	0.11	-0.47	0.149	-1.18	0.00132	-0.31	0.927
ILMN_1751708	ITM2B	-1.02	0.00967	-0.37	0.301	-1.29	0.00133	-0.23	0.927
ILMN_1803279	TMED5	-0.55	0.0507	-0.42	0.134	-1.03	0.00133	0.12	0.934
ILMN_1795325	ACTG2	0.07	0.906	0.17	0.822	-2.04	0.00134	-0.05	0.989
ILMN_1759983	DR1	-0.4	0.153	-0.58	0.0562	-1.08	0.00134	-0.09	0.951
ILMN_3248511	FAM167A	-0.17	0.629	-0.32	0.358	-1.23	0.00135	0.31	0.927
ILMN_1813207	MRPS9	-0.12	0.697	-0.1	0.801	-1.09	0.00135	0.16	0.931
ILMN_1676984	DDIT3	-1.63	0.0016	-1.62	0.00211	-1.42	0.00139	0.08	0.971
ILMN_2183885	MPLKIP	-0.98	0.0179	-0.62	0.112	-1.41	0.00142	-0.61	0.927
ILMN_2148785	GBP1	-0.3	0.589	-0.74	0.176	-1.96	0.00142	-0.03	0.994
ILMN_1787345	FKBP11	-1.42	0.00214	-0.48	0.187	-1.31	0.00143	0.16	0.931
ILMN_1746819	C5	-1.78	0.000325	-0.05	0.907	-1.13	0.00144	0.05	0.978
ILMN_1691466	YES1	-0.57	0.0508	-0.81	0.0142	-1.06	0.00144	-0.36	0.927
ILMN_3241046	MYBL1	-0.01	0.974	-0.18	0.597	-1.06	0.00146	-0.08	0.958
ILMN_1701877	AXL	-0.45	0.605	-0.43	0.672	-3.11	0.00147	-0.09	0.988
ILMN_1712082	GCNT3	-1.32	0.00352	-0.17	0.7	-1.33	0.00148	0.16	0.932
ILMN_1691425	LDOC1L	-0.98	0.00735	-0.4	0.216	-1.14	0.00151	-0.39	0.927
ILMN_1677402	C11orf96	-1.48	0.00223	-0.03	0.959	-1.35	0.00151	-0.04	0.989
ILMN_1729058	SCAMP1	-1.09	0.00306	-0.56	0.0649	-1.07	0.00151	-0.42	0.927
ILMN_1788160	KIF5B	-0.23	0.527	-0.44	0.22	-1.28	0.00153	-0.13	0.943
ILMN_1795715	DPYD	0.34	0.258	0.17	0.637	-1.13	0.00154	-0.15	0.931
ILMN_1685397	ITGA3	0.46	0.165	-0.27	0.475	-1.26	0.00154	-0.19	0.931
ILMN_1697654	PLA2G6	-0.33	0.216	-0.73	0.0204	-1.01	0.00155	-0.27	0.927
ILMN_3302177	RPL14	-0.18	0.528	-0.5	0.0799	-1.02	0.00157	-0.15	0.931
ILMN_1730825	SGOL1	-0.42	0.215	-0.2	0.628	-1.26	0.00157	-0.04	0.987
ILMN_1664718	CYP51A1	-2.39	0.000801	-0.82	0.102	-1.76	0.00162	-0.53	0.927
ILMN_1671791	PCK2	-0.58	0.0916	-0.97	0.0159	-1.27	0.00162	-0.1	0.955
ILMN_1802053	ZNF91	-1.47	0.00392	-0.76	0.0765	-1.49	0.00162	-0.19	0.931
ILMN_2159453	STXBP2	-0.32	0.591	-0.07	0.935	-2.09	0.00163	0.15	0.962
ILMN_2315964	PSRC1	0.14	0.677	-0.3	0.365	-1.12	0.00164	-0.27	0.927
ILMN_1687213	FAM167A	-0.28	0.415	-0.53	0.132	-1.24	0.00165	0.09	0.96
ILMN_1773380	UNC13D	-1.38	0.0057	-0.5	0.245	-1.5	0.00165	-0.29	0.927
ILMN_1720235	ADSSL1	-0.74	0.0326	-0.48	0.156	-1.19	0.00169	0.13	0.94
ILMN_1657129	SKAP2	-0.31	0.292	-0.09	0.815	-1.07	0.0017	-0.1	0.949
ILMN_1770048	DPH5	-0.6	0.0981	-0.83	0.0367	-1.31	0.00171	0.21	0.931
ILMN_2129505	CYB561A3	-0.77	0.122	-0.1	0.888	-1.81	0.00175	-0.1	0.973
ILMN_1813489	RAF1	-0.13	0.693	-0.38	0.242	-1.12	0.00176	-0.15	0.931
ILMN_1666967	MPC1	-0.99	0.00763	-0.59	0.0769	-1.14	0.00178	0.19	0.93
ILMN_2280911	VPS41	-1.08	0.003	-0.73	0.0226	-1.02	0.00179	-0.37	0.927
ILMN_1801403	DCUN1D4	-0.51	0.0867	0.02	0.972	-1.06	0.00183	-0.22	0.927
ILMN_1705750	TGM2	-2.13	0.0195	0.35	0.737	-3	0.00183	-0.13	0.979
ILMN_1799280	BDH1	-1.18	0.00223	-0.21	0.527	-1.04	0.00184	-0.13	0.932
ILMN_1656134	CNOT7	-0.36	0.242	-0.04	0.928	-1.12	0.00184	-0.24	0.927
ILMN_3219806	UNC93B1	-1.21	0.00695	-0.96	0.0233	-1.34	0.00185	-0.36	0.927
ILMN_1786972	SARS	-0.49	0.119	-0.69	0.0464	-1.15	0.00185	0.16	0.931
ILMN_1666364	COQ10A	-0.43	0.204	-0.24	0.542	-1.24	0.00188	0.36	0.927
ILMN_1685886	MAPK4	-1.34	0.00127	-1.19	0.0027	-1.04	0.00191	-0.17	0.93
ILMN_2329914	SPRY1	0.19	0.786	-0.95	0.152	-2.28	0.00191	-0.23	0.945
ILMN_1676336	NCEH1	-0.03	0.947	-0.19	0.629	-1.2	0.00192	-0.14	0.934
ILMN_1683133	KLF15	-1.17	0.00451	-0.66	0.0636	-1.18	0.00193	0.11	0.951
ILMN_1690894	HSP90B3P	-1.45	0.00145	-1.01	0.00994	-1.15	0.00196	-0.69	0.927
ILMN_1664449	ALG5	-1.22	0.00491	-0.77	0.0438	-1.24	0.00202	-0.29	0.927
ILMN_2050617	CCT6P1	-0.13	0.672	0.03	0.953	-1.03	0.00203	-0.34	0.927
ILMN_1745826	KATNAL2	-1.07	0.0121	-0.51	0.191	-1.31	0.00203	0.23	0.93
ILMN_1708709	KIAA1211	-0.58	0.0509	0.04	0.928	-1.01	0.00204	-0.12	0.936
ILMN_2404906	SGOL1	-0.18	0.544	-0.07	0.862	-1	0.00208	0.21	0.927
ILMN_1660995	AMH	-0.72	0.023	-0.47	0.122	-1.02	0.00209	-0.18	0.93
ILMN_2364521	AXL	-0.26	0.783	-0.3	0.8	-3.02	0.00212	-0.05	0.995
ILMN_2068104	TFPI2	-1.25	0.00529	-1.19	0.00831	-1.28	0.00212	-0.2	0.931
ILMN_2400759	CPVL	-4.29	0.00301	-3.6	0.00894	-3.91	0.00214	-0.14	0.987
ILMN_2395506	SOX6	-1.32	0.00397	-1.1	0.0119	-1.28	0.00214	-0.31	0.927
ILMN_1659027	SLC2A1	0.36	0.274	-0.3	0.41	-1.16	0.00215	0.22	0.928
ILMN_2371685	UBE2E1	-1.16	0.0131	-0.98	0.0327	-1.44	0.00215	-0.68	0.927
ILMN_2205211	PPIA	-0.44	0.142	-0.38	0.239	-1.06	0.00216	-0.3	0.927
ILMN_1769520	UBE2L6	-1.2	0.0183	-0.5	0.306	-1.6	0.00216	0.31	0.927
ILMN_1680925	SLC9A3R1	-0.57	0.0932	-0.54	0.124	-1.17	0.00217	0.2	0.931
ILMN_1813179	LINC00960	-2.55	0.0005	-0.02	0.98	-1.64	0.0022	0.17	0.945
ILMN_2351466	NTM	0.16	0.876	-0.53	0.61	-3.05	0.0022	0.01	0.998
ILMN_1787897	CXCL1	-0.53	0.324	-0.36	0.566	-1.88	0.00231	0.07	0.982
ILMN_1677885	FMO4	-0.9	0.00871	-0.62	0.0492	-1	0.00246	-0.26	0.927
ILMN_1810289	MYOF	0.84	0.0273	0.4	0.284	-1.2	0.00248	0.3	0.927
ILMN_1798379	NTM	0.29	0.465	-0.08	0.885	-1.33	0.00249	0	0.998
ILMN_1708934	ADM	0.29	0.753	-0.32	0.771	-2.82	0.00255	-0.11	0.984
ILMN_2363361	SFXN4	-0.78	0.0188	-0.3	0.349	-1.03	0.00257	-0.05	0.98
ILMN_1770412	AHCYL1	-0.64	0.119	-0.64	0.134	-1.38	0.00265	-0.18	0.934
ILMN_1790471	CIDECP	-0.19	0.599	-0.03	0.96	-1.13	0.00265	0.32	0.927
ILMN_2094313	ZDHHC1	-0.98	0.00649	-0.53	0.0887	-1	0.00272	-0.34	0.927
ILMN_1846517	LOC100505715	-0.27	0.483	-0.02	0.974	-1.28	0.00279	0.22	0.931
ILMN_2401964	CDC42EP1	-1.07	0.00873	-1.02	0.0131	-1.16	0.00281	-0.37	0.927
ILMN_1739558	CRELD1	-0.41	0.192	-0.76	0.0319	-1.05	0.00281	0.28	0.927
ILMN_2188862	GDF15	-1.49	0.0852	0.23	0.85	-2.86	0.00281	-0.18	0.972
ILMN_2358457	ATF4	-0.34	0.299	-0.7	0.0468	-1.09	0.00283	-0.29	0.927
ILMN_1664303	HTATIP2	-2.17	0.00249	-0.84	0.139	-1.81	0.00284	-0.04	0.993
ILMN_3307940	DLGAP1-AS1	-0.84	0.0134	-0.83	0.0172	-1	0.0029	0.09	0.953
ILMN_2178226	KRT86	-0.7	0.0962	-0.31	0.514	-1.39	0.0029	0.12	0.957
ILMN_1789702	GBE1	-0.33	0.332	-0.4	0.275	-1.14	0.00301	-0.26	0.927
ILMN_2349610	DPH3	0.01	0.989	-0.09	0.867	-1.18	0.00302	0.29	0.927
ILMN_3223181	SEC13	0.06	0.877	0	0.999	-1.15	0.00302	0.21	0.931
ILMN_3227315	FTH1	-1.16	0.00322	-0.46	0.153	-1.01	0.00306	-0.58	0.927
ILMN_3297880	SEC13	-0.1	0.825	-0.41	0.339	-1.31	0.00306	0.02	0.995
ILMN_1754538	FAM213A	-2.26	0.000116	-0.31	0.35	-1.01	0.00314	-0.15	0.931
ILMN_2413780	SEZ6L2	-0.77	0.0277	-0.09	0.836	-1.06	0.00315	0.13	0.942
ILMN_3305899	RPL32	-0.85	0.0561	-0.45	0.324	-1.41	0.0032	-0.77	0.927
ILMN_1712708	TRIM47	-0.15	0.666	-0.45	0.191	-1.08	0.0032	0.12	0.945
ILMN_2362232	ZNF331	-0.38	0.222	0.02	0.969	-1.01	0.0032	0.1	0.952
ILMN_1708604	CCZ1	-0.71	0.0364	-0.35	0.302	-1.04	0.00322	-0.2	0.93
ILMN_1668507	DDAH1	0.13	0.811	-0.38	0.461	-1.5	0.00327	-0.35	0.927
ILMN_2374865	ATF3	-0.06	0.886	-0.7	0.0606	-1.12	0.00334	0.07	0.971
ILMN_1768743	FIP1L1	-0.37	0.261	0.23	0.55	-1.06	0.00335	0.05	0.98
ILMN_2093027	MYO1B	-0.1	0.785	0.16	0.682	-1.04	0.00343	-0.31	0.927
ILMN_1801443	TSKU	-2.7	0.000546	-1.32	0.0222	-1.62	0.00347	-0.07	0.981
ILMN_2194448	STT3B	-0.89	0.0503	-0.29	0.573	-1.4	0.00349	-0.28	0.93
ILMN_1656293	GOSR2	-0.52	0.0924	-0.47	0.148	-1	0.00351	0.28	0.927
ILMN_1745119	MPLKIP	-0.62	0.0576	-0.2	0.584	-1.01	0.00352	-0.17	0.931
ILMN_2384536	ECI2	-0.91	0.0114	-0.68	0.0454	-1	0.00352	-0.17	0.931
ILMN_1788955	PDLIM1	-4.38	0.00983	-1.29	0.419	-4.64	0.00363	-0.1	0.992
ILMN_1704972	TRIM5	-0.98	0.00916	-1.1	0.00662	-1.01	0.00387	-0.34	0.927
ILMN_1737514	KYNU	-0.38	0.241	-0.76	0.0344	-1.02	0.00389	0.2	0.93
ILMN_1674908	HOXB5	-0.73	0.0439	-1.02	0.0132	-1.09	0.00399	-0.1	0.958
ILMN_3302919	MYOF	0.74	0.0831	0.41	0.373	-1.32	0.00403	-0.07	0.979
ILMN_2384807	LRRCC1	-0.08	0.82	-0.11	0.805	-1	0.00405	0.01	0.996
ILMN_1808707	FSCN1	-1.46	0.118	-1.79	0.072	-2.9	0.00416	-0.1	0.988
ILMN_1758049	NFIA	-0.93	0.0275	-0.82	0.0539	-1.21	0.00427	-0.36	0.927
ILMN_1759792	CLIP4	-2.54	0.0002	-0.56	0.165	-1.19	0.00434	-0.18	0.932
ILMN_2354269	ZC2HC1C	0.06	0.903	-0.13	0.805	-1.22	0.00438	0.36	0.927
ILMN_1686811	PPIA	-1.38	0.0444	-1.03	0.132	-2.01	0.00442	-1.21	0.927
ILMN_1706434	YBX3P1	0.07	0.886	0.23	0.635	-1.27	0.00444	0.15	0.947
ILMN_1728478	CXCL16	-1.49	0.00229	0	1	-1.11	0.00487	0.04	0.988
ILMN_1775962	MCOLN3	-0.32	0.345	-0.16	0.714	-1.03	0.00491	-0.34	0.927
ILMN_1714820	ITGB1	-0.9	0.0643	-0.42	0.419	-1.43	0.00504	-0.35	0.927
ILMN_1755897	UGT2B7	0.79	0.0472	0.3	0.484	-1.15	0.00509	0.16	0.934
ILMN_1672191	ATP5F1	-0.97	0.0353	-0.67	0.137	-1.29	0.00514	0.14	0.951
ILMN_2352090	GPRC5C	-1.19	0.00609	-1.17	0.00809	-1.06	0.00534	0.31	0.927
ILMN_1856634	NFIA	-0.86	0.034	-0.91	0.0325	-1.13	0.00537	-0.18	0.931
ILMN_1766000	PM20D2	-0.41	0.235	-0.34	0.365	-1.04	0.00543	-0.5	0.927
ILMN_1815548	OR52D1	-1.06	0.0126	-1.09	0.0132	-1.1	0.00551	-1.13	0.795
ILMN_1807114	UNC93B1	-0.94	0.0147	-0.74	0.0471	-1.01	0.00555	-0.69	0.927
ILMN_2173500	FAM69C	-1.12	0.0327	-1.04	0.0524	-1.45	0.00561	0.36	0.927
ILMN_2347805	EXOC1	-0.59	0.108	0.11	0.834	-1.08	0.00577	-0.07	0.973
ILMN_2067607	TMEM106B	-0.92	0.0283	-0.52	0.202	-1.14	0.00579	-0.28	0.927
ILMN_2205032	MAGEE1	-1.25	0.0105	-0.51	0.254	-1.23	0.00582	-0.22	0.931
ILMN_2346727	MTUS1	-0.25	0.575	0.02	0.977	-1.2	0.00624	-0.13	0.954
ILMN_1651800	GSTM4	-0.68	0.0729	-0.5	0.206	-1.08	0.00629	0.22	0.931
ILMN_1665219	LTBP4	-1.07	0.0181	-1.11	0.0191	-1.17	0.00639	-0.12	0.957
ILMN_1691860	SPRY1	0.27	0.722	-0.75	0.304	-1.97	0.00644	-0.19	0.958
ILMN_1805800	RAB5A	-0.3	0.465	0.14	0.793	-1.12	0.00672	-0.24	0.93
ILMN_1694778	KRT18	-1.41	0.0108	-1.17	0.0293	-1.35	0.00673	-0.02	0.997
ILMN_1670718	FAM69C	-1.52	0.0473	-1.74	0.0332	-2.08	0.00684	0.27	0.944
ILMN_1699354	EPHA2	0.19	0.614	-0.33	0.397	-1.01	0.00687	-0.24	0.927
ILMN_1805665	FLRT3	-1.07	0.012	0.45	0.255	-1.05	0.0069	-0.04	0.987
ILMN_1688780	S100A4	-3.87	0.00609	-0.52	0.722	-3.28	0.00692	-0.44	0.943
ILMN_1778543	DHFR	-0.84	0.0381	-0.13	0.805	-1.08	0.00693	-0.13	0.95
ILMN_1684306	S100A4	-3.43	0.00565	-0.46	0.717	-2.85	0.00694	-0.26	0.962
ILMN_1787885	NUDT18	-0.21	0.605	-0.34	0.422	-1.1	0.00696	0.05	0.986
ILMN_1795383	RPUSD3	0.26	0.526	-0.06	0.913	-1.11	0.00715	0.22	0.931
ILMN_1800787	RFTN1	-1.52	0.201	0.52	0.733	-3.37	0.00725	0.12	0.989
ILMN_3178890	RPL15	-0.13	0.775	-0.43	0.314	-1.11	0.00729	-0.22	0.931
ILMN_1803838	CNFN	-0.06	0.9	-0.26	0.601	-1.16	0.00741	0.45	0.927
ILMN_1812191	C12orf57	-0.82	0.0509	-0.65	0.122	-1.11	0.00779	0.19	0.931
ILMN_1785284	ALDH6A1	-1.18	0.00759	-0.48	0.222	-1.02	0.00791	-0.2	0.931
ILMN_2229242	LSM3	-0.48	0.239	-0.14	0.805	-1.13	0.00795	-0.29	0.927
ILMN_1651799	SLC38A2	-0.49	0.245	-0.19	0.725	-1.16	0.00796	-0.09	0.972
ILMN_1757702	TPT1	-1.11	0.0126	-0.54	0.191	-1.07	0.00804	-0.43	0.927
ILMN_1671843	PSRC1	0.23	0.603	-0.39	0.402	-1.15	0.00829	0.17	0.938
ILMN_3241051	RPL32	-0.16	0.686	-0.46	0.249	-1.02	0.00837	0.13	0.949
ILMN_1654065	ATOH8	-0.65	0.128	-0.18	0.739	-1.16	0.0085	0.09	0.973
ILMN_2228732	CCNG2	-1.08	0.0127	-0.86	0.0387	-1.03	0.00855	-0.44	0.927
ILMN_1682717	IER3	0.79	0.129	0.33	0.589	-1.41	0.00878	0.14	0.961
ILMN_1716264	ANKRD1	1.05	0.0144	1.6	0.00238	-1.02	0.00879	0.19	0.931
ILMN_1723768	NLRX1	0.09	0.86	-0.24	0.641	-1.17	0.00879	-0.2	0.932
ILMN_3275771	FTH1	-1.25	0.00571	-0.5	0.198	-1	0.00885	-0.57	0.927
ILMN_1719032	LSM3	-0.53	0.223	-0.12	0.845	-1.18	0.00896	-0.11	0.964
ILMN_1771599	PLOD2	-4.19	0.000739	-1.24	0.15	-2.19	0.00928	-0.19	0.968
ILMN_1767816	APH1B	0.85	0.0862	-0.06	0.937	-1.3	0.00967	0.33	0.927
ILMN_1694671	ZFAND2A	0.1	0.872	-0.46	0.404	-1.34	0.00974	0.32	0.93
ILMN_1772189	ABCD1	0.53	0.243	1.01	0.0438	-1.2	0.00998	-0.49	0.927
ILMN_2120555	ADCY1	-0.64	0.12	0.55	0.204	-1.09	0.01	-0.41	0.927
ILMN_1805064	SCARNA9	-0.55	0.225	-0.6	0.206	-1.19	0.0104	-0.26	0.931
ILMN_2206746	BGN	-3.32	0.0185	-1.43	0.291	-3.31	0.0105	-0.2	0.979
ILMN_3241665	SERTAD4-AS1	0.09	0.902	-0.47	0.479	-1.53	0.0108	0.3	0.931
ILMN_2324734	EYA4	0.08	0.861	0.03	0.957	-1.04	0.0112	-0.17	0.934
ILMN_1663327	SOX6	-0.99	0.0281	-0.76	0.0847	-1.08	0.0112	-0.11	0.961
ILMN_1741404	MSC	-0.39	0.428	-0.67	0.188	-1.25	0.0113	-0.44	0.927
ILMN_2148527	H19	0.23	0.725	0.03	0.976	-1.51	0.0115	0.01	0.998
ILMN_3230435	VOPP1	-0.28	0.598	-0.44	0.423	-1.28	0.0118	-0.53	0.927
ILMN_1784985	PRRT3	-1.03	0.0314	-0.62	0.187	-1.13	0.0119	-0.19	0.936
ILMN_1730734	TMEM205	0.01	0.992	-0.27	0.735	-1.61	0.0121	0.57	0.927
ILMN_1811702	GRN	-1.07	0.0198	-0.98	0.035	-1.05	0.0123	0	0.999
ILMN_1726460	RPL14	-0.3	0.728	-0.85	0.301	-1.94	0.0123	-0.18	0.967
ILMN_1728662	ALDH3B1	-1.78	0.00299	-0.96	0.0545	-1.16	0.0125	-0.11	0.966
ILMN_1760245	TMEM42	0.19	0.707	-0.09	0.891	-1.13	0.0128	0.39	0.927
ILMN_1784300	TUBA4A	-1.04	0.0262	-0.76	0.0957	-1.08	0.013	0.45	0.927
ILMN_1651433	DCK	-0.65	0.136	-0.41	0.393	-1.09	0.0132	-0.25	0.931
ILMN_1691476	MYLK	-2.37	0.0073	-1.44	0.0669	-1.82	0.0134	-0.73	0.927
ILMN_1707124	TFPI	-1	0.0287	-0.65	0.143	-1.05	0.0134	0.03	0.991
ILMN_2188374	XPOT	-1.51	0.00444	-0.89	0.0527	-1.05	0.0134	-0.35	0.927
ILMN_1809496	COPG2	-1.05	0.0227	-1.2	0.0156	-1.04	0.0136	-0.39	0.927
ILMN_1668134	GSTM1	-1.08	0.0804	-0.32	0.667	-1.5	0.0137	-0.52	0.927
ILMN_1770548	CLASP2	-0.93	0.0558	-0.23	0.695	-1.15	0.0139	-0.09	0.977
ILMN_1662619	TFPI	-1.06	0.0274	-0.76	0.102	-1.08	0.0143	0.03	0.992
ILMN_1784294	CPA4	-1.15	0.0692	-0.92	0.159	-1.52	0.0146	0.13	0.972
ILMN_2383934	ITGB1	-0.67	0.171	-0.27	0.653	-1.2	0.0147	-0.22	0.933
ILMN_3243616	SLCO4A1-AS1	-0.44	0.374	-0.57	0.276	-1.2	0.0149	0.38	0.927
ILMN_1691927	BTBD1	-1.36	0.00873	-0.77	0.0993	-1.05	0.016	-0.14	0.952
ILMN_1704842	ARL4A	-0.62	0.239	-0.49	0.392	-1.24	0.0168	-0.42	0.927
ILMN_1713322	CCZ1B	-0.63	0.186	-0.33	0.558	-1.14	0.017	-0.18	0.944
ILMN_1665235	CRTAP	-0.72	0.133	0.27	0.641	-1.13	0.017	0.08	0.979
ILMN_1752269	ACSS1	-0.42	0.385	-0.06	0.939	-1.13	0.0171	-0.2	0.939
ILMN_1787186	NOV	1	0.173	0.83	0.29	-1.74	0.0171	0.23	0.953
ILMN_1804148	TMED4	-0.16	0.736	0.16	0.791	-1.03	0.0171	0.02	0.994
ILMN_1667319	PLPPR2	-1.09	0.0335	0.04	0.96	-1.11	0.0182	-0.44	0.927
ILMN_1737283	TMSB15B	-2.26	0.00968	-0.31	0.746	-1.69	0.0201	-0.68	0.927
ILMN_1715886	CNOT7	-0.69	0.182	-0.26	0.691	-1.16	0.0222	-0.3	0.931
ILMN_1724250	GRN	-0.84	0.0817	-0.16	0.802	-1.06	0.0222	-0.47	0.927
ILMN_1769665	RAB5C	-0.8	0.183	-0.58	0.379	-1.35	0.0226	-0.86	0.927
ILMN_1774685	IL24	-0.73	0.401	-1.11	0.22	-1.88	0.0234	0.51	0.931
ILMN_1798256	UPP1	-0.24	0.656	0.01	0.992	-1.08	0.0237	0.53	0.927
ILMN_1697220	NT5E	-1.28	0.0435	-0.61	0.347	-1.32	0.0238	-0.41	0.927
ILMN_2399140	RAB5C	-0.72	0.195	-0.47	0.453	-1.23	0.0242	-0.41	0.927
ILMN_1772722	MRPS33	-1.07	0.0465	-0.75	0.165	-1.12	0.0246	-0.38	0.927
ILMN_1795963	OSGIN1	-0.99	0.0657	-1.39	0.0214	-1.13	0.0249	0.03	0.995
ILMN_2261973	DPH3	-0.51	0.34	-0.12	0.872	-1.13	0.027	-0.33	0.93
ILMN_1808301	MRPL45	-1.63	0.00741	-0.98	0.0708	-1.08	0.0273	-0.15	0.957
ILMN_2407235	RPS17	-1.37	0.0123	-0.79	0.114	-1	0.0293	-0.69	0.927
ILMN_1733869	OGDH	-0.19	0.772	0	1	-1.24	0.0302	-0.74	0.927
ILMN_1677038	CPED1	-0.97	0.176	-0.97	0.205	-1.49	0.0313	-0.41	0.931
ILMN_1778523	KLF9	0.01	0.993	0.04	0.969	-1.4	0.0313	-0.24	0.949
ILMN_1667507	UBAP1L	-1.22	0.0821	-0.91	0.21	-1.42	0.0315	-0.93	0.927
ILMN_2041222	KRT18P55	-0.94	0.104	-1.1	0.0741	-1.18	0.0316	0.03	0.995
ILMN_1701308	COL1A1	-1.53	0.202	-0.54	0.727	-2.46	0.0329	0.06	0.996
ILMN_1712707	ABHD8	-0.5	0.343	-0.47	0.411	-1.06	0.0337	-0.15	0.958
ILMN_1731640	TMSB15B	-2.47	0.0106	-0.23	0.848	-1.66	0.0354	-0.58	0.927
ILMN_2408796	MFSD12	0.16	0.841	0	0.997	-1.37	0.0364	-0.78	0.927
ILMN_2060413	CD24	-1.09	0.0643	-1.26	0.0448	-1.13	0.0368	0.26	0.933
ILMN_1716446	BCL10	-0.4	0.481	-0.26	0.709	-1.08	0.0387	-0.13	0.968
ILMN_1730794	SERTAD4	-0.83	0.607	-0.88	0.633	-2.94	0.0405	0.06	0.996
