# Supplementary material for: The role of the cancer stem cell marker CD271 in DNA damage response and drug resistance of melanoma cells
Source: Oncogenesis. 2017 Jan 23;6(1):e291–. doi: 10.1038/oncsis.2016.88 (PMC5294251; doi:10.1038/oncsis.2016.88)
Supplement: Supplementary Table S8 [file oncsis201688x25.xlsx]

## Sheet: Tabelle1
Panel-based NGS of MeWo cells: Summary of damaging/effective mutations
Gene	MeWoPar	MeWoFote	MeWoEto	MeWoVind	MeWoCis
ADAMTS20	-	-	-	multiple	multiple
AKAP9	-	p.E2086K	-	p.E2086K	p.E2086K
ARID2	p.S1008Y	p.S1008Y	p.S1008Y	p.S1008Y	p.S1008Y
BAI3	p.R423K	p.R423K	p.R423K	p.R423K	p.R423K
BCR	-	-	-	p.Q890X	-
BLNK	p.E60K	-	p.E60K	p.E60K	p.E60K
CDC73	p.L61S	p.L61S	p.L61S	p.L61S	p.L61S
CDH11	p.F337S	p.F337S	p.F337S	p.F337S	p.F337S
CDK12	-	p.P1480S	-	p.P1480S	p.P1480S
CSMD3	multiple	multiple	multiple	multiple	multiple
DAXX	-	p.S220F	-	p.S220F	p.S220F
DCC	p.R603C/p.G1434R	p.R603C/p.G1434R	p.R603C/p.G1434R	p.R603C/p.G1434R	p.R603C/p.G1434R
DST	-	-	-	p.Q1308R	p.Q1308R
EPHA3	p.S46F/p.E53K	p.S46F/p.E53K	p.S46F/p.E53K	p.S46F/p.E53K	p.S46F/p.E53K
ERBB4	p.S449F	p.S449F	p.S449F	p.S449F	p.S449F
ERG	-	-	-	p.W460X	p.W460X
ETV1	-	-	-	p.S100G	p.S100G
FLT1	p.P460S	p.P460S	p.P460S	p.P460S	p.P460S
GATA2	p.H323Y	p.H323Y	p.H323Y	p.H323Y	p.H323Y
ITGB2	-	-	-	-	p.P764T
LPHN3	-	-	-	p.S261F/p.K284I	p.S261F/p.K284I
LRP1B	multiple	multiple	-	multiple	multiple
MLH1	p.R385C	p.R385C	-	p.R385C	p.R385C
MLL2	-	-	-	p.G78E	-
MLL3	p.D348N	p.D348N	-	-	p.D348N
MSH6	p.R1334W	p.R1334W	p.R1334W	p.R1334W	p.R1334W
MYB	-	-	-		p.K482R
MYH11	p.K1455M		p.K1455M	p.K1455M	p.K1455M
NCOA2	-	-	-	p.M1282I	p.M1282I
PDE4DIP	-	p.L83Q	-	p.L83Q/p.W60X	p.L83Q/p.W60X
PDGFRA	p.E1085D	p.E1085D	-	p.E1085D	p.E1085D
PRKDC	-	-	-	-	p.I2018F
PTPRT	p.R266H	p.R266H/p.R994M	p.R266H	-	p.R266H/p.R994M
PPP2R1A	-	-	-	p.S152F	-
RHOH	p.K17R/p.D12N	-	p.K17R/p.D12N	p.K17R/p.D12N	p.K17R/p.D12N
RNASEL	-	p.S113F	-	p.S113F	p.S113F
RNF213	-	-	-	p.V1244M/p.E1321Q	p.V1244M/p.E1321Q
ROS1	p.L1786F	p.L1786F	p.L1786F	p.L1786F	p.L1786F
RUNX1	-	-	-	p.G411D	p.G411D
SYNE1	p.G2695R	p.G2695R	p.G2695R	p.G2695R	p.G2695R
THBS1	-	-	-	p.Q882H	p.Q882H
TLR4	p.R731Q	p.R731Q	p.R731Q	p.R731Q	p.R731Q
TP53	p.E258K/p.Q317X	p.E258K/p.Q317X	p.E258K/p.Q317X	p.E258K/p.Q317X	p.E258K/p.Q317X
CYP2C19	p.G417E	-	-	p.G417E	-
FANCA	-	p.R951W	-		-
PER1	-	p.P474R	-		-
