# Supplementary material for: The role of the cancer stem cell marker CD271 in DNA damage response and drug resistance of melanoma cells
Source: Oncogenesis. 2017 Jan 23;6(1):e291–. doi: 10.1038/oncsis.2016.88 (PMC5294251; doi:10.1038/oncsis.2016.88)
Supplement: Supplementary Table S9 [file oncsis201688x26.xlsx]

## Sheet: CNV MeWos relative to Par
Analysis of copy number alterations (CNV) of MeWo cells
				DNA-repair genes
Gene	MeWoCis	MeWoEto	MeWoFote	MeWoVind
CHEK1	1.3	1.32	1.75	1.73
BLM	1.42	1.12	1.19	0.99
NBN	1.06	1.06	1.12	1
PMS1	1.03	1.14	1.11	1.01
XPA	0.99	0.95	1.1	0.84
ERCC5	1.09	1.1	1.09	0.91
FANCA	1.01	1.05	1.07	1.11
MRE11A	1.06	1.03	1.07	1.64
ERCC4	1.07	1.46	1.05	0.98
RAD50	1.02	1.02	1.05	0.94
ATRX	1.01	1.06	1.04	0.96
ERCC3	1.06	0.97	1.04	0.97
MLH1	1.02	0.64	1.04	0.96
PRKDC	1	1.01	1.04	0.97
ATR	0.99	1.01	1.03	0.93
DDB2	0.97	1.03	1.03	0.96
RECQL4	0.93	0.95	1.03	1.25
WRN	1.07	1.07	1.03	0.98
ATM	0.94	0.96	1	1.49
PARP1	0.98	0.96	1	1.05
ABL1	0.96	0.91	0.99	0.97
PML	0.87	0.94	0.99	0.97
MEN1	0.98	1	0.97	1.14
MUTYH	1	0.94	0.97	1.16
SMUG1	1	1.02	0.97	1.16
TP53	0.83	1.09	0.96	1.02
ERCC2	0.95	0.93	0.95	1.09
XPC	1.05	0.58	0.92	1.04
ERCC1	0.87	0.95	0.89	1.05
FANCF	0.93	0.88	0.86	0.97
FANCG	0.59	0.86	0.8	0.98
XRCC2	0.81	0.81	0.72	0.84
LPHN3	1.48	0.94	2.02	1.53
MAF	2.49	1.87	1.78	1.86
PDGFRA	1.13	0.61	1.37	1.02
KIT	1.09	0.66	1.34	1
KDR	1.06	0.64	1.32	0.93
G6PD	1.01	1.06	1.27	1.1
MAPK8	1.15	1.13	1.27	1
NFE2L2	1.23	1.18	1.26	1.06
PTEN	1.29	1	1.25	0.87
MTR	0.77	1.02	1.24	1.12
MAGEA1	1.13	1.07	1.23	1.14
SH2D1A	1.01	0.98	1.23	0.78
TET1	1.07	1.1	1.22	0.98
CYP2C19	1.06	1.2	1.2	1.09
AKT3	0.68	1.01	1.19	0.99
IDH2	1.49	1.13	1.19	1.33
MLL	0.99	0.95	1.19	1.37
NTRK3	1.33	1.01	1.16	1
RET	1.05	0.99	1.16	1.1
ETS1	0.9	0.96	1.15	1.47
ZNF384	0.99	0.96	1.15	1.52
HOOK3	1.13	1.09	1.14	1.05
PTGS2	1.02	1.12	1.14	0.99
APC	1.09	1.09	1.13	0.98
HSP90AB1	1.09	1.13	1.13	1.03
JUN	1.11	1	1.13	0.93
KAT6B	1.05	1.06	1.13	0.9
NCOA4	1.03	1.01	1.13	0.95
TCF7L2	1	1.03	1.13	0.98
BLNK	1.14	1.01	1.12	0.98
CBL	0.93	0.92	1.12	1.56
CCND2	0.98	0.93	1.12	0.97
CTNNB1	1.01	0.63	1.12	0.92
ETV4	1.4	1.04	1.12	1.26
LAMP1	1	0.93	1.12	1.02
LIFR	1.03	1.1	1.12	1.06
PAK3	1.03	1.06	1.12	1.02
PPARG	1.05	0.65	1.12	1.06
BCL2	1.2	1.01	1.11	1.09
BCL2L1	1.11	1.04	1.11	1.26
CMPK1	0.96	1.11	1.11	0.87
FGFR2	1.05	1.11	1.11	1.05
HLF	1.29	1.13	1.11	1.07
SMAD4	1.08	0.94	1.11	0.97
BCL10	1.05	0.53	1.1	1.19
CRBN	1.17	0.68	1.1	1.11
CSMD3	1	1.08	1.1	1.05
EPHA3	0.99	1.04	1.1	0.98
KDM6A	1.07	1.13	1.1	0.95
PALB2	1.13	1.13	1.1	1.02
TPR	1.03	1.08	1.1	1.05
DCC	1.1	1.05	1.09	1.02
DEK	1.13	1.08	1.09	1
FBXW7	1.18	1.18	1.09	0.86
FLI1	0.78	0.76	1.09	1.41
ING4	0.92	0.89	1.09	1.38
NCOA1	1.04	1.02	1.09	0.95
RAF1	1.06	0.68	1.09	1.03
ARID2	1.02	1.06	1.08	0.95
BCL2L2	1.05	1.04	1.08	1.15
BUB1B	1.05	1.07	1.08	0.97
CASC5	1.03	1.04	1.08	0.91
EPHA7	1.11	1.1	1.08	1.01
ERBB2	1.48	1.05	1.08	1.37
ERG	1.02	1.02	1.08	1.03
FANCD2	1.09	0.7	1.08	1.01
IGF1R	1.27	0.99	1.08	0.93
IL21R	1.14	1.16	1.08	1.15
MALT1	1.08	0.98	1.08	0.95
MDM2	0.98	1.04	1.08	0.97
PKHD1	1.04	1.11	1.08	1.03
ROS1	1.06	1.05	1.08	0.95
USP9X	1.07	1.07	1.08	0.99
ERBB4	1.01	1.06	1.07	0.96
GNAQ	1.06	0.99	1.07	0.97
IKBKB	0.99	1.01	1.07	1.08
IL7R	1.06	1.15	1.07	0.91
LTF	1.05	1.05	1.07	1.09
NCOA2	1.06	1.07	1.07	1.04
PRDM1	0.98	0.98	1.07	0.91
REL	1.21	1.08	1.07	1.08
ARNT	0.98	1.03	1.06	0.96
BAI3	1.02	1	1.06	0.91
CDH1	1.01	0.99	1.06	1.06
FLT1	0.98	1.09	1.06	1.11
PER1	0.78	0.98	1.06	1.11
PIK3CA	1.01	1.05	1.06	0.95
SMARCB1	0.6	1.18	1.06	1.02
CDC73	0.98	1.09	1.05	1.13
DST	1.02	1.1	1.05	0.96
ERBB3	1.05	1	1.05	0.99
FN1	1.07	1.1	1.05	1.01
HIF1A	1.05	1.05	1.05	0.97
IGF2	1.14	1.1	1.05	1.18
POU5F1	1.01	1.12	1.05	1.29
SUFU	0.94	0.96	1.05	1.05
XPO1	1.14	1.05	1.05	0.95
ACVR2A	1.01	1.01	1.04	0.93
DICER1	1.07	1.11	1.04	0.95
EXT1	0.86	0.99	1.04	1
IDH1	1.03	1	1.04	0.99
IGF2R	1.03	0.97	1.04	1
IRF4	1.05	0.64	1.04	1.02
MITF	1.03	1.1	1.04	0.99
PTPRT	1.1	1.11	1.04	1.2
SF3B1	1.05	1.06	1.04	0.95
SMAD2	1.21	1.12	1.04	1.01
TBX22	1.04	1.01	1.04	0.97
TLX1	0.77	0.95	1.04	1.09
TOP1	1.04	1.06	1.04	1.15
ABL2	0.99	1.01	1.03	1.01
AURKC	0.97	1	1.03	0.95
CDH20	0.99	0.98	1.03	0.94
CREB1	1.03	1.16	1.03	1.01
FZR1	1.02	0.99	1.03	1.01
ICK	1.03	1	1.03	1
ITGB3	1.25	0.99	1.03	1.03
MAGI1	1.09	1.06	1.03	1.03
MARK1	1.09	1.13	1.03	1.22
NFKB2	0.85	0.94	1.03	1
RALGDS	1.21	1.02	1.03	1.16
SOCS1	1.16	1.42	1.03	1.14
SYNE1	1.04	1.02	1.03	0.96
TGFBR2	1.08	0.64	1.03	0.97
TRIP11	1.03	1.05	1.03	0.97
UGT1A1	1.11	0.97	1.03	0.92
AKT1	0.99	1.02	1.02	1.16
CYLD	0.98	1.07	1.02	0.94
EP400	1.02	1	1.02	1.03
FGFR3	0.98	0.9	1.02	1.14
FOXO1	1.04	0.87	1.02	0.93
KAT6A	1.05	1.05	1.02	0.98
MAFB	1.02	1.07	1.02	1.49
MAP3K7	0.98	1.02	1.02	0.89
MYH11	1	1.31	1.02	1.05
MYH9	0.98	0.97	1.02	1.17
PBRM1	0.98	1.03	1.02	0.95
PIK3R1	1.06	1.08	1.02	0.96
PIK3R2	1.01	1.03	1.02	1.21
PPP2R1A	1.01	1.02	1.02	1.03
RUNX1	0.98	0.95	1.02	1.16
TAF1	1.02	1.06	1.02	0.96
THBS1	0.96	1.01	1.02	0.96
CREBBP	0.99	1.26	1.01	1.02
DAXX	1.06	1.22	1.01	1.26
EP300	1.03	1.05	1.01	1.06
ESR1	0.98	0.95	1.01	1.1
EXT2	0.96	0.95	1.01	1
EZH2	1.07	1.08	1.01	1.02
FAM123B	1.04	1.01	1.01	1.03
ITGA10	1.03	1.01	1.01	1.05
JAK1	1.03	1.02	1.01	1
JAK2	0.65	1.1	1.01	1.15
MAML2	0.77	0.99	1.01	1.47
MAP2K2	0.96	1.03	1.01	1.22
MCL1	0.99	1.1	1.01	0.95
MSH2	1.08	1	1.01	1.02
MTRR	1.07	1.09	1.01	1
NKX2-1	1.2	0.88	1.01	1.19
NSD1	1	1.04	1.01	0.92
NTRK1	1.04	1.02	1.01	1.34
NUP214	1.04	1.02	1.01	1
RRM1	1.04	1.09	1.01	0.96
TRRAP	1.06	1.08	1.01	1.07
WAS	1.06	1.11	1.01	1.24
ALK	1.02	1.04	1	1.03
BCL6	0.96	1.02	1	1.05
BCL9	0.95	0.96	1	0.99
BMPR1A	0.96	0.96	1	0.86
CDK12	1.28	1.01	1	1.04
COL1A1	1.12	0.96	1	1.18
DDR2	0.98	0.96	1	1
MTOR	0.99	1.27	1	0.98
MYCL1	1	0.98	1	1
NF1	0.98	1.03	1	1
PGAP3	1.1	0.83	1	1.11
PHOX2B	0.77	0.89	1	0.83
PLEKHG5	1.01	1.31	1	1.13
TNFAIP3	1.03	0.95	1	0.98
AFF3	0.93	0.98	0.99	0.93
CCNE1	0.98	0.97	0.99	1.03
CDH11	1.02	1	0.99	0.99
DDIT3	0.98	0.97	0.99	0.91
FAS	0.96	0.9	0.99	0.84
HSP90AA1	1.05	1.03	0.99	1.02
IKBKE	0.96	0.92	0.99	1.08
IL2	1.11	1.24	0.99	0.93
MSH6	1.05	0.99	0.99	1.07
MYB	1	0.96	0.99	0.88
NF2	0.63	1.22	0.99	1.02
NLRP1	0.89	1.03	0.99	0.86
PAX3	1.03	0.97	0.99	1.03
PIK3CB	0.96	1.01	0.99	0.91
PLAG1	0.99	1.07	0.99	0.91
PTCH1	0.98	1.02	0.99	1.02
RPS6KA2	1.02	0.96	0.99	1.02
SDHB	1.04	1.27	0.99	1.06
SETD2	1.03	0.99	0.99	0.97
STK36	0.95	0.95	0.99	0.98
ZNF521	1.03	1.02	0.99	1.02
BIRC2	1.15	1.19	0.98	1.35
CDK8	1.07	0.99	0.98	1.01
EGFR	0.97	0.63	0.98	1
GDNF	1.13	1.11	0.98	0.96
GNA11	0.91	0.91	0.98	1.13
ITGA9	0.97	0.6	0.98	0.98
MAP2K4	1.03	1.06	0.98	0.96
PIK3CG	1.09	1.09	0.98	1.06
RB1	1.01	1.01	0.98	1.02
SDHC	1.02	1.05	0.98	1.01
TLR4	1	1.02	0.98	0.93
TSHR	0.99	1.08	0.98	0.94
AURKA	0.78	1.05	0.97	1.01
CDH5	0.99	1.01	0.97	1.04
CEBPA	0.76	0.75	0.97	1.09
FOXP1	1.02	1.04	0.97	0.98
HCAR1	0.96	0.94	0.97	0.97
HRAS	1	0.84	0.97	0.97
IKZF1	0.93	0.65	0.97	0.92
ITGB2	0.94	0.96	0.97	1.27
LPP	1	1.02	0.97	0.97
MLLT10	1.06	1.08	0.97	1
NIN	1	0.99	0.97	0.91
NUP98	0.98	1.01	0.97	0.93
PAX8	0.94	0.97	0.97	1.01
PIK3C2B	1.18	1.01	0.97	1.13
PLCG1	0.98	1	0.97	1.17
SAMD9	1.1	1.07	0.97	1
TCF3	0.94	0.92	0.97	1.1
TFE3	1.03	1.04	0.97	1.05
TGM7	0.98	1.01	0.97	0.98
WT1	0.96	0.85	0.97	0.97
AKAP9	1.02	1.03	0.96	0.93
AKT2	0.98	1.01	0.96	1.13
BIRC3	1.01	0.98	0.96	1.26
BRD3	1.16	0.96	0.96	1.08
CDKN2C	0.88	1	0.96	1.03
CRKL	0.58	1.07	0.96	0.95
FGFR1	1	1.01	0.96	1.08
FLT4	0.96	0.92	0.96	1.06
GATA1	0.97	0.91	0.96	0.99
IL6ST	1	1.1	0.96	0.98
KEAP1	0.99	0.94	0.96	0.99
MAP2K1	0.9	0.95	0.96	0.9
MET	1.02	1.02	0.96	0.96
MLL2	0.97	0.98	0.96	1.01
MPL	0.98	0.93	0.96	1
MYC	0.92	0.94	0.96	0.99
PBX1	0.96	0.99	0.96	1.06
RNASEL	1.03	1.06	0.96	0.96
RNF2	0.92	1.01	0.96	0.94
RNF213	0.99	0.93	0.96	1.02
SMARCA4	1.01	0.95	0.96	1.03
TCF12	1.02	1.04	0.96	0.95
WHSC1	0.98	0.89	0.96	0.92
ARID1A	0.97	1.15	0.95	1.05
BCL11B	1.1	1.05	0.95	1.19
CD79A	0.91	0.83	0.95	1.03
CDK4	0.87	0.94	0.95	0.97
CTNNA1	0.97	0.96	0.95	0.94
FH	0.53	0.8	0.95	0.92
LTK	0.99	0.92	0.95	1.06
MAPK1	0.6	1.39	0.95	1.25
MARK4	0.93	0.86	0.95	1.06
MBD1	1.01	0.9	0.95	1.09
MMP2	0.97	0.98	0.95	1.07
PAX7	0.93	1.13	0.95	0.92
RUNX1T1	1.01	1.04	0.95	1.04
SYK	0.93	0.96	0.95	0.92
TCF7L1	0.97	1.05	0.95	1
VHL	1.15	0.65	0.95	1.12
CARD11	0.92	0.56	0.94	1.1
ETV1	1.06	0.59	0.94	0.98
GNAS	0.8	1.03	0.94	1.16
PIK3CD	0.98	1.24	0.94	1.13
PTPN11	1.01	1.07	0.94	0.96
SGK1	0.93	0.92	0.94	1.04
TAL1	1.22	1.14	0.94	1.16
TSC1	1.08	0.98	0.94	0.85
TSC2	0.95	1.11	0.94	1.05
ASXL1	0.94	0.95	0.93	1.04
BRAF	1	0.95	0.93	0.95
BTK	0.98	0.97	0.93	1
CKS1B	0.95	0.87	0.93	1.03
EPHB1	0.98	0.98	0.93	0.98
FGFR4	0.92	0.93	0.93	1.05
KDM5C	0.95	1.01	0.93	1.04
KLF6	1.13	1.17	0.93	1.14
LCK	0.97	0.91	0.93	1.11
MDM4	1.13	1.03	0.93	0.95
MYD88	0.83	0.52	0.93	0.97
NOTCH1	1.05	0.86	0.93	1.07
NUMA1	0.95	1.01	0.93	0.78
PIM1	0.97	0.91	0.93	1.12
AURKB	0.73	0.92	0.92	0.99
BIRC5	0.92	0.89	0.92	0.95
EPHB4	0.94	0.94	0.92	1.15
FOXL2	1.14	1.08	0.92	1.23
FOXP4	1.02	0.97	0.92	1.14
GATA2	0.96	0.98	0.92	1.08
JAK3	0.93	0.91	0.92	1.09
MN1	0.59	1.08	0.92	1.06
MUC1	0.94	0.9	0.92	1.12
NPM1	1	1.03	0.92	1.01
SDHA	0.88	0.99	0.92	1.02
SMO	1.02	1.01	0.92	1.1
BAP1	0.89	0.9	0.91	1
CCND1	0.98	0.94	0.91	0.78
CDK6	0.99	0.92	0.91	1.06
FLT3	0.94	0.98	0.91	0.9
HNF1A	0.95	1	0.91	1.11
NOTCH4	0.93	0.95	0.91	1.01
PDGFB	0.9	0.93	0.91	1.2
POT1	1.03	1.04	0.91	0.86
AXL	0.91	0.94	0.9	1.09
CIC	0.94	0.88	0.9	1.07
EPHB6	0.98	0.95	0.9	1.09
TNFRSF14	0.94	1.18	0.9	0.96
DNMT3A	0.93	0.93	0.89	1.04
FLCN	0.92	0.91	0.89	1
STK11	0.99	0.94	0.89	1.09
BCL3	0.98	0.98	0.88	1.16
NFKB1	1.12	1.15	0.88	0.89
SOX11	0.98	1.23	0.88	1.1
SRC	0.96	0.92	0.88	1.36
TAF1L	0.65	0.92	0.88	0.98
TCL1A	0.8	0.78	0.88	0.8
TIMP3	0.93	0.98	0.88	1.08
TRIM33	1.09	1.09	0.88	1.02
ATF1	1	1.06	0.87	0.86
KRAS	0.47	1.31	0.87	0.86
NRAS	1.02	1.09	0.87	0.98
CD79B	0.77	0.68	0.86	1.2
FANCJ	0.79	0.67	0.86	0.96
GPR124	0.85	0.86	0.86	1.14
CRTC1	0.88	0.85	0.85	1.11
SEPT9	0.97	0.91	0.85	1.03
SOX2	0.93	0.88	0.85	1.06
TNK2	0.97	0.91	0.85	1.08
PRKAR1A	0.65	0.53	0.84	1.11
PTPRD	0.67	0.95	0.84	1
AR	1.09	1	0.83	1.06
PSIP1	0.62	0.94	0.83	0.93
RHOH	0.91	0.93	0.83	0.92
BCL11A	1.16	0.98	0.81	0.99
SDHD	0.9	0.88	0.81	1.45
AFF1	1.06	1	0.8	0.93
GUCY1A2	0.97	1.06	0.8	1.23
PAX5	0.57	0.82	0.8	0.99
DPYD	1.03	0.67	0.79	0.95
PDGFRB	0.97	1	0.78	1.02
CSF1R	1.01	0.92	0.77	1.03
SBDS	1.04	0.95	0.77	0.81
CDKN2B	0.56	0.82	0.75	1.11
TET2	1.02	1.01	0.75	0.81
MYCN	0.88	0.83	0.73	1.12
GATA3	0.95	0.93	0.72	1.16
CYP2D6	0.79	0.85	0.69	1.27
SSX1	1.01	1.3	0.66	1.01
