# Supplementary material for: The role of the cancer stem cell marker CD271 in DNA damage response and drug resistance of melanoma cells
Source: Oncogenesis. 2017 Jan 23;6(1):e291–. doi: 10.1038/oncsis.2016.88 (PMC5294251; doi:10.1038/oncsis.2016.88)
Supplement: Supplementary Table S10 [file oncsis201688x27.xlsx]

## Sheet: Table S5 _A375_T2002
Common CD271-responsive genes:
genes up-regulated in A375 and T20/02 cells by forced expression
Probe_ID	A375NGFR/CD271	P-value	Symbol	T20/02NGFR/CD271	P-value
ILMN_1797735	1.98274	0.00086487	C1orf21	1.65392	0.0926365
ILMN_1776213	1.83394	0.00139891	RGMB	1.60175	0.128104
ILMN_1671933	1.84102	0.00141741	CLCC1	2.19605	0.073218
ILMN_1770338	2.77131	0.00215641	TM4SF1	1.62911	0.0240931
ILMN_1726720	1.6767	0.00216705	NUSAP1	2.64033	0.0409086
ILMN_2181432	1.79721	0.00293155	SPC24	2.50354	0.0520049
ILMN_1804735	2.1611	0.00299142	CBS	2.33784	0.0922616
ILMN_2411190	1.75827	0.00314914	SMC2	2.12444	0.0179986
ILMN_2219712	2.03035	0.00347127	HMGB2	1.68739	0.0637855
ILMN_1701998	1.77262	0.00350608	AFAP1	1.93283	0.14425
ILMN_1661599	1.83819	0.00533779	DDIT4	1.71084	0.0358511
ILMN_2211800	1.54664	0.00535784	HMGB1L1	2.3442	0.102545
ILMN_1671843	1.53889	0.0062384	PSRC1	1.59207	0.132946
ILMN_2049766	1.68696	0.00747144	NFE2L3	1.69649	0.0733408
ILMN_1863185	1.50192	0.00752694	FLJ30340	1.42039	0.039949
ILMN_1717324	1.62038	0.00788316	C16orf52	1.52	0.124459
ILMN_1815184	2.00647	0.00801216	ASPM	3.19004	0.0612837
ILMN_1676891	1.57494	0.00832242	CDC2L6	1.83527	0.0982628
ILMN_1770228	1.62809	0.00845829	KRT34	1.54535	0.0376373
ILMN_1761131	1.71349	0.00850442	PECI	2.00479	0.0616229
ILMN_1846922	1.9464	0.00985782	LOC399828	2.59485	0.14668
ILMN_2368575	1.6673	0.0108093	GIYD1	1.74141	0.0277622
ILMN_2358457	1.41432	0.0117553	ATF4	1.50219	0.126741
ILMN_1786168	1.77554	0.0123931	LOC400464	1.43206	0.129822
ILMN_1801939	1.54253	0.0136949	CCNB2	2.07947	0.108771
ILMN_1685916	1.50296	0.0139231	KIF2C	2.97453	0.091582
ILMN_3232894	1.56927	0.0146295	CNRIP1	1.50965	0.125219
ILMN_2062620	2.03324	0.01528	NMT2	1.26495	0.128503
ILMN_2051373	1.52018	0.016422	NEK2	3.14963	0.0541763
ILMN_1708881	1.71096	0.016861	RAB20	1.63744	0.0430096
ILMN_2374778	1.55868	0.0173144	DUT	1.63534	0.0994226
ILMN_1774336	1.44401	0.0174034	POLE2	1.39827	0.118698
ILMN_1653432	1.41638	0.0181004	HNRPDL	2.04119	0.091922
ILMN_1771261	1.49412	0.0182851	SYNC1	1.43607	0.149906
ILMN_2409220	1.42567	0.0187877	HMMR	3.04047	0.12701
ILMN_1748840	1.63091	0.0191641	CALB2	1.44622	0.0850307
ILMN_2380163	1.50963	0.0199315	PTPRF	2.2725	0.124983
ILMN_1798926	1.62534	0.0199607	SOCS2	1.42643	0.0707505
ILMN_1782403	1.4976	0.0206893	PRR11	2.113	0.138363
ILMN_1703894	1.80496	0.0208917	BOLA2	2.08773	0.0198637
ILMN_1672807	1.75406	0.0226069	CA5B	1.27692	0.0984609
ILMN_1778371	1.4353	0.0230383	CCBL2	1.55323	0.0612837
ILMN_1724062	1.48994	0.0234223	LIN54	1.35835	0.0707812
ILMN_1670517	1.79729	0.024061	SULT1A3	1.80084	0.0430096
ILMN_1687279	1.57901	0.0242488	DHPS	1.29797	0.124691
ILMN_1815308	1.75215	0.0251663	SDC1	2.233	0.0984515
ILMN_1725260	1.51565	0.0257091	CDC25C	1.82097	0.0765014
ILMN_2294431	1.56274	0.0273181	CDC25C	1.60258	0.0166493
ILMN_1809850	1.64438	0.0281955	RCN3	4.0821	0.0312965
ILMN_1707339	1.46782	0.0283941	BTG3	1.42734	0.0782547
ILMN_1656382	1.80552	0.0294705	BOLA2	2.46361	0.0251363
ILMN_1680874	1.62799	0.0302764	TUBB2B	1.70631	0.131955
ILMN_1737184	1.36905	0.0315121	CDCA7	1.9597	0.102392
ILMN_1759948	1.33476	0.0315762	RNF5P1	1.41376	0.0818186
ILMN_2272708	1.65948	0.0321252	GIYD1	1.65633	0.0430096
ILMN_1723846	1.50139	0.0333775	FAM119B	1.61402	0.0266255
ILMN_1664993	1.68227	0.0334135	GIYD2	1.92544	0.0160975
ILMN_1732688	1.3543	0.0336	DUT	2.09022	0.0632676
ILMN_1720908	1.33138	0.0339801	TSPAN4	1.59007	0.100847
ILMN_2216637	1.4329	0.0346678	STK32B	2.66654	0.0989673
ILMN_1717173	1.38512	0.0369715	ECT2	3.07911	0.0420106
ILMN_2117508	1.86886	0.0391521	CTHRC1	2.78458	0.0502279
ILMN_1753143	1.35027	0.0413642	RHPN2	1.70377	0.140548
ILMN_1813746	1.42534	0.0432044	CORO2A	1.91562	0.0594585
ILMN_1815141	1.50533	0.0437155	LOC149448	1.66937	0.113949
ILMN_1674231	1.40356	0.0466184	CHAF1B	2.32428	0.0920425
ILMN_1703074	1.32262	0.0473689	CPD	1.49316	0.117813
ILMN_1764970	1.32524	0.0475187	JMJD1C	1.74211	0.0929251
ILMN_2225718	1.29307	0.0490744	CENPE	2.38314	0.0886019
ILMN_3277072	1.43105	0.0498693	LOC728178	1.47492	0.0743987
ILMN_3240117	1.32561	0.0510295	AIDA	1.44929	0.134051
ILMN_1687213	1.29598	0.0515751	C8orf13	2.29256	0.124459
ILMN_1704785	1.2988	0.0520594	C10orf125	1.71703	0.0540862
ILMN_1748883	1.4241	0.0524239	CDKN2D	1.71802	0.118638
ILMN_1712413	1.50275	0.0537267	RPL39L	1.95278	0.04463
ILMN_2122103	1.5176	0.0542987	ETS1	2.13474	0.0493518
ILMN_1669323	1.37291	0.0549466	BACE2	2.2122	0.0994226
ILMN_2129234	1.3409	0.055453	TMEM47	2.52843	0.0930584
ILMN_1751776	1.73029	0.0569664	CKAP2L	3.05491	0.0975351
ILMN_1718265	1.30136	0.0575587	ATG5	1.5695	0.104492
ILMN_3242462	1.29309	0.0597228	UHRF1BP1	1.70927	0.0703165
ILMN_2392472	1.40311	0.0624562	CENPA	2.58979	0.062515
ILMN_1712452	1.4302	0.0624562	KIF20B	2.4323	0.0910154
ILMN_2400613	1.68623	0.0624636	SNX7	1.25156	0.0887215
ILMN_2202637	1.36816	0.0645936	CRY1	1.75548	0.0379842
ILMN_1678037	1.35883	0.0655767	HIRIP3	3.18672	0.0929652
ILMN_1667201	1.50738	0.0658702	WDR51B	1.64895	0.0901974
ILMN_2103685	1.40724	0.0674351	DEPDC1B	2.2545	0.0500106
ILMN_2131861	1.84036	0.0692237	SOCS2	1.5933	0.0801513
ILMN_1723414	1.27517	0.0707735	HACL1	1.67182	0.0549623
ILMN_1787808	1.3058	0.0707735	CEP63	1.35539	0.100076
ILMN_2384807	1.31984	0.0710741	LRRCC1	1.71696	0.073218
ILMN_1718830	1.34144	0.0755609	NARG2	1.31625	0.0874019
ILMN_2305116	1.37597	0.0773275	CTH	1.23578	0.119477
ILMN_1791097	1.2753	0.0787049	RSBN1	1.70433	0.0318997
ILMN_1803005	1.21923	0.0857972	MMACHC	1.74874	0.141004
ILMN_2188521	1.52075	0.0859573	PVRL3	1.86009	0.0942641
ILMN_2409298	1.73193	0.0877105	NUSAP1	2.40855	0.11132
ILMN_1797236	1.41524	0.0889154	TGM2	1.54914	0.0577575
ILMN_3303965	1.22719	0.089335	ZC3H11B	1.68513	0.116597
ILMN_2387919	1.35096	0.0896348	PRKAG2	1.48174	0.0930394
ILMN_1699829	1.45528	0.0896622	CTGF	1.7389	0.0522295
ILMN_2042771	1.32113	0.0920299	PTTG1	2.89797	0.0342004
ILMN_1672389	1.28713	0.0942384	CRYZ	1.78808	0.0732379
ILMN_1786976	1.24231	0.0963312	RAB22A	1.94734	0.0576754
ILMN_1698733	1.43504	0.0971579	CNIH2	2.13807	0.0415064
ILMN_1742461	1.33911	0.101525	UAP1	2.26047	0.0268245
ILMN_1904301	1.44364	0.101886	BC010531	2.07903	0.0926365
ILMN_1793894	1.25247	0.102989	ANAPC13	1.34399	0.136303
ILMN_1674402	1.29594	0.103936	TMEM71	1.36109	0.0632676
ILMN_2358626	1.22558	0.104753	ADK	1.82098	0.129994
ILMN_1800898	1.28124	0.112529	ARG2	1.25699	0.109583
ILMN_2261076	1.29328	0.113179	NEDD9	1.64587	0.12462
ILMN_3228700	1.31676	0.113526	POLD2	1.58801	0.0379842
ILMN_3239031	1.23562	0.113691	SYNC	1.41838	0.124459
ILMN_2364272	1.51435	0.115486	MBNL2	2.40039	0.0713511
ILMN_2363027	1.21389	0.115597	RAD51	1.41332	0.138727
ILMN_1714730	1.34168	0.115902	UBE2C	2.40888	0.128414
ILMN_2048822	1.6469	0.120025	NUDCD2	1.44741	0.0612837
ILMN_2361570	1.35926	0.121855	SNX14	1.63854	0.125396
ILMN_1770084	1.26437	0.123814	TACC1	1.56324	0.147465
ILMN_2081988	1.29467	0.126738	LANCL1	1.31166	0.100486
ILMN_2085236	1.55812	0.131917	SNX24	1.53114	0.0632676
ILMN_1791328	1.27487	0.13249	STK39	1.71357	0.12772
ILMN_1713764	1.55542	0.133845	LOC440928	1.62911	0.0654592
ILMN_1747911	1.35706	0.134297	CDC2	2.39821	0.0379974
ILMN_1724489	1.30897	0.135831	RFC4	1.60793	0.0655405
ILMN_2101375	1.29482	0.136614	CCDC77	2.08829	0.063235
ILMN_1667510	1.4037	0.140116	C12orf65	1.61686	0.0580196
ILMN_1729051	1.21407	0.140476	MSH6	1.4392	0.109704
ILMN_1660602	1.28948	0.141156	C1orf43	1.56688	0.0173601
ILMN_2259119	1.42871	0.142491	PRMT2	1.69069	0.124272
ILMN_2214603	1.35885	0.146309	PPP2R3C	1.25483	0.102545
ILMN_1743677	1.20166	0.147064	HNRNPU	1.7116	0.0628259
ILMN_2294751	1.22476	0.147343	ASCC3	1.34806	0.0975351
ILMN_1666453	1.20292	0.150775	STK3	1.65193	0.0729842
ILMN_1725090	1.70741	0.151551	CTHRC1	2.04317	0.0387855
ILMN_1674706	1.20192	0.152245	MTHFD2	2.25899	0.0166493
ILMN_1804051	1.27844	0.155345	SNX8	1.58745	0.0714441
ILMN_1673518	1.23962	0.158657	BRWD1	1.72997	0.0307875
ILMN_2145997	1.3902	0.161097	SP4	1.75146	0.0588333
ILMN_1660817	1.29511	0.165754	DDB2	1.41271	0.108163
ILMN_1751963	1.2312	0.167171	ZCWPW1	1.55621	0.116052
ILMN_1787280	1.23507	0.168015	C1orf135	2.07208	0.0885071
ILMN_1796923	1.20033	0.170431	LOC81691	1.77867	0.0527262
ILMN_1727553	1.22451	0.170597	C5orf54	1.64873	0.127494
ILMN_1785175	1.30632	0.170859	SWAP70	1.62895	0.0920425
ILMN_2139816	1.37675	0.171236	GPSM2	2.24225	0.0691092
ILMN_1779584	1.34972	0.172596	UTP18	1.29848	0.125734
ILMN_2169089	1.28546	0.172639	C18orf54	1.90973	0.0110426
ILMN_2408001	1.20205	0.173165	RFWD2	1.66093	0.102545
ILMN_1656676	1.21404	0.175031	ZYG11B	1.30709	0.132689
ILMN_1706958	1.25755	0.176934	PCNA	1.40044	0.131129
ILMN_2222074	1.20772	0.179121	PTPN12	2.03836	0.0929342
ILMN_2276290	1.30747	0.180444	RALGPS2	1.54615	0.102545
ILMN_3202863	1.29653	0.182412	LOC389662	2.16212	0.0401185
ILMN_2301083	1.29934	0.182679	UBE2C	2.2786	0.0965256
ILMN_1776858	1.24698	0.183701	DUS4L	1.33141	0.0632676
ILMN_2117223	1.37306	0.184098	ROD1	1.47297	0.114037
ILMN_1801257	1.22965	0.185798	CENPA	2.6452	0.0754928
ILMN_1779399	1.30188	0.193178	SNRPA	1.30737	0.141004
ILMN_2217630	1.32191	0.193354	CDKL3	1.29489	0.092179
ILMN_1797698	1.20081	0.194809	RBM12	1.71328	0.0762707
ILMN_1750101	1.20705	0.198182	S100A11	1.39476	0.102545
ILMN_2398107	1.35924	0.200007	ASNS	1.3388	0.1222
ILMN_1685431	1.27459	0.20605	DZIP1	1.49809	0.142323
ILMN_1727001	1.29133	0.214198	DDX46	1.95806	0.124459
ILMN_1670801	1.35082	0.214198	MTR	1.58162	0.114145
ILMN_3248443	1.325	0.217124	SNHG6	1.35757	0.140391
ILMN_1785158	1.34254	0.220707	HERPUD2	1.55239	0.0332581
ILMN_2173004	1.31231	0.222129	RAB8B	1.71117	0.0401431
ILMN_1719392	1.28802	0.224742	FH	1.58498	0.0286992
ILMN_2180371	1.22393	0.226536	C12orf24	2.15692	0.00838084
ILMN_1814589	1.22421	0.226757	LOC728037	1.62343	0.0562675
ILMN_2139970	1.22098	0.227412	ALDH1A3	1.58555	0.120649
ILMN_2043452	1.21251	0.22827	FANCE	2.53354	0.0885071
ILMN_1800008	1.21145	0.234269	ACAT1	1.53663	0.0507244
ILMN_2269136	1.23101	0.236437	AGAP3	1.45095	0.0975351
ILMN_3282983	1.45044	0.236621	LOC100132992	1.34715	0.135386
ILMN_3235104	1.23533	0.241526	KIAA1731	1.78678	0.0825763
ILMN_3241046	1.25188	0.247801	MYBL1	2.62772	0.0277644
ILMN_2187830	1.35812	0.24929	CCNH	1.64709	0.0537405
ILMN_1676191	1.22845	0.250542	DARS2	1.63521	0.100298
ILMN_1762712	1.37126	0.25301	HHEX	2.5561	0.0782547
ILMN_2209163	1.26126	0.25301	CHD6	1.57084	0.0838719
ILMN_1669273	1.25063	0.253042	PPT1	1.46265	0.0399296
ILMN_1727692	1.2294	0.253333	TRIT1	1.52599	0.0709483
ILMN_2055700	1.45797	0.261	SLBP	1.82793	0.0987895
ILMN_1658015	1.32472	0.261418	MBNL2	2.52265	0.0223109
ILMN_1788107	1.248	0.263905	IL11	1.97866	0.122849
ILMN_2401701	1.36883	0.277877	PCGF6	1.70816	0.0529535
ILMN_1810782	1.27825	0.27973	SH3KBP1	1.55157	0.140548
ILMN_1652123	1.3884	0.285068	HMGN1	1.64726	0.0448379
ILMN_1659990	1.38168	0.286971	C7orf68	1.47277	0.124364
ILMN_2259818	1.21494	0.288599	MFI2	1.51191	0.0709483
ILMN_1724658	1.33253	0.292117	BNIP3	1.60343	0.0301208
ILMN_3258346	1.35906	0.295046	LOC100130009	1.7303	0.117936
ILMN_2376980	1.23775	0.301295	FSD1	1.44508	0.0793958
ILMN_1710075	1.52174	0.303274	FAM89A	1.52491	0.0250816
ILMN_1691053	1.32792	0.304615	LOC91561	2.16652	0.149255
ILMN_3211857	1.20462	0.304615	LOC648822	1.99307	0.106924
ILMN_1734734	1.30347	0.307509	ZNF519	1.51552	0.0402531
ILMN_2395474	1.23529	0.309834	REV1	1.46188	0.0824382
ILMN_1694755	1.2944	0.314357	FSD1	1.48171	0.0918794
ILMN_2287653	1.22991	0.315347	PLAG1	1.73622	0.0930344
ILMN_2285817	1.28065	0.322054	FAM89A	1.36207	0.148071
ILMN_1771652	1.20996	0.338495	BAIAP2L2	2.10338	0.100877
ILMN_2174612	1.20161	0.340344	CNOT8	1.50109	0.139866
ILMN_2244547	1.27234	0.343658	ETNK1	1.5441	0.104138
ILMN_1723123	1.21465	0.356062	FGFR3	4.04995	0.0414951
ILMN_2122374	1.23728	0.36476	FAM49B	1.66415	0.0312847
ILMN_1674051	1.20864	0.365942	CCHCR1	1.27141	0.0793958
ILMN_1815102	1.23388	0.367882	LCAT	1.61257	0.102629
ILMN_1787415	1.25241	0.370172	SNX16	1.58775	0.0517085
ILMN_2407619	1.32959	0.37748	CDC25C	1.66635	0.0322582
ILMN_2288784	1.20204	0.381618	CCDC34	2.15996	0.0818394
ILMN_1813246	1.25526	0.384346	LOC728554	2.05056	0.0654606
ILMN_1810181	1.20048	0.392301	PCGF6	1.64087	0.0712979
ILMN_1748911	1.25828	0.394117	SNAP23	1.38983	0.113114
ILMN_1703005	1.30148	0.404017	IFP38	1.46252	0.0924909
ILMN_3249624	1.20493	0.421487	LOC641298	1.57458	0.118955
ILMN_1682717	1.2523	0.424463	IER3	1.79261	0.129242
ILMN_2386179	1.21799	0.425059	ZMYND8	1.29173	0.111112
ILMN_1781942	1.20118	0.434459	HMMR	3.32559	0.0631324
ILMN_2043569	1.22703	0.435407	MOSPD2	1.92355	0.130385
ILMN_2157240	1.22893	0.436512	MNS1	1.41649	0.116077
ILMN_2322935	1.20539	0.436523	MAPKAPK5	1.47297	0.092887
ILMN_1693771	1.24743	0.439669	ASPH	1.47174	0.0844005
ILMN_2151579	1.23389	0.441481	HMGN1	1.52585	0.121971
ILMN_1680692	1.37787	0.449185	NUCKS1	1.91367	0.130151
ILMN_2323944	1.23246	0.462572	FAM110A	1.70609	0.0453639
ILMN_2384536	1.32308	0.489241	PECI	2.15894	0.118638
ILMN_1719870	1.23386	0.498211	FAM72D	2.07172	0.127179
ILMN_1712112	1.28756	0.556278	RCAN1	3.28049	0.0238117
ILMN_3247816	1.33427	0.686446	LOC100133005	1.7567	0.143741
