# Supplementary material for: The role of the cancer stem cell marker CD271 in DNA damage response and drug resistance of melanoma cells
Source: Oncogenesis. 2017 Jan 23;6(1):e291–. doi: 10.1038/oncsis.2016.88 (PMC5294251; doi:10.1038/oncsis.2016.88)
Supplement: Supplementary Table S11 [file oncsis201688x28.xlsx]

## Sheet: Table S6_T2002_induced
CD271-responsive genes: up-regulated by overexpression,
down-regulated upon knock-down of CD271 in BRAF wt cells (T20/02)
Probe ID	shCD271	P-value	T20/02NGFR/CD271	P-value	Symbol
ILMN_3235379	0.373184	0.00126908	2.85397	0.00350805	LOC100134265
ILMN_2141807	0.475907	0.0003735	2.17692	0.00669748	C15orf23
ILMN_1673960	0.387083	7.39404e-05	2.02887	0.00779058	MAT2B
ILMN_2378664	0.370293	8.57359e-05	2.14338	0.00793131	ERLIN2
ILMN_1669729	0.338389	7.65456e-05	2.31237	0.00838084	ERLIN2
ILMN_1883745	0.206658	1.99274e-05	2.06387	0.0157797	BC038580
ILMN_1712112	0.173738	2.2934e-05	3.28049	0.0238117	RCAN1
ILMN_2107068	0.209291	0.000759557	2.56391	0.0261103	HOXA2
ILMN_2095704	0.378059	0.000312782	1.79868	0.0267423	SYCP2
ILMN_1690993	0.317936	0.000796515	2.76311	0.0273837	NEUROG2
ILMN_1801928	0.474646	0.00015714	1.68243	0.0286885	YWHAZ
ILMN_1709772	0.471977	0.000222737	1.54721	0.0301208	SNX5
ILMN_1799836	0.206563	7.36569e-05	2.10454	0.0318131	HOXA2
ILMN_1713875	0.239631	5.26401e-05	1.59736	0.031832	NME1
ILMN_1694671	0.37298	0.00278698	2.54864	0.0329556	ZFAND2A
ILMN_2246083	0.43944	0.0129879	1.61346	0.0342004	C7orf28B
ILMN_1726266	0.303671	2.29275e-05	1.8202	0.0356982	ADAM12
ILMN_1653822	0.417644	0.000117577	2.63437	0.0375066	NEK2
ILMN_1725090	0.0263104	0.000282279	2.04317	0.0387855	CTHRC1
ILMN_1723123	0.0933359	0.000101286	4.04995	0.0414951	FGFR3
ILMN_1698733	0.216179	0.000210599	2.13807	0.0415064	CNIH2
ILMN_1665423	0.345067	0.000651594	2.02797	0.0418522	ZFP91
ILMN_1659537	0.464611	0.000556244	1.55475	0.0420347	MED8
ILMN_1665065	0.396895	5.90031e-05	1.70006	0.0430096	SERINC3
ILMN_1656134	0.338859	0.000568858	1.65503	0.0434169	CNOT7
ILMN_1778677	0.400097	0.000142804	1.523	0.0469459	MRS2
ILMN_3240586	0.44262	0.0107564	2.534	0.0493297	PLD6
ILMN_2117508	0.0581993	1.16969e-05	2.78458	0.0502279	CTHRC1
ILMN_1803563	0.452404	0.000539842	2.42692	0.0506834	HDAC9
ILMN_1708006	0.390337	0.00361344	2.68917	0.0509164	MICB
ILMN_1719611	0.334032	0.00120836	2.04435	0.0520049	CCT6A
ILMN_3245738	0.298495	1.21685e-05	1.60233	0.0536959	LOC100131707
ILMN_1857017	0.303297	0.00969332	3.27252	0.0536966	AL713633
ILMN_1834803	0.485054	0.00730565	1.63849	0.0541763	BX089493
ILMN_2051373	0.47311	0.00510997	3.14963	0.0541763	NEK2
ILMN_1815933	0.398418	0.000199842	1.6793	0.0549623	FTSJ2
ILMN_1677887	0.451785	0.0016704	1.87037	0.055928	PMS2
ILMN_2328378	0.459377	0.000440157	1.98984	0.0562383	OSBPL3
ILMN_1777526	0.435209	0.0140408	1.87951	0.0581359	MED20
ILMN_1813746	0.14767	6.74563e-06	1.91562	0.0594585	CORO2A
ILMN_1808501	0.474605	0.000146597	1.66547	0.0597101	SH3KBP1
ILMN_2311456	0.34726	7.19352e-05	1.52528	0.060662	COL11A2
ILMN_2323366	0.411515	0.000403736	1.65474	0.060662	SDHC
ILMN_1761131	0.355262	0.00431267	2.00479	0.0616229	PECI
ILMN_2373779	0.4416	0.0032183	1.57487	0.062515	COPS8
ILMN_2101375	0.418354	0.00199405	2.08829	0.063235	CCDC77
ILMN_3273493	0.486743	0.000852464	1.91372	0.063235	LOC100130092
ILMN_1801441	0.178177	7.92193e-05	1.72486	0.063235	RFTN2
ILMN_1672611	0.288522	0.00158087	3.00371	0.0632676	CDH11
ILMN_1806752	0.274039	0.000643067	1.69782	0.0637855	PLEKHH2
ILMN_2098325	0.414245	0.000109392	1.77257	0.0638428	C8orf33
ILMN_1732923	0.277571	0.00244749	2.0547	0.0638738	SIPA1L2
ILMN_3235404	0.464356	0.000933439	1.53843	0.0644876	SNORA57
ILMN_1812776	0.419695	0.00625608	2.00561	0.0651435	FBXO28
ILMN_1713764	0.472505	0.00511923	1.62911	0.0654592	LOC440928
ILMN_2274306	0.469309	0.0266684	3.19966	0.0667258	NRP2
ILMN_2337941	0.47909	0.0110557	1.65099	0.0681811	COPS8
ILMN_1771620	0.144483	0.000146214	3.19318	0.0686773	SNRPB2
ILMN_1701441	0.155689	6.86084e-06	1.74441	0.0695051	LPAR1
ILMN_1757660	0.0245975	9.43578e-05	8.11985	0.0708753	CAPS
ILMN_1673252	0.435385	0.000810286	1.89369	0.0710583	AIMP2
ILMN_1810327	0.293715	0.000546275	1.76609	0.0717132	HNRPUL2
ILMN_1653319	0.327207	0.0131166	3.05683	0.0719424	MC1R
ILMN_2082324	0.277505	1.697e-05	1.9386	0.0722374	SLC36A4
ILMN_1663220	0.460282	0.00123415	1.50468	0.0724255	MRPL22
ILMN_2293992	0.397412	7.29524e-05	1.62769	0.0726331	RAB28
ILMN_1657050	0.410327	0.00692329	2.16401	0.0733408	ARSK
ILMN_2049766	0.186077	5.21083e-05	1.69649	0.0733408	NFE2L3
ILMN_2045911	0.476406	0.00583883	2.09047	0.0736397	FBXO28
ILMN_1696330	0.486294	0.00256336	1.55928	0.0743987	GUF1
ILMN_1761259	0.435088	0.00775449	2.29478	0.075698	EXT2
ILMN_1775036	0.448588	0.000600781	1.63315	0.0757083	SEC22A
ILMN_1760247	0.210565	8.37889e-05	3.58914	0.0757434	CD70
ILMN_1656682	0.434096	0.00622774	1.96516	0.0778669	AZIN1
ILMN_1762712	0.150219	2.16015e-05	2.5561	0.0782547	HHEX
ILMN_1688812	0.453466	0.000610801	1.55589	0.0784907	LOC643720
ILMN_2131861	0.273874	0.000342358	1.5933	0.0801513	SOCS2
ILMN_1751785	0.179526	0.000337802	2.0053	0.0825226	DMRT2
ILMN_1691181	0.469137	0.0300506	1.81228	0.0830622	TMX1
ILMN_1670353	0.306625	0.00205832	1.80267	0.0849251	RAD51AP1
ILMN_3245707	0.336595	0.00508806	1.62584	0.0850307	RIMKLB
ILMN_1693218	0.0302214	8.94347e-05	2.79356	0.0867467	ART3
ILMN_1684585	0.482866	0.0415131	1.88275	0.0873295	ACSL1
ILMN_1662049	0.485478	0.00108593	1.77218	0.0876678	AGPAT5
ILMN_1690524	0.339207	0.000453678	1.52868	0.0880769	VAMP7
ILMN_1677723	0.128321	7.49052e-05	1.99251	0.0885071	ANGPT1
ILMN_1732171	0.278427	0.00511353	2.2351	0.0885902	LOC652685
ILMN_1665335	0.489509	0.00521399	1.75519	0.0887248	DIABLO
ILMN_1664861	0.487723	0.00339714	1.76946	0.0899455	ID1
ILMN_1667201	0.495575	0.0135534	1.64895	0.0901974	WDR51B
ILMN_2391231	0.499468	0.000997361	1.82476	0.0904053	SORD
ILMN_2130525	0.153431	5.88515e-05	4.22802	0.0929251	TSPAN13
ILMN_1676448	0.371586	0.00886208	1.7738	0.0930394	WDFY1
ILMN_2129234	0.358604	0.00267951	2.52843	0.0930584	TMEM47
ILMN_1764795	0.0594312	1.12689e-05	3.31114	0.0952733	FMN2
ILMN_3238511	0.383883	0.000166289	1.50152	0.0965256	LOC730020
ILMN_1671482	0.304441	0.000394211	1.53892	0.0966621	GALM
ILMN_2148527	0.271859	0.00149354	1.75622	0.0975351	H19
ILMN_1795703	0.471708	0.00223131	2.16465	0.0988748	C7orf20
ILMN_2216637	0.166506	0.000493733	2.66654	0.0989673	STK32B
ILMN_2213199	0.443409	0.0411915	1.72087	0.0990462	KIAA1712
ILMN_1663751	0.408103	0.000139872	2.8328	0.0991159	CYCSL1
ILMN_1807533	0.440771	0.0019141	1.52404	0.100386	C17orf71
ILMN_1698231	0.219692	0.000633699	2.4003	0.100486	RRM2B
ILMN_1656452	0.363891	0.0130587	2.14837	0.101073	C16orf59
ILMN_1870658	0.260518	0.00021802	1.88697	0.102545	BX447862
ILMN_3282503	0.390038	0.000233247	2.22282	0.102545	LOC644101
ILMN_1770161	0.289445	8.31824e-05	2.10241	0.103522	BST1
ILMN_1782045	0.345534	0.009111	2.15927	0.104975	FKBP4
ILMN_1672582	0.307557	4.99928e-05	1.61321	0.105395	XAGE1B
ILMN_1744240	0.441707	0.0109308	1.73518	0.105587	WDR67
ILMN_1863284	0.375657	0.000541262	1.61173	0.106924	CB159370
ILMN_1738093	0.481013	0.0236907	2.6884	0.107651	TMEM118
ILMN_1690566	0.214314	0.000493733	2.21755	0.108385	RASSF4
ILMN_2372200	0.409847	0.00376406	1.65809	0.109592	ZNF586
ILMN_1805271	0.296542	0.000314116	1.54878	0.11137	ZNF721
ILMN_1815141	0.412256	0.0115614	1.66937	0.113949	LOC149448
ILMN_1766094	0.229086	7.09169e-05	1.80202	0.116463	MOSPD2
ILMN_1662989	0.0289443	0.000394826	1.78566	0.118445	PRB2
ILMN_2384536	0.273778	0.00119578	2.15894	0.118638	PECI
ILMN_2139970	0.0160776	0.00135463	1.58555	0.120649	ALDH1A3
ILMN_1693210	0.417022	0.00103703	1.65328	0.12145	NSMCE2
ILMN_1654072	0.318631	0.0142938	2.53584	0.123584	CX3CL1
ILMN_2286400	0.0342429	0.000403736	6.0371	0.12365	CAPS
ILMN_2259119	0.203148	8.76855e-06	1.69069	0.124272	PRMT2
ILMN_1717324	0.48802	0.00108044	1.52	0.124459	C16orf52
ILMN_1800540	0.455123	0.0114562	1.65401	0.126958	CD55
ILMN_1892638	0.351563	0.0118456	1.87886	0.129242	AL049980
ILMN_1808999	0.461185	0.016602	1.89844	0.129822	ARHGEF19
ILMN_2043569	0.3764	0.000233607	1.92355	0.130385	MOSPD2
ILMN_1696615	0.146947	1.57632e-05	3.11044	0.130535	CA8
ILMN_1680874	0.0816294	1.73849e-05	1.70631	0.131955	TUBB2B
ILMN_3300353	0.469831	0.00121533	1.57324	0.132269	LOC729920
ILMN_1684758	0.0722243	2.94772e-05	2.6822	0.132689	ETFB
ILMN_1734559	0.497851	0.000385619	1.70386	0.132689	SORD
ILMN_1729832	0.460064	0.00852583	2.91482	0.132946	LOC653994
ILMN_2192595	0.0303645	0.000218626	1.79142	0.133092	PRB2
ILMN_1782403	0.476976	0.0205115	2.113	0.138363	PRR11
ILMN_1676689	0.219653	7.34988e-05	2.01666	0.139774	PPT2
ILMN_3240365	0.322004	0.00110885	1.84048	0.140118	MNX1
ILMN_2383163	0.465514	0.000929118	3.28595	0.140548	DEPDC7
ILMN_1753143	0.199397	1.56477e-05	1.70377	0.140548	RHPN2
ILMN_1810782	0.446515	0.00087175	1.55157	0.140548	SH3KBP1
ILMN_1803005	0.145865	5.16887e-05	1.74874	0.141004	MMACHC
ILMN_1733377	0.473821	0.0139901	1.87657	0.14233	FASTKD5
ILMN_2096784	0.321721	0.00307798	2.63849	0.142382	TFAP2C
ILMN_1701998	0.192152	0.0004818	1.93283	0.14425	AFAP1
ILMN_1653438	0.441448	0.0457596	1.68349	0.144355	PHF14
ILMN_1733851	0.330267	0.0054469	2.0001	0.144595	DACT3
ILMN_2361186	0.422191	0.0113943	1.80807	0.145888	PHF20L1
ILMN_2038775	0.395426	0.0126959	1.827	0.14678	TUBB2A
ILMN_1715886	0.367828	0.0168845	1.53787	0.148301	CNOT7
ILMN_1785646	0.283333	0.000371353	1.63144	0.150291	PMP22
ILMN_1770818	0.355707	0.00528286	1.50616	0.15229	LOC642342
ILMN_1653836	0.246707	0.000109982	1.69221	0.152316	C11orf41
ILMN_2048636	0.493532	0.0450496	1.54574	0.154635	ME2
ILMN_3178792	0.438871	0.0139729	1.89912	0.154919	HNRNPA2B1
ILMN_2328029	0.422178	0.0020647	1.86799	0.157017	EXT2
ILMN_1759008	0.491562	0.0194978	2.00264	0.157294	ZNF689
ILMN_1810864	0.146714	8.07075e-05	2.27383	0.158111	PMP22
ILMN_1666713	0.44849	0.039887	1.94128	0.158727	LYPLA1
ILMN_2402600	0.277108	0.00412619	1.86389	0.158825	GLIS3
ILMN_1656656	0.425723	0.0410534	1.85963	0.165285	COX19
ILMN_1704398	0.251676	0.00710152	1.97623	0.165285	FZD9
ILMN_1699384	0.458111	0.000764786	1.7513	0.165285	PPP2R5D
ILMN_1804851	0.424224	0.00135801	1.57147	0.168942	MRPS17
ILMN_1725772	0.130805	9.74232e-06	2.28186	0.170427	POU3F2
ILMN_2364062	0.398432	0.00400981	1.69079	0.172427	THOC4
ILMN_1687922	0.441736	0.0345407	1.76612	0.1734	RP9
ILMN_1747227	0.133229	0.0011036	2.37425	0.174425	ADORA1
ILMN_2306540	0.417218	0.0052909	1.93275	0.175552	PDE9A
ILMN_1792356	0.404772	0.00548808	2.32429	0.177834	DPYSL4
ILMN_1667225	0.161621	1.11224e-05	1.84113	0.180847	PDE1C
ILMN_1672828	0.0365489	0.00096012	1.75682	0.181772	PRB1
ILMN_2255001	0.256659	0.000109433	2.19282	0.182013	OVOS2
ILMN_3304555	0.436915	0.00555336	1.63407	0.182225	LOC728324
ILMN_1758066	0.236052	2.70338e-05	1.79045	0.182303	DSCR8
ILMN_1698725	0.378375	3.15224e-05	1.62098	0.184246	FRMD3
ILMN_1740737	0.249206	0.000173768	1.53378	0.185039	DCPS
ILMN_2341067	0.113162	1.57269e-05	1.96029	0.186257	NLGN4X
ILMN_2300396	0.413888	0.0175179	1.60605	0.188431	COMMD5
ILMN_1701461	0.177165	0.000349295	1.64682	0.188466	TIMP3
ILMN_2367239	0.236749	0.000541262	1.70476	0.193748	RCAN1
ILMN_1694311	0.377669	0.00041806	1.98895	0.193827	NUDT6
ILMN_2209045	0.281711	1.15539e-05	2.19333	0.193827	POU3F2
ILMN_2411731	0.250222	4.02712e-05	1.73221	0.194	HPS5
ILMN_1832208	0.441629	0.00498976	1.63026	0.194536	BC014384
ILMN_1753243	0.450619	0.00713041	1.70853	0.195945	DNAJB11
ILMN_3190972	0.334875	0.0214791	2.06857	0.196109	LOC100130291
ILMN_1735058	0.361609	0.00425111	1.74596	0.196152	CHST12
ILMN_1794875	0.305881	0.000269057	1.63658	0.196378	AGPAT9
ILMN_1684289	0.452205	0.0197267	1.59963	0.197199	PNPO
ILMN_1726359	0.292386	0.000133918	1.50256	0.199791	NECAP1
ILMN_1855325	0.290484	8.32507e-05	1.78186	0.199866	BQ188363
ILMN_2350301	0.044291	0.000161021	1.58017	0.200264	PRB1
ILMN_2376484	0.337326	2.25603e-05	1.68406	0.200502	NRP2
ILMN_1651315	0.358559	0.00503804	2.13968	0.201897	HMG20B
ILMN_1805665	0.0229691	0.000133126	1.89099	0.202773	FLRT3
ILMN_1713668	0.393344	0.00343125	1.59084	0.203165	TSNAX
ILMN_1772506	0.447707	0.0105172	1.5695	0.203725	ATP5I
ILMN_1669881	0.105881	9.15829e-05	3.18008	0.2039	TSPAN13
ILMN_2359287	0.42717	0.00267185	2.39469	0.204784	ITGA6
ILMN_1735192	0.261441	0.00257922	1.62378	0.207011	COLEC11
ILMN_1690049	0.40726	0.000306986	1.5009	0.208144	NGDN
ILMN_3242234	0.18783	0.000342772	1.91165	0.218778	LOC100134018
ILMN_1716869	0.325813	0.0001554	1.68851	0.21883	GPM6A
ILMN_1739521	0.112826	9.98672e-06	2.41564	0.221088	NLGN1
ILMN_1796335	0.298986	0.00218371	2.21235	0.221567	LPCAT2
ILMN_1804090	0.312315	0.0437246	2.45742	0.221567	SLC25A10
ILMN_1718331	0.405294	0.000268987	1.56279	0.228304	MMP16
ILMN_1731358	0.12311	4.62518e-05	1.50333	0.228786	ZNF532
ILMN_1742789	0.433969	5.41123e-05	2.2091	0.229462	LPXN
ILMN_2267535	0.193656	0.000418367	3.3088	0.230927	NET1
ILMN_1655577	0.440294	0.0186511	1.56391	0.231165	TIAM1
ILMN_1753196	0.451297	0.00180848	2.73813	0.231535	PTTG1
ILMN_1690706	0.199558	3.48783e-05	2.10555	0.233063	SNRPB2
ILMN_1803773	0.490831	0.000589843	1.72179	0.233917	MAG
ILMN_3275615	0.374335	0.00151636	1.81048	0.233952	LOC645249
ILMN_1672605	0.406721	0.0267541	1.64826	0.237084	C7orf41
ILMN_1802615	0.493323	0.0195811	1.86339	0.23941	CDK6
ILMN_1685095	0.430043	0.00466834	1.63747	0.239915	CNO
ILMN_1797499	0.411871	0.000123512	1.69075	0.239915	PRKDC
ILMN_1805725	0.462515	0.0467147	1.76126	0.240266	B4GALNT1
ILMN_1798311	0.455083	0.0125793	1.72626	0.24199	MBTPS2
ILMN_2358560	0.476908	0.00101682	1.79827	0.242749	TIAM2
ILMN_1800270	0.31772	0.000353199	1.64776	0.246402	GABRG2
ILMN_2072091	0.426735	0.0257931	1.55146	0.246655	HNRNPUL2
ILMN_1746784	0.340699	0.00120836	1.53046	0.246655	SLAIN1
ILMN_2253648	0.433073	0.00103166	1.58436	0.247768	PRKDC
ILMN_1765310	0.180594	3.9798e-05	2.55487	0.249544	TCEAL2
ILMN_1691876	0.101363	0.000314116	2.76222	0.250865	FAM19A2
ILMN_1735584	0.0544714	3.25867e-05	1.58453	0.252297	ST8SIA5
ILMN_1759563	0.168738	0.000112744	1.90486	0.253312	NRIP3
ILMN_2346573	0.436245	0.0032226	1.86405	0.253333	PSME3
ILMN_1687018	0.222184	1.72466e-05	1.64388	0.257827	GAS7
ILMN_1751258	0.428597	0.000117765	1.51466	0.259211	NDUFA4
ILMN_3241870	0.387073	0.0326428	1.85025	0.260895	FRMD8
ILMN_1789400	0.270088	3.29445e-05	1.57081	0.261605	FOXD2
ILMN_2329744	0.213133	0.000166289	1.59297	0.265172	PMS2
ILMN_1718770	0.252718	0.000681489	1.53734	0.266208	FLJ36070
ILMN_1655068	0.205746	0.0118294	2.60395	0.267481	TOM1L2
ILMN_3224868	0.140611	8.82066e-06	3.01059	0.267568	LOC729200
ILMN_1652171	0.472959	0.00320144	2.30183	0.272179	CDKN2C
ILMN_1814282	0.347535	0.00212152	1.66976	0.272508	ISG20L1
ILMN_3242586	0.0981443	6.93107e-05	1.72242	0.273692	RHOU
ILMN_1708009	0.481674	0.0452053	1.8403	0.273719	LANCL2
ILMN_2405156	0.240562	0.0128958	2.4989	0.279919	PPAP2C
ILMN_1774860	0.481128	0.0383002	1.62545	0.280162	UTP23
ILMN_3238570	0.474169	0.00234091	1.87094	0.290657	EIF3CL
ILMN_2160428	0.410218	0.000273972	1.65163	0.291803	IL1RAPL1
ILMN_1717934	0.0436814	0.000152064	1.654	0.295485	SYT11
ILMN_2300970	0.260818	0.000844927	1.55614	0.296675	ETFB
ILMN_1810274	0.0230997	0.000233876	1.95884	0.297026	HOXB2
ILMN_2343048	0.205413	0.000539038	1.80496	0.300484	ABCB9
ILMN_3233838	0.282207	1.697e-05	1.58805	0.302416	LOC399940
ILMN_1721354	0.266451	0.00018852	1.7192	0.302712	KRT6B
ILMN_1730794	0.279394	2.35467e-05	2.55504	0.302738	SERTAD4
ILMN_1737947	0.477943	0.000371142	1.62116	0.308278	LSM5
ILMN_1777322	0.496388	0.00354205	1.58992	0.30836	FAM91A1
ILMN_1775008	0.413921	4.71456e-05	1.64182	0.310651	NCAPD2
ILMN_1718336	0.449726	0.00629197	1.65481	0.311427	C7orf50
ILMN_3301451	0.151649	0.00117277	2.85785	0.312951	LOC729200
ILMN_1693242	0.363623	0.00107861	1.72236	0.312951	ZNF296
ILMN_1732921	0.270379	1.86249e-05	1.60199	0.316056	ITGB8
ILMN_3237679	0.36721	0.000132437	1.72107	0.321176	PTAR1
ILMN_1745573	0.44417	0.00434265	1.63774	0.322698	TTC13
ILMN_1807501	0.466878	0.000317746	1.78393	0.327003	GINS4
ILMN_1812968	0.109352	0.00216896	1.96853	0.32736	SOX18
ILMN_1685834	0.144793	0.000363494	1.96468	0.330028	AMPH
ILMN_1734276	0.416468	0.000690231	1.65375	0.330408	PMEPA1
ILMN_1814106	0.479949	0.0399587	1.51817	0.334242	C9orf169
ILMN_1676728	0.177197	0.00019742	1.59988	0.346272	DLK2
ILMN_1697268	0.0965047	0.000395645	1.88785	0.347364	EMILIN2
ILMN_1693452	0.332341	0.0231207	2.00625	0.357136	GAL3ST4
ILMN_3246214	0.44273	0.0225076	1.61396	0.357616	B3GNT1
ILMN_1790338	0.138819	0.0109281	2.04295	0.361514	PRRX2
ILMN_1654414	0.468969	0.0197657	1.5696	0.367058	ACSL3
ILMN_1763901	0.224861	0.000125186	1.93749	0.367249	DSCR8
ILMN_1779190	0.437413	0.00284734	1.63353	0.368928	ALKBH8
ILMN_1714445	0.481633	0.000449287	1.58038	0.371255	SLC6A9
ILMN_1653730	0.496738	0.00890585	1.54891	0.374368	OXCT2
ILMN_1749424	0.497538	0.0176079	1.64481	0.375602	C21orf122
ILMN_1750658	0.34196	0.0011563	1.52114	0.376362	HAX1
ILMN_1729749	0.111524	0.000210541	1.70024	0.376362	HERC5
ILMN_1698252	0.384409	0.000263082	2.41951	0.377361	FANCB
ILMN_2330243	0.405307	0.000282279	2.48335	0.379265	NUDT1
ILMN_1723969	0.218181	5.83945e-06	1.98938	0.379769	PLCB1
ILMN_1779404	0.490544	0.033549	1.69082	0.381385	PUF60
ILMN_1668863	0.186038	0.000335105	1.75836	0.381864	LYPD1
ILMN_1722227	0.28269	9.43578e-05	1.91983	0.383874	MRGPRX4
ILMN_1675656	0.345594	0.00521114	1.91617	0.389044	PPFIBP2
ILMN_1789627	0.347313	0.0075424	1.64905	0.392164	SEPT5
ILMN_1666305	0.370411	0.00807001	1.84238	0.392646	CDKN3
ILMN_1655312	0.265713	0.000104753	1.57243	0.392821	HPS5
ILMN_1757561	0.340948	0.00467134	2.19705	0.393778	MGC16025
ILMN_2349138	0.344797	0.00107195	1.73086	0.393835	CDC42SE1
ILMN_1726756	0.41999	0.00237486	2.0983	0.394388	FANCB
ILMN_2072178	0.456905	0.00120186	1.5557	0.395597	ECHDC3
ILMN_1722642	0.438963	0.0318076	1.54592	0.396045	REEP3
ILMN_1789244	0.0839902	4.472e-05	1.80246	0.400598	SOX8
ILMN_1715748	0.0390574	0.000143074	1.79248	0.402788	FLNC
ILMN_1711470	0.397318	0.0128958	1.91581	0.404256	UBE2T
ILMN_3238633	0.307921	0.00131675	1.52895	0.406156	SDHAF2
ILMN_1762275	0.476178	0.000285182	1.55509	0.407237	CSE1L
ILMN_1806603	0.234981	0.000355242	1.73037	0.408115	MESP1
ILMN_2363058	0.24733	0.00168907	1.70527	0.409344	PAOX
ILMN_1748578	0.35321	0.0392247	1.64659	0.410787	RAD21
ILMN_1789040	0.288264	0.000475169	1.55994	0.418286	SLITRK5
ILMN_1679438	0.324782	0.000285182	1.528	0.419295	MLF1IP
ILMN_1798496	0.328832	0.0215075	1.56434	0.422043	HOXB8
ILMN_1706015	0.156352	4.81406e-05	1.60354	0.422268	FAM43A
ILMN_1708502	0.496271	0.00661233	1.50678	0.424641	AFF4
ILMN_1723625	0.295773	0.00605364	1.58829	0.425167	MAP4K2
ILMN_1689652	0.442131	0.00835105	1.50496	0.425834	RNMTL1
ILMN_1702114	0.484754	0.0068336	1.69822	0.431583	NOMO1
ILMN_1735333	0.414076	0.0211116	1.51071	0.43549	NBR1
ILMN_1705579	0.402574	0.000308706	1.54247	0.437521	MPP4
ILMN_2172318	0.219906	3.46388e-05	1.98838	0.437948	FAM19A2
ILMN_1735367	0.478832	0.00654197	1.5415	0.442268	HSD17B11
ILMN_3277209	0.290931	0.0190866	1.80477	0.456144	LOC285943
ILMN_2345119	0.251586	0.000143927	1.5021	0.459595	NLGN4X
ILMN_1668125	0.275837	7.62069e-05	1.67852	0.47701	MYRIP
ILMN_2185984	0.342666	0.00203746	1.58054	0.481808	SASH1
ILMN_1683891	0.37106	0.000686854	1.65983	0.484614	TFAP2C
ILMN_2389155	0.480283	0.0071621	1.52825	0.493058	UGP2
ILMN_1722502	0.357129	0.00191695	1.51466	0.504066	CCT6A
ILMN_1652246	0.0500582	0.000472425	1.59065	0.508698	KIAA0363
ILMN_1719543	0.183056	0.000203839	1.67805	0.525119	MAF
ILMN_1784577	0.409203	0.00229593	1.54475	0.527324	ZNF12
ILMN_1739576	0.0441716	5.1427e-05	1.69448	0.532753	CYB5R2
ILMN_1807925	0.0761127	0.000148729	1.58741	0.532753	GNG2
ILMN_1671777	0.312711	6.0204e-05	1.53695	0.541592	FGF13
ILMN_2246563	0.269673	1.33125e-05	1.57483	0.543756	COL8A1
ILMN_1813704	0.202946	0.000664311	1.57501	0.544242	KIAA1199
ILMN_1714600	0.484358	0.00237319	1.60106	0.545542	NAV3
ILMN_1728009	0.0485208	3.76941e-05	1.5621	0.592451	TMEM171
ILMN_1675472	0.30596	0.00018852	1.545	0.601389	LOC644799
ILMN_2206746	0.230337	0.00435747	1.5036	0.630587	BGN
ILMN_1755203	0.39215	0.00180101	1.64615	0.652869	CUBN
ILMN_1682567	0.0501015	0.000716011	1.53301	0.697965	CCDC106
