# Supplementary material for: The role of the cancer stem cell marker CD271 in DNA damage response and drug resistance of melanoma cells
Source: Oncogenesis. 2017 Jan 23;6(1):e291–. doi: 10.1038/oncsis.2016.88 (PMC5294251; doi:10.1038/oncsis.2016.88)
Supplement: Supplementary Table S12 [file oncsis201688x29.xlsx]

## Sheet: Table S7_T2002_repressed
CD271-responsive genes up-regulated upon knock-down of CD271,
down-regulated by overexpression in BRAF wt cells (T20/02)
Probe ID	shCD271	P-value	T20/02NGFR/CD271	P-value	Symbol
ILMN_1664303	18.7585	5.24967e-06	0.124315	0.00212622	HTATIP2
ILMN_1789074	9.98348	0.000205459	0.145244	0.00245868	HSPA1A
ILMN_1672022	4.64847	2.86045e-05	0.374631	0.00378777	EPHA4
ILMN_1719972	3.27575	7.50683e-05	0.446625	0.00395452	PLXNA3
ILMN_1745471	1.62446	0.0102954	0.40127	0.00551923	IRF9
ILMN_1681301	1.5728	0.00285693	0.335943	0.00669748	AIM2
ILMN_3259146	4.44211	0.000479261	0.213262	0.00732363	LOC100129681
ILMN_1723480	10.0063	2.26915e-05	0.122851	0.00779058	BST2
ILMN_1663035	3.66016	0.00047274	0.306859	0.00788267	SREBF1
ILMN_1742025	28.4543	3.70755e-06	0.451555	0.00788267	OLFM1
ILMN_1655611	2.38035	0.000166289	0.285027	0.00793131	TSHZ2
ILMN_2153916	1.59742	0.0138917	0.239272	0.00828684	HSPA2
ILMN_2383611	4.17759	0.000300637	0.421615	0.00831066	PTPRE
ILMN_1694432	2.6377	0.000946774	0.375076	0.00890689	CRIP2
ILMN_1891067	2.00767	0.000235215	0.389464	0.0100131	AK127526
ILMN_1665871	1.88395	0.0687902	0.424404	0.0115628	ANGEL1
ILMN_1759232	4.96142	6.43625e-05	0.393246	0.0115628	IRS1
ILMN_3306730	2.80346	0.000492444	0.360861	0.0115628	RBM47
ILMN_1746517	38.9618	2.99035e-06	0.290064	0.0122839	KYNU
ILMN_1762899	1.80316	0.125516	0.133369	0.0122839	EGR1
ILMN_1796755	1.71654	0.0422447	0.343045	0.0122839	ITGB5
ILMN_1863647	1.96031	0.000335556	0.452878	0.0122839	BC015159
ILMN_1807554	2.87297	7.77029e-05	0.328729	0.0127544	EYA1
ILMN_2185845	1.99216	0.0061459	0.390316	0.0129007	BRSK1
ILMN_2113490	2.05322	0.00561938	0.291038	0.0134415	NTN4
ILMN_2133675	1.9612	0.0949431	0.369469	0.0135389	SGSH
ILMN_1701308	7.87389	3.46741e-05	0.0708221	0.0143211	COL1A1
ILMN_3188106	3.57077	0.00209986	0.438687	0.0145343	CYTH2
ILMN_1672589	3.26226	0.00374054	0.308096	0.014648	SEMA4B
ILMN_1800512	3.99049	9.05086e-05	0.463153	0.0148722	HMOX1
ILMN_1664878	1.94758	0.000403644	0.484583	0.015343	NLRP2
ILMN_1735438	2.28242	0.0012782	0.318977	0.0157797	GPM6B
ILMN_2173451	2.0394	0.029639	0.396332	0.0165107	GPI
ILMN_2197030	2.24266	0.00110303	0.494974	0.0166493	ZFYVE21
ILMN_1669497	2.8566	0.0043439	0.25808	0.0172532	OSBPL10
ILMN_1766499	2.16226	0.000135242	0.178863	0.0173601	HSPA2
ILMN_1677814	32.3954	5.97761e-07	0.176361	0.018791	ABCC3
ILMN_2400935	13.8391	0.000333833	0.180096	0.0189782	TAGLN
ILMN_2197365	2.34372	0.00200507	0.163756	0.0240931	RGS2
ILMN_1734543	4.15946	0.000552894	0.402671	0.0245987	PTPRE
ILMN_1760245	2.23632	0.000885644	0.383528	0.0245987	TMEM42
ILMN_1725534	1.5425	0.218509	0.39235	0.0252366	ACTN4
ILMN_1684306	3.2316	0.00159497	0.484267	0.0263523	S100A4
ILMN_2408987	2.11892	0.00516782	0.466176	0.0264749	SMARCD3
ILMN_1781626	4.86707	0.000320126	0.143189	0.0267421	C1S
ILMN_1695432	2.37697	0.000786628	0.47884	0.0268245	TPST2
ILMN_2410909	3.31113	0.00372313	0.361157	0.0268245	AKT1
ILMN_2159453	1.63534	0.0368577	0.342624	0.0273837	STXBP2
ILMN_1886769	2.27778	0.00169024	0.448429	0.0277622	CF454561
ILMN_2095133	2.18464	0.0110471	0.404848	0.0277622	SPTAN1
ILMN_1762436	30.2223	1.12901e-06	0.115405	0.0282363	UBB
ILMN_1791679	3.55729	0.000590656	0.391167	0.0282363	DNER
ILMN_2371169	7.68444	0.00184725	0.399397	0.0284712	ZYX
ILMN_3287583	51.9162	7.90051e-06	0.103607	0.0286992	LOC648390
ILMN_2160005	3.69187	0.00096012	0.487443	0.0301208	NUMA1
ILMN_1809027	2.14746	0.0163835	0.488604	0.0302453	ATP5SL
ILMN_1706505	10.2005	0.00027066	0.260397	0.0315018	COL5A1
ILMN_1741727	4.97709	4.08681e-05	0.265922	0.0315018	QPCT
ILMN_2380967	1.71	0.0657101	0.414444	0.0318053	DNASE1L1
ILMN_1710284	1.64635	0.00575985	0.4521	0.0322582	HES1
ILMN_1780302	2.06401	0.0199566	0.354489	0.0322582	DYNC1H1
ILMN_1814044	2.04877	0.010123	0.2912	0.0323077	CABIN1
ILMN_2336585	62.0035	5.97761e-07	0.333226	0.0332581	CTAG2
ILMN_1783247	4.79385	8.47877e-05	0.464076	0.0332781	C10orf11
ILMN_3256478	1.83888	0.00115971	0.422313	0.0355385	LOC100129034
ILMN_1793729	2.99287	0.00202861	0.473462	0.0360987	C15orf39
ILMN_1705750	6.19379	0.00314166	0.296213	0.0374241	TGM2
ILMN_1790881	3.88239	7.0458e-05	0.291989	0.0380277	HNMT
ILMN_2126344	1.5616	0.0822324	0.471385	0.0393811	SEC16A
ILMN_1688152	3.08398	0.0536963	0.397758	0.0394901	IL27RA
ILMN_2328986	2.74889	0.00718399	0.425715	0.0402531	SREBF1
ILMN_1653042	2.84713	0.000724173	0.471245	0.0402817	HSD3B7
ILMN_1687335	4.83834	0.00261983	0.322137	0.0411828	FLNA
ILMN_1653180	2.72941	0.0790544	0.446565	0.0415064	TPM4
ILMN_1691860	7.47975	4.63277e-05	0.37004	0.0420106	SPRY1
ILMN_1789909	1.59168	0.138704	0.435496	0.0430096	TBC1D9B
ILMN_2350574	1.95058	0.000163021	0.488868	0.0430096	MYADM
ILMN_1782050	2.61283	0.00259432	0.417876	0.04315	CEBPD
ILMN_1800412	1.67287	0.0827879	0.272845	0.0439189	BMP1
ILMN_1674768	1.60938	0.0553829	0.485727	0.0439247	LOC220686
ILMN_2064606	2.03206	0.00223323	0.416197	0.0448379	TBC1D2B
ILMN_1712095	1.94184	0.00318977	0.449126	0.0457594	FOXO4
ILMN_1751789	6.69582	3.50609e-05	0.289391	0.0457594	HNMT
ILMN_1770824	1.72345	0.015907	0.414764	0.0460143	ARHGAP4
ILMN_1787186	5.41105	7.95828e-05	0.185658	0.0464365	NOV
ILMN_1712628	1.57644	0.0679101	0.468958	0.0465273	GTF2IRD1
ILMN_1795325	8.00944	1.37561e-05	0.351738	0.0487813	ACTG2
ILMN_1678170	55.2435	5.97761e-07	0.180492	0.0503	MME
ILMN_2191428	96.8363	4.69556e-07	0.0728143	0.0506339	UBB
ILMN_1791569	5.12823	3.2673e-05	0.498158	0.0510942	PLXNA1
ILMN_1741430	2.17111	0.00359482	0.147554	0.0519017	MAGEA10
ILMN_1758164	2.35585	0.000549772	0.32204	0.0528974	STC1
ILMN_2064725	1.9197	0.0289858	0.486741	0.0529535	METTL7B
ILMN_1694111	3.50727	6.69824e-05	0.431671	0.0534738	PNKP
ILMN_1760335	1.64463	0.119981	0.445738	0.0536959	ADPRHL1
ILMN_1688780	2.95788	0.0587343	0.291723	0.0540506	S100A4
ILMN_1778668	14.5742	9.58482e-06	0.225574	0.0540862	TAGLN
ILMN_1666269	2.34779	0.00479079	0.32598	0.0541698	CTSZ
ILMN_1762262	1.8443	0.0734321	0.479362	0.0546696	PKIA
ILMN_1795918	3.39978	0.0210452	0.360868	0.0549623	CENTG3
ILMN_1809859	1.84701	0.0611335	0.472895	0.0549623	PCGF2
ILMN_2087646	2.04005	0.00314612	0.3094	0.0563954	HLX
ILMN_1776724	2.17336	0.000845862	0.44888	0.0567441	LYPD6
ILMN_1736752	2.04241	0.00791186	0.486486	0.0570682	COMTD1
ILMN_2413780	1.5746	0.176492	0.44428	0.0573672	SEZ6L2
ILMN_1765557	5.35714	0.000252495	0.294951	0.0574551	OLFML2B
ILMN_2087702	2.08174	0.106225	0.352092	0.0579197	MYH9
ILMN_3247802	1.63286	0.098643	0.431162	0.0591121	BAT2L
ILMN_2408576	5.2284	0.0054469	0.458153	0.0595372	FAM129B
ILMN_1881909	1.75683	0.277164	0.261213	0.061805	BU536065
ILMN_1666122	2.9006	0.0287449	0.243303	0.062065	HEG1
ILMN_1659688	2.61205	0.0108968	0.255955	0.0621342	LGALS3BP
ILMN_1759743	1.56435	0.141262	0.442582	0.0621342	SLC38A10
ILMN_1797974	5.016	3.67862e-05	0.447269	0.0622456	AIG1
ILMN_1727248	6.08158	0.000437674	0.416201	0.0623089	INF2
ILMN_2399264	1.9585	0.000217209	0.397525	0.0626275	SEPT6
ILMN_1790529	2.01014	0.00471044	0.170919	0.063235	LUM
ILMN_2337974	2.15469	0.0050921	0.423241	0.0632676	PKIA
ILMN_1669788	5.19333	2.8185e-05	0.358905	0.0636385	NUDT14
ILMN_1726901	2.64187	3.50609e-05	0.493007	0.0638428	KLC1
ILMN_1710514	2.92348	0.00559789	0.437174	0.0650095	BCL3
ILMN_1703041	2.19655	0.056097	0.35605	0.0667913	IDUA
ILMN_1769245	5.95271	1.85878e-05	0.231308	0.0680679	GLIPR1
ILMN_1679133	3.759	0.000539038	0.428116	0.0686773	SERPINB1
ILMN_2333670	1.719	0.00549372	0.488876	0.0691092	RNASE1
ILMN_1744914	5.40207	7.10784e-06	0.379788	0.0695299	FUCA2
ILMN_2329914	17.409	7.78917e-06	0.343036	0.0707505	SPRY1
ILMN_1750563	1.63707	0.25574	0.319356	0.0707812	CERCAM
ILMN_1744949	1.61955	0.125004	0.391251	0.0713501	RHOBTB3
ILMN_1701114	4.11402	0.0141494	0.482115	0.0714441	GBP1
ILMN_1759326	1.50199	0.0488573	0.299107	0.0716095	P2RX7
ILMN_1784110	2.29939	0.0647487	0.372294	0.0733504	PCTK3
ILMN_1724211	3.46465	6.0204e-05	0.473351	0.0740903	GPRC5C
ILMN_2158336	2.47585	0.00015714	0.499392	0.0745784	SH3GLB2
ILMN_1699695	5.27439	0.000180136	0.205903	0.0747246	TNFRSF21
ILMN_1784364	1.86745	0.000927241	0.483612	0.0764855	STARD5
ILMN_3224926	3.70354	0.000750118	0.411291	0.0779369	RBM47
ILMN_1732151	2.14056	0.249744	0.39535	0.0822363	COL6A1
ILMN_1805161	2.05252	0.0159062	0.468429	0.0825226	LZTR1
ILMN_2077905	1.72204	0.191586	0.37373	0.0836887	PTGFRN
ILMN_2365307	1.68014	0.226677	0.374394	0.0850307	CD276
ILMN_2086077	4.10617	0.00297023	0.456749	0.0861931	JUNB
ILMN_1772991	1.78342	0.00350159	0.452505	0.0871623	CHPF2
ILMN_2395139	10.4385	0.000109729	0.411035	0.0898156	SERPINB7
ILMN_1679262	4.31113	0.000693844	0.41548	0.0899455	DPYSL3
ILMN_2188264	8.4787	1.66241e-05	0.358973	0.0899455	CYR61
ILMN_3243156	4.24546	0.000496885	0.398999	0.0909908	AHNAK2
ILMN_1719864	2.39289	0.00685015	0.471468	0.0928255	PACS2
ILMN_1671911	3.79761	0.0124779	0.37556	0.0929251	MTA1
ILMN_1765649	1.51777	0.187095	0.479196	0.0930394	IRF3
ILMN_1768534	4.22341	1.98463e-05	0.302774	0.0930584	BHLHB2
ILMN_1668345	5.04801	0.00135887	0.471874	0.0985269	OAF
ILMN_1802205	5.77163	0.000420866	0.491232	0.098938	RHOB
ILMN_1682081	1.55657	0.46374	0.48048	0.0991952	RNF19B
ILMN_1781285	3.46279	0.000397137	0.45999	0.100053	DUSP1
ILMN_1688565	1.96099	0.287961	0.34535	0.101477	ZNF580
ILMN_2137789	1.50837	0.163817	0.449997	0.101653	KLF4
ILMN_1701025	1.55246	0.435196	0.443005	0.102545	EPHX1
ILMN_1697559	2.76209	0.0501685	0.450187	0.102649	G6PD
ILMN_3245297	14.1997	1.61801e-05	0.245515	0.103522	LYPD6B
ILMN_1776395	1.98611	0.000788345	0.494459	0.103896	ARMC4
ILMN_1708778	2.83463	0.000314116	0.48002	0.104476	ASS1
ILMN_1809483	1.68502	0.00379273	0.449926	0.105182	HSD17B14
ILMN_1768754	3.07967	0.00171899	0.488841	0.107645	PILRB
ILMN_1745607	3.9206	0.000307635	0.455426	0.108625	A2M
ILMN_3300198	1.72286	0.0430069	0.454301	0.111048	LOC729580
ILMN_1774604	1.54217	0.34473	0.449968	0.111959	PNKD
ILMN_2296950	1.5952	0.00253755	0.492162	0.111959	APOBEC3F
ILMN_1801516	1.8536	0.0828737	0.467519	0.114145	GPC1
ILMN_1723962	3.22064	0.000413485	0.230723	0.115569	LXN
ILMN_1755620	2.93936	0.00343125	0.449414	0.117982	IER5L
ILMN_1773620	1.58731	0.0726882	0.46415	0.11835	SMARCC2
ILMN_1674985	1.9624	0.00183962	0.4958	0.123264	TMEM51
ILMN_1728662	2.65709	0.000706544	0.393527	0.123584	ALDH3B1
ILMN_1708858	2.10728	0.11996	0.481699	0.123653	CSNK1E
ILMN_2199313	2.82741	0.0139589	0.476063	0.124459	NPDC1
ILMN_1805916	1.59146	0.0247743	0.41781	0.132695	NIPSNAP1
ILMN_3240316	3.92005	0.000428964	0.239363	0.133609	TMSL3
ILMN_1693119	16.7959	1.01088e-05	0.248088	0.13466	LYPD6B
ILMN_1713301	1.75473	0.119898	0.436506	0.135402	DGCR2
ILMN_2111739	2.11792	0.0107791	0.456854	0.138856	MAN2C1
ILMN_1785424	2.3021	0.000146214	0.336522	0.139866	ABLIM1
ILMN_1704753	3.09783	5.44726e-05	0.345744	0.140548	EPAS1
ILMN_1740170	3.54803	0.00579414	0.473492	0.143736	CHCHD10
ILMN_1770454	6.76264	0.00703059	0.308182	0.148865	AGRN
ILMN_1685397	2.97889	0.000359548	0.499801	0.150525	ITGA3
ILMN_1753312	4.71486	0.000117403	0.336674	0.150727	PLXDC2
ILMN_2366634	1.86784	0.228981	0.455777	0.151854	PKM2
ILMN_1762529	1.73732	0.0501129	0.308064	0.152799	SLC12A8
ILMN_1773470	2.42294	0.0605302	0.468334	0.155283	ST5
ILMN_3202024	2.00293	0.00584832	0.464672	0.158727	LOC392437
ILMN_1651496	2.35074	0.000543531	0.376263	0.158985	HIST1H2BD
ILMN_1767685	14.4082	3.51425e-05	0.431728	0.161871	SERPINB7
ILMN_2398939	1.64729	0.00550131	0.402664	0.166727	MBP
ILMN_1709795	32.3407	8.5966e-07	0.293348	0.167948	RAC2
ILMN_1713124	15.6548	1.19958e-05	0.378255	0.168908	AKR1C3
ILMN_1697448	4.72885	0.000102666	0.372981	0.171651	TXNIP
ILMN_2060413	9.49257	1.01237e-05	0.229792	0.171651	CD24
ILMN_1701204	1.88764	0.0121473	0.47213	0.1726	VEGFC
ILMN_1781536	1.58443	0.00847996	0.489206	0.176372	FAH
ILMN_1771599	4.63858	0.000117276	0.463838	0.186523	PLOD2
ILMN_2111932	2.54276	0.0310718	0.391823	0.193192	SERINC2
ILMN_1812526	4.8055	0.000111305	0.480236	0.196481	TGFB2
ILMN_1801442	4.76214	0.000314116	0.377055	0.197727	KRT81
ILMN_1677603	1.71657	0.00150934	0.428287	0.201897	C1S
ILMN_1732615	2.49273	0.000227459	0.492832	0.202916	ASMTL
ILMN_1715508	15.5611	1.55346e-06	0.462646	0.204596	NNMT
ILMN_2128967	3.28212	0.04459	0.469667	0.20606	C11orf1
ILMN_1784780	1.6166	0.368189	0.492172	0.208144	CIC
ILMN_1776653	3.43633	0.0164476	0.487986	0.208898	SCML1
ILMN_1699651	16.745	1.03006e-06	0.393351	0.209541	IL6
ILMN_2148785	7.63665	0.000521948	0.46139	0.226455	GBP1
ILMN_1665510	2.0816	0.0143852	0.475096	0.230302	ERRFI1
ILMN_3236756	1.60162	0.0299717	0.484722	0.232057	ACSF2
ILMN_1659047	2.54619	0.0401258	0.403204	0.236895	HIST2H2AA3
ILMN_1683271	2.73964	0.000643354	0.365838	0.239823	TMSB4X
ILMN_1689989	1.95497	0.353441	0.26844	0.247768	CDC42BPB
ILMN_1791226	2.7007	0.00260445	0.456547	0.256029	NXN
ILMN_1721046	1.9047	0.244991	0.486756	0.264605	PTMS
ILMN_1805466	4.1058	0.000259871	0.481807	0.265345	SOX9
ILMN_1760347	27.7487	2.90322e-06	0.458962	0.274599	SRGN
ILMN_1774077	3.26641	0.00579414	0.489159	0.3042	GBP2
ILMN_2078389	1.897	0.26462	0.49663	0.324462	SLC4A2
ILMN_1739238	4.3025	0.066181	0.41636	0.350477	L1CAM
ILMN_1727300	1.53867	0.450838	0.474234	0.400519	ZNF444
ILMN_3288717	5.04615	0.428392	0.109867	0.437948	LOC392437
ILMN_3280565	4.44607	0.0369666	0.295846	0.506261	LOC389342
ILMN_1711702	1.66858	0.614338	0.180885	0.542037	CLEC2D
ILMN_3278157	1.78795	0.554246	0.103893	0.554293	LOC653156
ILMN_3226244	2.47972	0.509162	0.244322	0.574857	RPL12P6
ILMN_1755808	1.65723	0.689631	0.0402434	0.602635	LOC654194
ILMN_3283775	1.51481	0.613403	0.175019	0.643932	LOC100131205
ILMN_3259223	2.17454	0.452922	0.12296	0.651482	LOC100129685
ILMN_1700316	2.5766	0.293936	0.446219	0.687292	LOC440055
ILMN_3299187	1.50318	0.611626	0.272481	0.706885	LOC728782
ILMN_3215954	1.58127	0.581632	0.236374	0.734067	LOC653079
ILMN_1731546	1.60987	0.53554	0.440036	0.734362	RPL26
