# Supplementary material for: The role of the cancer stem cell marker CD271 in DNA damage response and drug resistance of melanoma cells
Source: Oncogenesis. 2017 Jan 23;6(1):e291–. doi: 10.1038/oncsis.2016.88 (PMC5294251; doi:10.1038/oncsis.2016.88)
Supplement: Supplementary Table S13 [file oncsis201688x30.xlsx]

## Sheet: Table S8_Consensus
Consensus signature of CD271-responsive genes:
genes found up-regulated in A375 and/ or T20/02 cells
Probe ID	Symbol		Unique to T20/02 (BRAF wt)		280
ILMN_2343048	ABCB9		Common to A375 and T20/02		236
ILMN_1684585	ACSL1
ILMN_1654414	ACSL3
ILMN_1726266	ADAM12
ILMN_1747227	ADORA1
ILMN_1708502	AFF4
ILMN_1662049	AGPAT5
ILMN_1794875	AGPAT9
ILMN_1673252	AIMP2
ILMN_1892638	AL049980
ILMN_1857017	AL713633
ILMN_1779190	ALKBH8
ILMN_1685834	AMPH
ILMN_1677723	ANGPT1
ILMN_1808999	ARHGEF19
ILMN_1657050	ARSK
ILMN_1693218	ART3
ILMN_1772506	ATP5I
ILMN_1656682	AZIN1
ILMN_3246214	B3GNT1
ILMN_1805725	B4GALNT1
ILMN_1669323	BACE2
ILMN_1904301	BC010531
ILMN_1832208	BC014384
ILMN_1883745	BC038580
ILMN_1656382	BOLA2
ILMN_1855325	BQ188363
ILMN_1707339	BTG3
ILMN_2202948	BUB1
ILMN_1870658	BX447862
ILMN_2180371	C12orf24
ILMN_2141807	C15orf23
ILMN_1717324	C16orf52
ILMN_1797735	C1orf21
ILMN_1749424	C21orf122
ILMN_1727553	C5orf54
ILMN_1795703	C7orf20
ILMN_2246083	C7orf28B
ILMN_1659990	C7orf68
ILMN_1687213	C8orf13
ILMN_1814106	C9orf169
ILMN_1696615	CA8
ILMN_1748840	CALB2
ILMN_1863284	CB159370
ILMN_1801939	CCNB2
ILMN_1688480	CCND1
ILMN_2187830	CCNH
ILMN_1760247	CD70
ILMN_1725260	CDC25C
ILMN_1672611	CDH11
ILMN_1666305	CDKN3
ILMN_1787808	CEP63
ILMN_1674231	CHAF1B
ILMN_1751776	CKAP2L
ILMN_1671933	CLCC1
ILMN_1698733	CNIH2
ILMN_1685095	CNO
ILMN_1656134	CNOT7
ILMN_2174612	CNOT8
ILMN_1735192	COLEC11
ILMN_1813746	CORO2A
ILMN_1656656	COX19
ILMN_1703074	CPD
ILMN_2202637	CRY1
ILMN_1672389	CRYZ
ILMN_1699829	CTGF
ILMN_1739576	CYB5R2
ILMN_1733851	DACT3
ILMN_1676191	DARS2
ILMN_1740737	DCPS
ILMN_1748105	DDB1
ILMN_1660817	DDB2
ILMN_1661599	DDIT4
ILMN_1687279	DHPS
ILMN_1676728	DLK2
ILMN_1751785	DMRT2
ILMN_1753243	DNAJB11
ILMN_1792356	DPYSL4
ILMN_1776858	DUS4L
ILMN_1685431	DZIP1
ILMN_2072178	ECHDC3
ILMN_2378664	ERLIN2
ILMN_1669729	ERLIN2
ILMN_2122103	ETS1
ILMN_1761259	EXT2
ILMN_2328029	EXT2
ILMN_1691876	FAM19A2
ILMN_1706015	FAM43A
ILMN_2122374	FAM49B
ILMN_1719870	FAM72D
ILMN_1710075	FAM89A
ILMN_2285817	FAM89A
ILMN_1777322	FAM91A1
ILMN_1698252	FANCB
ILMN_2043452	FANCE
ILMN_1758728	FANCG
ILMN_1655642	FANCI
ILMN_2045911	FBXO28
ILMN_1671777	FGF13
ILMN_1723123	FGFR3
ILMN_1719392	FH
ILMN_1718770	FLJ36070
ILMN_1715748	FLNC
ILMN_1805665	FLRT3
ILMN_1698725	FRMD3
ILMN_3241870	FRMD8
ILMN_2376980	FSD1
ILMN_1815933	FTSJ2
ILMN_1704398	FZD9
ILMN_1693452	GAL3ST4
ILMN_2368575	GIYD1
ILMN_2272708	GIYD1
ILMN_2402600	GLIS3
ILMN_1716869	GPM6A
ILMN_2139816	GPSM2
ILMN_1771039	GTSE1
ILMN_1696330	GUF1
ILMN_2148527	H19
ILMN_1723414	HACL1
ILMN_1750658	HAX1
ILMN_1762712	HHEX
ILMN_1678037	HIRIP3
ILMN_1651315	HMG20B
ILMN_2211800	HMGB1L1
ILMN_1652123	HMGN1
ILMN_2151579	HMGN1
ILMN_1781942	HMMR
ILMN_1653432	HNRPDL
ILMN_2107068	HOXA2
ILMN_2411731	HPS5
ILMN_1655312	HPS5
ILMN_1735367	HSD17B11
ILMN_1703005	IFP38
ILMN_1788107	IL11
ILMN_1814282	ISG20L1
ILMN_1764970	JMJD1C
ILMN_3235104	KIAA1731
ILMN_1712452	KIF20B
ILMN_1685916	KIF2C
ILMN_1770228	KRT34
ILMN_1721354	KRT6B
ILMN_1708009	LANCL2
ILMN_1815102	LCAT
ILMN_3273493	LOC100130092
ILMN_3245738	LOC100131707
ILMN_3282983	LOC100132992
ILMN_3247816	LOC100133005
ILMN_1815141	LOC149448
ILMN_3277209	LOC285943
ILMN_3202863	LOC389662
ILMN_3233838	LOC399940
ILMN_1786168	LOC400464
ILMN_1713764	LOC440928
ILMN_1770818	LOC642342
ILMN_1688812	LOC643720
ILMN_3282503	LOC644101
ILMN_3275615	LOC645249
ILMN_1732171	LOC652685
ILMN_1729832	LOC653994
ILMN_1814589	LOC728037
ILMN_3277072	LOC728178
ILMN_3304555	LOC728324
ILMN_1813246	LOC728554
ILMN_3301451	LOC729200
ILMN_3300353	LOC729920
ILMN_3238511	LOC730020
ILMN_1691053	LOC91561
ILMN_1796335	LPCAT2
ILMN_2384807	LRRCC1
ILMN_1737947	LSM5
ILMN_1668863	LYPD1
ILMN_1666713	LYPLA1
ILMN_1777564	MAD2L1
ILMN_1658015	MBNL2
ILMN_1798311	MBTPS2
ILMN_1653319	MC1R
ILMN_2048636	ME2
ILMN_1777526	MED20
ILMN_1659537	MED8
ILMN_1757561	MGC16025
ILMN_1708006	MICB
ILMN_1803005	MMACHC
ILMN_1718331	MMP16
ILMN_2157240	MNS1
ILMN_3240365	MNX1
ILMN_1766094	MOSPD2
ILMN_1705579	MPP4
ILMN_1722227	MRGPRX4
ILMN_1663220	MRPL22
ILMN_1674706	MTHFD2
ILMN_3241046	MYBL1
ILMN_2110908	MYC
ILMN_1668125	MYRIP
ILMN_1718830	NARG2
ILMN_1775008	NCAPD2
ILMN_1751258	NDUFA4
ILMN_2261076	NEDD9
ILMN_2051373	NEK2
ILMN_2267535	NET1
ILMN_1690993	NEUROG2
ILMN_2049766	NFE2L3
ILMN_1739521	NLGN1
ILMN_2341067	NLGN4X
ILMN_2345119	NLGN4X
ILMN_1713875	NME1
ILMN_1759563	NRIP3
ILMN_2274306	NRP2
ILMN_2376484	NRP2
ILMN_1680692	NUCKS1
ILMN_2330243	NUDT1
ILMN_1654068	NUDT1
ILMN_1694311	NUDT6
ILMN_2409298	NUSAP1
ILMN_1653730	OXCT2
ILMN_2363058	PAOX
ILMN_1810181	PCGF6
ILMN_2384536	PECI
ILMN_2287653	PLAG1
ILMN_2098446	PMAIP1
ILMN_1785646	PMP22
ILMN_1684289	PNPO
ILMN_1725772	POU3F2
ILMN_1675656	PPFIBP2
ILMN_2214603	PPP2R3C
ILMN_1669273	PPT1
ILMN_1672828	PRB1
ILMN_1662989	PRB2
ILMN_2387919	PRKAG2
ILMN_2259119	PRMT2
ILMN_1790338	PRRX2
ILMN_2346573	PSME3
ILMN_1671843	PSRC1
ILMN_3237679	PTAR1
ILMN_2222074	PTPN12
ILMN_2380163	PTPRF
ILMN_1779404	PUF60
ILMN_2188521	PVRL3
ILMN_1786976	RAB22A
ILMN_2293992	RAB28
ILMN_2173004	RAB8B
ILMN_1748578	RAD21
ILMN_1670353	RAD51AP1
ILMN_1690566	RASSF4
ILMN_1809850	RCN3
ILMN_1801441	RFTN2
ILMN_2408001	RFWD2
ILMN_1776213	RGMB
ILMN_1753143	RHPN2
ILMN_1712413	RPL39L
ILMN_1750101	S100A11
ILMN_1815308	SDC1
ILMN_3238633	SDHAF2
ILMN_1775036	SEC22A
ILMN_1789627	SEPT5
ILMN_1665065	SERINC3
ILMN_1730794	SERTAD4
ILMN_1808501	SH3KBP1
ILMN_2380566	SIAH1
ILMN_2055700	SLBP
ILMN_1804090	SLC25A10
ILMN_1789040	SLITRK5
ILMN_2411190	SMC2
ILMN_3248443	SNHG6
ILMN_3235404	SNORA57
ILMN_2361570	SNX14
ILMN_1787415	SNX16
ILMN_2400613	SNX7
ILMN_1804051	SNX8
ILMN_2131861	SOCS2
ILMN_2391231	SORD
ILMN_1734559	SORD
ILMN_1812968	SOX18
ILMN_2181432	SPC24
ILMN_1735584	ST8SIA5
ILMN_2216637	STK32B
ILMN_1791328	STK39
ILMN_1785175	SWAP70
ILMN_2095704	SYCP2
ILMN_3239031	SYNC
ILMN_1771261	SYNC1
ILMN_1800008	ACAT1
ILMN_2358626	ADK
ILMN_1701998	AFAP1
ILMN_2269136	AGAP3
ILMN_3240117	AIDA
ILMN_2139970	ALDH1A3
ILMN_1793894	ANAPC13
ILMN_1800898	ARG2
ILMN_2294751	ASCC3
ILMN_2398107	ASNS
ILMN_1693771	ASPH
ILMN_1815184	ASPM
ILMN_2358457	ATF4
ILMN_1718265	ATG5
ILMN_2326712	BACE2
ILMN_1771652	BAIAP2L2
ILMN_2206746	BGN
ILMN_1803124	BIRC5
ILMN_1724658	BNIP3
ILMN_1703894	BOLA2
ILMN_1673518	BRWD1
ILMN_1770161	BST1
ILMN_1834803	BX089493
ILMN_1704785	C10orf125
ILMN_1653836	C11orf41
ILMN_1667510	C12orf65
ILMN_1656452	C16orf59
ILMN_1807533	C17orf71
ILMN_2169089	C18orf54
ILMN_1787280	C1orf135
ILMN_1660602	C1orf43
ILMN_1672605	C7orf41
ILMN_1718336	C7orf50
ILMN_2098325	C8orf33
ILMN_1672807	CA5B
ILMN_1757660	CAPS
ILMN_2286400	CAPS
ILMN_1804735	CBS
ILMN_1778371	CCBL2
ILMN_1682567	CCDC106
ILMN_2288784	CCDC34
ILMN_2101375	CCDC77
ILMN_1674051	CCHCR1
ILMN_1719611	CCT6A
ILMN_1722502	CCT6A
ILMN_1800540	CD55
ILMN_1747911	CDC2
ILMN_2407619	CDC25C
ILMN_2294431	CDC25C
ILMN_1676891	CDC2L6
ILMN_2349138	CDC42SE1
ILMN_1737184	CDCA7
ILMN_1802615	CDK6
ILMN_2217630	CDKL3
ILMN_2196347	CDKN1B
ILMN_1652171	CDKN2C
ILMN_1748883	CDKN2D
ILMN_1801257	CENPA
ILMN_2392472	CENPA
ILMN_2225718	CENPE
ILMN_2209163	CHD6
ILMN_1735058	CHST12
ILMN_1715886	CNOT7
ILMN_3232894	CNRIP1
ILMN_2311456	COL11A2
ILMN_2246563	COL8A1
ILMN_2300396	COMMD5
ILMN_2373779	COPS8
ILMN_2337941	COPS8
ILMN_1762275	CSE1L
ILMN_2305116	CTH
ILMN_2117508	CTHRC1
ILMN_1725090	CTHRC1
ILMN_1755203	CUBN
ILMN_1654072	CX3CL1
ILMN_1663751	CYCSL1
ILMN_1727001	DDX46
ILMN_2103685	DEPDC1B
ILMN_2383163	DEPDC7
ILMN_1665335	DIABLO
ILMN_1758066	DSCR8
ILMN_1763901	DSCR8
ILMN_1732688	DUT
ILMN_2374778	DUT
ILMN_1717173	ECT2
ILMN_3238570	EIF3CL
ILMN_1697268	EMILIN2
ILMN_1684758	ETFB
ILMN_2300970	ETFB
ILMN_2244547	ETNK1
ILMN_2323944	FAM110A
ILMN_1723846	FAM119B
ILMN_2172318	FAM19A2
ILMN_1726756	FANCB
ILMN_1733377	FASTKD5
ILMN_1812776	FBXO28
ILMN_1782045	FKBP4
ILMN_1863185	FLJ30340
ILMN_1764795	FMN2
ILMN_1789400	FOXD2
ILMN_1694755	FSD1
ILMN_1800270	GABRG2
ILMN_2052208	GADD45A
ILMN_1718977	GADD45B
ILMN_1671482	GALM
ILMN_1687018	GAS7
ILMN_1807501	GINS4
ILMN_1664993	GIYD2
ILMN_1807925	GNG2
ILMN_1803563	HDAC9
ILMN_1729749	HERC5
ILMN_1785158	HERPUD2
ILMN_2219712	HMGB2
ILMN_2409220	HMMR
ILMN_3178792	HNRNPA2B1
ILMN_1743677	HNRNPU
ILMN_2072091	HNRNPUL2
ILMN_1810327	HNRPUL2
ILMN_1799836	HOXA2
ILMN_1810274	HOXB2
ILMN_1798496	HOXB8
ILMN_1664861	ID1
ILMN_1682717	IER3
ILMN_2160428	IL1RAPL1
ILMN_2359287	ITGA6
ILMN_1732921	ITGB8
ILMN_1652246	KIAA0363
ILMN_1813704	KIAA1199
ILMN_2213199	KIAA1712
ILMN_2081988	LANCL1
ILMN_1724062	LIN54
ILMN_3258346	LOC100130009
ILMN_3190972	LOC100130291
ILMN_3242234	LOC100134018
ILMN_3235379	LOC100134265
ILMN_1846922	LOC399828
ILMN_3249624	LOC641298
ILMN_1675472	LOC644799
ILMN_3211857	LOC648822
ILMN_3224868	LOC729200
ILMN_1796923	LOC81691
ILMN_1701441	LPAR1
ILMN_1742789	LPXN
ILMN_1719543	MAF
ILMN_1803773	MAG
ILMN_1723625	MAP4K2
ILMN_2322935	MAPKAPK5
ILMN_1673960	MAT2B
ILMN_2364272	MBNL2
ILMN_1806603	MESP1
ILMN_2259818	MFI2
ILMN_1679438	MLF1IP
ILMN_2043569	MOSPD2
ILMN_1804851	MRPS17
ILMN_1778677	MRS2
ILMN_1729051	MSH6
ILMN_1670801	MTR
ILMN_1714600	NAV3
ILMN_1735333	NBR1
ILMN_1726359	NECAP1
ILMN_1653822	NEK2
ILMN_1690049	NGDN
ILMN_2062620	NMT2
ILMN_1702114	NOMO1
ILMN_1693210	NSMCE2
ILMN_2048822	NUDCD2
ILMN_1726720	NUSAP1
ILMN_2328378	OSBPL3
ILMN_2255001	OVOS2
ILMN_2401701	PCGF6
ILMN_1706958	PCNA
ILMN_1667225	PDE1C
ILMN_2306540	PDE9A
ILMN_1761131	PECI
ILMN_1653438	PHF14
ILMN_2361186	PHF20L1
ILMN_1723969	PLCB1
ILMN_3240586	PLD6
ILMN_1806752	PLEKHH2
ILMN_1734276	PMEPA1
ILMN_1810864	PMP22
ILMN_1677887	PMS2
ILMN_2329744	PMS2
ILMN_3228700	POLD2
ILMN_1774336	POLE2
ILMN_2209045	POU3F2
ILMN_2405156	PPAP2C
ILMN_1699384	PPP2R5D
ILMN_1676689	PPT2
ILMN_2350301	PRB1
ILMN_2192595	PRB2
ILMN_1797499	PRKDC
ILMN_2253648	PRKDC
ILMN_1782403	PRR11
ILMN_2042771	PTTG1
ILMN_1753196	PTTG1
ILMN_1708881	RAB20
ILMN_2221006	RAD21
ILMN_2363027	RAD51
ILMN_2257432	RAD51
ILMN_2276290	RALGPS2
ILMN_1797698	RBM12
ILMN_1712112	RCAN1
ILMN_2367239	RCAN1
ILMN_1722642	REEP3
ILMN_2395474	REV1
ILMN_1724489	RFC4
ILMN_1678215	RHOJ
ILMN_3242586	RHOU
ILMN_3245707	RIMKLB
ILMN_1759948	RNF5P1
ILMN_1689652	RNMTL1
ILMN_2117223	ROD1
ILMN_1687922	RP9
ILMN_1698231	RRM2B
ILMN_1791097	RSBN1
ILMN_2185984	SASH1
ILMN_2323366	SDHC
ILMN_1810782	SH3KBP1
ILMN_1732923	SIPA1L2
ILMN_1746784	SLAIN1
ILMN_2082324	SLC36A4
ILMN_1714445	SLC6A9
ILMN_1748911	SNAP23
ILMN_1779399	SNRPA
ILMN_1771620	SNRPB2
ILMN_1690706	SNRPB2
ILMN_2085236	SNX24
ILMN_1709772	SNX5
ILMN_1798926	SOCS2
ILMN_1789244	SOX8
ILMN_2145997	SP4
ILMN_1666453	STK3
ILMN_1670517	SULT1A3
ILMN_1717934	SYT11
ILMN_1770084	TACC1
ILMN_1765310	TCEAL2
ILMN_2096784	TFAP2C
ILMN_1683891	TFAP2C
ILMN_1797236	TGM2
ILMN_2364062	THOC4
ILMN_1655577	TIAM1
ILMN_2358560	TIAM2
ILMN_1701461	TIMP3
ILMN_1770338	TM4SF1
ILMN_1738093	TMEM118
ILMN_1728009	TMEM171
ILMN_2129234	TMEM47
ILMN_1674402	TMEM71
ILMN_1691181	TMX1
ILMN_1655068	TOM1L2
ILMN_1666178	TP53I13
ILMN_1727692	TRIT1
ILMN_1713668	TSNAX
ILMN_2130525	TSPAN13
ILMN_1669881	TSPAN13
ILMN_1720908	TSPAN4
ILMN_1745573	TTC13
ILMN_2038775	TUBB2A
ILMN_1680874	TUBB2B
ILMN_1742461	UAP1
ILMN_1714730	UBE2C
ILMN_2301083	UBE2C
ILMN_1711470	UBE2T
ILMN_2389155	UGP2
ILMN_3242462	UHRF1BP1
ILMN_1779584	UTP18
ILMN_1774860	UTP23
ILMN_1690524	VAMP7
ILMN_1676448	WDFY1
ILMN_1667201	WDR51B
ILMN_1744240	WDR67
ILMN_1672582	XAGE1B
ILMN_1801928	YWHAZ
ILMN_3303965	ZC3H11B
ILMN_1751963	ZCWPW1
ILMN_1694671	ZFAND2A
ILMN_1665423	ZFP91
ILMN_2386179	ZMYND8
ILMN_1784577	ZNF12
ILMN_1693242	ZNF296
ILMN_1734734	ZNF519
ILMN_1731358	ZNF532
ILMN_2372200	ZNF586
ILMN_1759008	ZNF689
ILMN_1805271	ZNF721
ILMN_1656676	ZYG11B
