# Supplementary material for: The role of the cancer stem cell marker CD271 in DNA damage response and drug resistance of melanoma cells
Source: Oncogenesis. 2017 Jan 23;6(1):e291–. doi: 10.1038/oncsis.2016.88 (PMC5294251; doi:10.1038/oncsis.2016.88)
Supplement: Supplementary Table S14 [file oncsis201688x31.xlsx]

## Sheet: Table S9_CD271-targets in METs
CD271-targets enriched in melanoma METs
	Fold change	CD271-targets
Gene	(PT vs MET)	(NGFR vs Ctl.)
NRP2	2.43936	3.19966
NEK2	2.35459	2.63437
LYPD1	2.31474	1.75836
ADAM12	2.20203	1.8202
RAD51AP1	2.13935	1.80267
GINS4	2.07401	1.78393
CA8	2.0662	3.11044
PLCB1	2.05144	1.98938
MMP16	2.04062	1.56279
MBTPS2	2.03585	1.72626
ART3	2.02245	2.79356
NRP2	1.99333	1.68406
ITGB8	1.98418	1.60199
CUBN	1.95536	1.64615
ACSL3	1.9545	1.5696
B3GALNT1	1.95025	1.76126
RAB28	1.9459	1.62769
ABCB9	1.94581	1.80496
GUF1	1.94556	1.55928
CDKN2C	1.93206	2.30183
LSM5	1.91277	1.62116
GABRG2	1.91018	1.64776
TMX1	1.90129	1.81228
TSPAN13	1.90122	4.22802
ZNF12	1.88994	1.54475
CDKN3	1.88541	1.84238
NDUFA4	1.87799	1.51466
HOXB2	1.87374	1.95884
ME2	1.86952	1.54574
HHEX	1.86908	2.5561
NCAPD2	1.85561	1.64182
TSNAX	1.85434	1.59084
PSME3	1.85413	1.86405
AGPAT5	1.84592	1.77218
SOCS2	1.84159	1.5933
PRKDC	1.83485	1.69075
MRS2	1.83354	1.523
TTC13	1.83303	1.63774
NEUROD2	1.83139	2.76311
AFF4	1.83044	1.50678
FKBP4	1.8288	2.15927
NECAP1	1.82843	1.50256
TIMP3	1.82706	1.64682
SNRPB2	1.82704	3.19318
CCT6A	1.8206	2.04435
PHF20L1	1.82034	1.80807
HPS5	1.81837	1.73221
CSE1L	1.81433	1.55509
NRIP3	1.80902	1.90486
RAD21	1.80211	1.64659
TIAM2	1.80131	1.79827
RCAN1	1.8001	3.28049
C8orf33	1.79782	1.77257
RCAN1	1.79731	1.70476
AZIN1	1.79574	1.96516
LYPLA1	1.79454	1.94128
NME1	1.79274	1.59736
FBXO28	1.79238	2.09047
HAX1	1.79099	1.52114
SNX5	1.78911	1.54721
CD55	1.78815	1.65401
PTTG1	1.78576	2.73813
PNPO	1.78349	1.59963
AIMP2	1.77808	1.89369
HSD17B11	1.77784	1.5415
FTSJ2	1.77393	1.6793
PRR11	1.77383	2.113
CNOT7	1.7717	1.65503
VAMP7	1.77123	1.52868
COPS8	1.77014	1.65099
MOSPD2	1.76954	1.92355
MAT2B	1.76764	2.02887
MMADHC	1.76508	1.74874
DCPS	1.75777	1.53378
NBR1	1.75701	1.51071
UGP2	1.75669	1.52825
MRPL22	1.75631	1.50468
YWHAZ	1.7552	1.68243
DIABLO	1.75482	1.75519
MED20	1.75094	1.87951
SDHC	1.74838	1.65474
HNRNPA2B1	1.74417	1.89912
ERLIN2	1.73815	2.31237
PPP2R5D	1.73125	1.7513
PRMT2	1.72965	1.69069
SERINC3	1.71444	1.70006
CX3CL1	1.59868	2.53584
PMP22	1.59714	2.27383
GAS7	1.58372	1.64388
HMG20B	1.56561	2.13968
PRB1	1.54734	1.75682
TUBB2A	1.54385	1.827
C17orf59	1.51879	1.52404
HNRNPUL2	1.51758	1.55146
MC1R	1.50243	3.05683
SOX18	1.49439	1.96853
CYB5R2	1.49335	1.69448
TFAP2C	1.46785	2.63849
PMEPA1	1.46426	1.65375
NET1	1.46049	3.3088
LPAR1	1.4503	1.74441
FLRT3	1.44646	1.89099
DLK2	1.43248	1.59988
ID1	1.4152	1.76946
FRMD8	1.40401	1.85025
TIAM1	1.38987	1.56391
SLC6A9	1.34898	1.58038
MNX1	1.33094	1.84048
TFAP2C	1.31746	1.65983
PRRX2	1.12302	2.04295
