# Supplementary material for: The role of the cancer stem cell marker CD271 in DNA damage response and drug resistance of melanoma cells
Source: Oncogenesis. 2017 Jan 23;6(1):e291–. doi: 10.1038/oncsis.2016.88 (PMC5294251; doi:10.1038/oncsis.2016.88)
Supplement: Supplementary Table S15 [file oncsis201688x32.xlsx]

## Sheet: Table S1
		qPCR primers
Gene	Entrez-ID	forward	reverse
ATM	NM_000051	CGTCAGCAAAGAAGTAGAAGG	GCGAATACACAGACTCAAGG
ATR	NM_001184	GCTTTGTGCCATTTACTGC	CTCTGCATCTACCTCAATTCC
BAX	NM_001291428	GAGCAGATCATGAAGACAGG	CCATGTTACTGTCCAGTTCG
BDNF	NM_170735	AGAAGCAAACATCCGAGGACAAGG	ACTTTCTGGTCCTCATCCAACAGC
CD271(NGFR)	NM_002507	ACCTCCAGAACAAGACCTCATAGC	TTGTTCTGCTTGCAGCTGTTCC
CD95	NM_000043	TGATGGCCAATTCTGCCATAAGCC	ATCTGCACTTGGTATTCTGGGTCC
DDB2	NM_000107	ACCTTCATCAAAGGGATTGG	GATGTTGATGGTGTCTGAGC
FGF13	NM_004114	CACTCTGTTTAACCTCATCCC	CTTTGTTCAGACCCAGATACC
HMMR	NM_001142556	AAGACCATGTCAACAGGAATAG	CTTCTGATGAAGACTCGAAGATAA
MART1	NM_005511	ACAGTGATCCTGGGAGTCTTACTGC	TTTGCTGTCCCGATGATCAAACCC
MDM2	NM_002392	ATTCCAGCTTCGGAACAAGAGACC	TCTTTCACAGAGAAGCTTGGCACG
MSH6	NM_000179	GAGTGTATCGCAGTGTTGG	TCTTCGTAATGCAAGGATGG
NBS1	NM_002485	GAAGCAGTACCAGAAAGTAGC	GGAAGCATCTCACTATCATCC
NEK2	NM_002497	CCTGTCTCTGGCAAGTAATC	GTCCTTGCACTTGGACTTAG
NGF	NM_002506	TGCAGACACTCAGGATCTGGACTT	TTGATGTCTGTGGCGGTGGTCTTA
NOXA	NM_021127	GAAGAAGGCGCGCAAGAACG	AGGTTCCTGAGCAGAAGAGTTTGG
NTF-4	NM_006179	TCCGCCAGTACTTCTTTGAAACCC	TGTCAATTCGAATCCATCGCCAGC
NUDT1	NM_002452	AGTGCAAGAAGGAGAGACC	GTCTGTGCAGAAGACATGC
p21CIP	NM_000389	CGATGGAACTTCGACTTTGTCACC	ACAAGGGTACAAGACAGTGACAGG
p53	NM_000546	ACCATCATCACACTGGAAGACTCC	TCCAGTGGTTTCTTCTTTGGCTGG
PRKDC	NM_006904	CACGACTCTGCTAAACACC	CAGGAAGATGAGCCATAACC
RAD21	NM_006265	GCAGGTAGAGCAGATGGAAATA	GCATCTTCATCCTCTTCCTCTT
RAD51	NM_002875	GGCAGTGATGTCCTGGATAAT	CCGAGTAGTCTGTTCTGTAAAGG
RAD51AP1	NM_001130862	GCCTGTGAGACATAAGAAACC	CCGGAGATTGTTCAAGTTAGG
TOP2A	NM_001067	GTCCCAGCTCTCATATTTGG	GTATTCTCTACTGGCTGTTTCC
XIAP	NM_001167	TCCTGTTTCAGCATCAACACTGGC	ACCAGAATTTGTAGACTGCGTGGC
XPC	NM_004628	GATAACCTGCAGACTACATTGG	GCTGACTTCAGAGGAATTGG
XRCC2	NM_005431	CGACTTGAAGGTAGAAGTTCC	CCGGAGCATATCAAAGTGG
XRCC3	NM_001100119	TTCAGAAGCTCCGATTTGG	AATTCACAGCGGAATGGG
